# Supplementary material for: RAD21 is the core subunit of the cohesin complex involved in directing genome organization
Source: Genome Biol. 2023 Jun 28;24:155. doi: 10.1186/s13059-023-02982-1 (PMC10303866; doi:10.1186/s13059-023-02982-1)
Supplement: Supplementary file 2 — Additional file 2: Table S1. Oligonucleotide pool sequence of CD28, EMC7 and ACTB. [file 13059_2023_2982_MOESM2_ESM.xlsx]

## Sheet: CD28-oligopool
204464748	CCCGCGTTAACCATACACCGGGCCAATGGCCCAGGTCCGTCACGCAATTTTCCTGCCTTTACTATTAATACTTACTGGCTGTGGTAGCCACACGCTTCGATG
204464790	CCCGCGTTAACCATACACCGGGCCAATGGCCCAGGTCCGTCACGCAATTTGCCAGTTACTTCTCTGTTCATCCATTTTCTCAGGTAGCCACACGCTTCGATG
204464832	CCCGCGTTAACCATACACCGGGCCAATGGCCCAGGTCCGTCACGCAATTTGAGGAGAAGACTACCAAATACTTGTATGGTTAGGTAGCCACACGCTTCGATG
204464905	CCCGCGTTAACCATACACCGGGCCAATGGCCCAGGTCCGTCACGCAATTTGCACACAGTGAGCACATACTAAGTGTTAATTAGGTAGCCACACGCTTCGATG
204464968	CCCGCGTTAACCATACACCGGGCCAATGGCCCAGGTCCGTCACGCAATTTTTGATAAGATGCTTCTCCTGCCTGCTCTGCATGGTAGCCACACGCTTCGATG
204465053	CCCGCGTTAACCATACACCGGGCCAATGGCCCAGGTCCGTCACGCAATTTACATTTGAGCTACTAGAAATGCCTCAATTCACGGTAGCCACACGCTTCGATG
204465095	CCCGCGTTAACCATACACCGGGCCAATGGCCCAGGTCCGTCACGCAATTTGGATACCATTCCCTCTGTCCTGGGACCACATTGGTAGCCACACGCTTCGATG
204465137	CCCGCGTTAACCATACACCGGGCCAATGGCCCAGGTCCGTCACGCAATTTAAAGTGGAGGAACCAGGGACACTTACGTATGCGGTAGCCACACGCTTCGATG
204465179	CCCGCGTTAACCATACACCGGGCCAATGGCCCAGGTCCGTCACGCAATTTATGTTAGCTCCTGTTGGTCTTCCTCCACCTCGGGTAGCCACACGCTTCGATG
204465273	CCCGCGTTAACCATACACCGGGCCAATGGCCCAGGTCCGTCACGCAATTTATTGAATGAGAACCCTGACGAATACAACATCCGGTAGCCACACGCTTCGATG
204465317	CCCGCGTTAACCATACACCGGGCCAATGGCCCAGGTCCGTCACGCAATTTCCACTCAGAAGAGGAATTTTACAGTAGACATTGGTAGCCACACGCTTCGATG
204465360	CCCGCGTTAACCATACACCGGGCCAATGGCCCAGGTCCGTCACGCAATTTGTAAATTTTAAATCAATGTGTCACAGCTGGGCGGTAGCCACACGCTTCGATG
204465772	CCCGCGTTAACCATACACCGGGCCAATGGCCCAGGTCCGTCACGCAATTTATTGAAGAGATTTAAGGCATTAGGCAGTAGGTGGTAGCCACACGCTTCGATG
204465857	CCCGCGTTAACCATACACCGGGCCAATGGCCCAGGTCCGTCACGCAATTTGTCTGGTCTTGCTAATAATAGCAACCACAATAGGTAGCCACACGCTTCGATG
204465928	CCCGCGTTAACCATACACCGGGCCAATGGCCCAGGTCCGTCACGCAATTTGTGACATGTGATAGGTACAAGTGGGCTATGCCGGTAGCCACACGCTTCGATG
204466299	CCCGCGTTAACCATACACCGGGCCAATGGCCCAGGTCCGTCACGCAATTTTCACTGCAACCCTTGTAGGATGGTATTATTATGGTAGCCACACGCTTCGATG
204466381	CCCGCGTTAACCATACACCGGGCCAATGGCCCAGGTCCGTCACGCAATTTGCTTAGGAGCATACAGATAGTAGTCGTTAAAGGGTAGCCACACGCTTCGATG
204466425	CCCGCGTTAACCATACACCGGGCCAATGGCCCAGGTCCGTCACGCAATTTAACCTAGGGCTGTGTGTCTTCAGAGACTGGGTGGTAGCCACACGCTTCGATG
204466467	CCCGCGTTAACCATACACCGGGCCAATGGCCCAGGTCCGTCACGCAATTTCCTCCATGCCATACTGGAGAAAACTAAGCTTTGGTAGCCACACGCTTCGATG
204466537	CCCGCGTTAACCATACACCGGGCCAATGGCCCAGGTCCGTCACGCAATTTCCTTTCTTTCTGTAGGTTTTCCTGCCCTTCTTGGTAGCCACACGCTTCGATG
204466579	CCCGCGTTAACCATACACCGGGCCAATGGCCCAGGTCCGTCACGCAATTTCCGTAAACACATGATTAGCTGGCAGAGGCTGCGGTAGCCACACGCTTCGATG
204466639	CCCGCGTTAACCATACACCGGGCCAATGGCCCAGGTCCGTCACGCAATTTGGCAATAGAGTGATTCTGTTTCTGGCGTCTCAGGTAGCCACACGCTTCGATG
204466681	CCCGCGTTAACCATACACCGGGCCAATGGCCCAGGTCCGTCACGCAATTTTGCTGAGTCGTGTGCTTGCCAGAGCCTTAGCTGGTAGCCACACGCTTCGATG
204466727	CCCGCGTTAACCATACACCGGGCCAATGGCCCAGGTCCGTCACGCAATTTTCTGTTAACTCTGTACCTTGTTGCAGTGGTGTGGTAGCCACACGCTTCGATG
204466769	CCCGCGTTAACCATACACCGGGCCAATGGCCCAGGTCCGTCACGCAATTTGGCTCCTTTTCTACCTACATGTGAGATTTTATGGTAGCCACACGCTTCGATG
204467109	CCCGCGTTAACCATACACCGGGCCAATGGCCCAGGTCCGTCACGCAATTTCCGTAAGTGAACTTCTGAGGAAAATTATACCAGGTAGCCACACGCTTCGATG
204467175	CCCGCGTTAACCATACACCGGGCCAATGGCCCAGGTCCGTCACGCAATTTCTGAAAATGGAGTTAAAACATTTCACAGTCCCGGTAGCCACACGCTTCGATG
204467217	CCCGCGTTAACCATACACCGGGCCAATGGCCCAGGTCCGTCACGCAATTTTAGGTTATCAGTTCTTCCTGTTTCAGGTCAAAGGTAGCCACACGCTTCGATG
204467338	CCCGCGTTAACCATACACCGGGCCAATGGCCCAGGTCCGTCACGCAATTTACTGTGCTTTGTCTCTGTCTAATGTGATGTTCGGTAGCCACACGCTTCGATG
204467380	CCCGCGTTAACCATACACCGGGCCAATGGCCCAGGTCCGTCACGCAATTTCTGTTAAAAGGTACAAGAGAAGGTCTATGTGTGGTAGCCACACGCTTCGATG
204467424	CCCGCGTTAACCATACACCGGGCCAATGGCCCAGGTCCGTCACGCAATTTATTCTGCTATAGAAGAAAGCAAATGGGAGGGAGGTAGCCACACGCTTCGATG
204467466	CCCGCGTTAACCATACACCGGGCCAATGGCCCAGGTCCGTCACGCAATTTAAGAAATACCGAGCACACATAGAAATCAAGCTGGTAGCCACACGCTTCGATG
204467508	CCCGCGTTAACCATACACCGGGCCAATGGCCCAGGTCCGTCACGCAATTTGAGATATTGGTAAAACTCCCAGGATGTTAAGTGGTAGCCACACGCTTCGATG
204467575	CCCGCGTTAACCATACACCGGGCCAATGGCCCAGGTCCGTCACGCAATTTGTGGCAGGCAGAATTCATAAGATGTGTTAAATGGTAGCCACACGCTTCGATG
204467770	CCCGCGTTAACCATACACCGGGCCAATGGCCCAGGTCCGTCACGCAATTTCATCCAATGGTGATACCCATTCTGATCCCACAGGTAGCCACACGCTTCGATG
204467812	CCCGCGTTAACCATACACCGGGCCAATGGCCCAGGTCCGTCACGCAATTTCAAGAAATGCACATAAAACCCAGAGGTGCTCAGGTAGCCACACGCTTCGATG
204467854	CCCGCGTTAACCATACACCGGGCCAATGGCCCAGGTCCGTCACGCAATTTTGGGAAGCTATAGCTGTGGTCAAGCCTACTTGGGTAGCCACACGCTTCGATG
204467902	CCCGCGTTAACCATACACCGGGCCAATGGCCCAGGTCCGTCACGCAATTTATAGAGCAAGTGTGTCACTGGCCCAGGGCACCGGTAGCCACACGCTTCGATG
204467968	CCCGCGTTAACCATACACCGGGCCAATGGCCCAGGTCCGTCACGCAATTTCTTTATTTCTGGCCCTCATAACCACACGTCAGGGTAGCCACACGCTTCGATG
204468036	CCCGCGTTAACCATACACCGGGCCAATGGCCCAGGTCCGTCACGCAATTTACATGCACTGACCCTGCCAAGACTCAGGTAGTGGTAGCCACACGCTTCGATG
204468100	CCCGCGTTAACCATACACCGGGCCAATGGCCCAGGTCCGTCACGCAATTTGTGTGTTCACTTACCTGTCTCTTTCACGTTGCGGTAGCCACACGCTTCGATG
204468173	CCCGCGTTAACCATACACCGGGCCAATGGCCCAGGTCCGTCACGCAATTTTTCGAGCATATTTAGTTTTGAGGCTTTGAGCCGGTAGCCACACGCTTCGATG
204468219	CCCGCGTTAACCATACACCGGGCCAATGGCCCAGGTCCGTCACGCAATTTGGTTCCTACACGACATCCATATTAATTTCCATGGTAGCCACACGCTTCGATG
204468283	CCCGCGTTAACCATACACCGGGCCAATGGCCCAGGTCCGTCACGCAATTTTGGATAACACATCAGCAGTAGATACTTTCACTGGTAGCCACACGCTTCGATG
204468325	CCCGCGTTAACCATACACCGGGCCAATGGCCCAGGTCCGTCACGCAATTTACCTGGGAAAGAGCCGTGCCAACAGAGTTTGGGGTAGCCACACGCTTCGATG
204468367	CCCGCGTTAACCATACACCGGGCCAATGGCCCAGGTCCGTCACGCAATTTAAACTAATTTTGGAGAGCTCCAATGTGTGTTGGGTAGCCACACGCTTCGATG
204468431	CCCGCGTTAACCATACACCGGGCCAATGGCCCAGGTCCGTCACGCAATTTCACATCCTGAATATGGTCTCAGGCCTTCTGCCGGTAGCCACACGCTTCGATG
204468544	CCCGCGTTAACCATACACCGGGCCAATGGCCCAGGTCCGTCACGCAATTTAGCACAAGAGGAATAGCATGGGCTCCCTGTCAGGTAGCCACACGCTTCGATG
204468586	CCCGCGTTAACCATACACCGGGCCAATGGCCCAGGTCCGTCACGCAATTTGTACATTCGGGAGGGAGAAGAACAATGGTTTGGGTAGCCACACGCTTCGATG
204468628	CCCGCGTTAACCATACACCGGGCCAATGGCCCAGGTCCGTCACGCAATTTCCATACATAATGCATGATGTCAATAACACTGGGGTAGCCACACGCTTCGATG
204468670	CCCGCGTTAACCATACACCGGGCCAATGGCCCAGGTCCGTCACGCAATTTGGCTCACATTGAGTGACCTTCTCAATATATTAGGTAGCCACACGCTTCGATG
204468743	CCCGCGTTAACCATACACCGGGCCAATGGCCCAGGTCCGTCACGCAATTTCCCTCTGGTCAAGTATTCTATTGCTCATTTATGGTAGCCACACGCTTCGATG
204468799	CCCGCGTTAACCATACACCGGGCCAATGGCCCAGGTCCGTCACGCAATTTCCACTATCAGTCACATGGCTCTAAATGAAATAGGTAGCCACACGCTTCGATG
204468884	CCCGCGTTAACCATACACCGGGCCAATGGCCCAGGTCCGTCACGCAATTTTCTTAAAAGTGTCTGCAGTTCCCTCTGGACGTGGTAGCCACACGCTTCGATG
204468926	CCCGCGTTAACCATACACCGGGCCAATGGCCCAGGTCCGTCACGCAATTTCTGCTAATGCTTATCACTTGGGACTTTCCCTGGGTAGCCACACGCTTCGATG
204468968	CCCGCGTTAACCATACACCGGGCCAATGGCCCAGGTCCGTCACGCAATTTAGTGGGAACGTGGAGATTAAAGCCAGTGTTTTGGTAGCCACACGCTTCGATG
204469023	CCCGCGTTAACCATACACCGGGCCAATGGCCCAGGTCCGTCACGCAATTTCGCGTAATAACATTTTGGTCAAGGATGGACTGGGTAGCCACACGCTTCGATG
204469065	CCCGCGTTAACCATACACCGGGCCAATGGCCCAGGTCCGTCACGCAATTTGGTGGTCCCATAAGATTACAATACTGTAGTTTGGTAGCCACACGCTTCGATG
204469129	CCCGCGTTAACCATACACCGGGCCAATGGCCCAGGTCCGTCACGCAATTTGATGGGCAAATACTTACCATTGTGTTACAATGGGTAGCCACACGCTTCGATG
204469180	CCCGCGTTAACCATACACCGGGCCAATGGCCCAGGTCCGTCACGCAATTTGTAACGTTTTACACAGGTTTCTAGCCTAGAAGGGTAGCCACACGCTTCGATG
204469222	CCCGCGTTAACCATACACCGGGCCAATGGCCCAGGTCCGTCACGCAATTTACCCTGTAGTTTAGGTGTGTAGTAGGCTACACGGTAGCCACACGCTTCGATG
204469295	CCCGCGTTAACCATACACCGGGCCAATGGCCCAGGTCCGTCACGCAATTTCGACAACATCTCCTAATGACAATTTCTCAGAAGGTAGCCACACGCTTCGATG
204469438	CCCGCGTTAACCATACACCGGGCCAATGGCCCAGGTCCGTCACGCAATTTCTCTCCTCCAGAAAACAAACAAATCTGGCCGGGGTAGCCACACGCTTCGATG
204469837	CCCGCGTTAACCATACACCGGGCCAATGGCCCAGGTCCGTCACGCAATTTCAGGAGGAATGAAGTTGTGTATTCAGAATGATGGTAGCCACACGCTTCGATG
204469888	CCCGCGTTAACCATACACCGGGCCAATGGCCCAGGTCCGTCACGCAATTTTGAAGTCCCAAGTGATCTGTAAATTCCTGCAGGGTAGCCACACGCTTCGATG
204469930	CCCGCGTTAACCATACACCGGGCCAATGGCCCAGGTCCGTCACGCAATTTATTGCTGGGTGAAATCTTTGTGGGAAATTGGTGGTAGCCACACGCTTCGATG
204470009	CCCGCGTTAACCATACACCGGGCCAATGGCCCAGGTCCGTCACGCAATTTCAGATTCCCTTCTTTATTGGTGGCTCTGAAAAGGTAGCCACACGCTTCGATG
204470104	CCCGCGTTAACCATACACCGGGCCAATGGCCCAGGTCCGTCACGCAATTTAAGACTTAGGGATTCATCACTTCCAGGCAACTGGTAGCCACACGCTTCGATG
204470159	CCCGCGTTAACCATACACCGGGCCAATGGCCCAGGTCCGTCACGCAATTTGCCTGAACTTATAGGGTTGGATAATCATTTTCGGTAGCCACACGCTTCGATG
204470207	CCCGCGTTAACCATACACCGGGCCAATGGCCCAGGTCCGTCACGCAATTTTTGGTTTTCCTGGCTGTGGTGCTAGGTTTATAGGTAGCCACACGCTTCGATG
204470249	CCCGCGTTAACCATACACCGGGCCAATGGCCCAGGTCCGTCACGCAATTTGGTTTATTTAAGGCAATCCAACTTTGGACTTCGGTAGCCACACGCTTCGATG
204470320	CCCGCGTTAACCATACACCGGGCCAATGGCCCAGGTCCGTCACGCAATTTGAAATCACACTCAACATGACAAAGCATTGAGAGGTAGCCACACGCTTCGATG
204470412	CCCGCGTTAACCATACACCGGGCCAATGGCCCAGGTCCGTCACGCAATTTTGACTTTGATGTGTCCATCAATCATAGGCCTAGGTAGCCACACGCTTCGATG
204470456	CCCGCGTTAACCATACACCGGGCCAATGGCCCAGGTCCGTCACGCAATTTTTCATCTGTCTTTGGCTAAAATGGGTGGGATGGGTAGCCACACGCTTCGATG
204470498	CCCGCGTTAACCATACACCGGGCCAATGGCCCAGGTCCGTCACGCAATTTGATAGCAGTAGTTGGTTTCTCCTATTTTCTCTGGTAGCCACACGCTTCGATG
204470570	CCCGCGTTAACCATACACCGGGCCAATGGCCCAGGTCCGTCACGCAATTTTGAAAAGAACGAAGTGACCTCCCAGAGCCACCGGTAGCCACACGCTTCGATG
204470612	CCCGCGTTAACCATACACCGGGCCAATGGCCCAGGTCCGTCACGCAATTTGCAATAATCTCCCAGCTGAAATCATTGTTGCCGGTAGCCACACGCTTCGATG
204470654	CCCGCGTTAACCATACACCGGGCCAATGGCCCAGGTCCGTCACGCAATTTACAAATCAGGGTGGCATTTCCCAAACAGGATTGGTAGCCACACGCTTCGATG
204470728	CCCGCGTTAACCATACACCGGGCCAATGGCCCAGGTCCGTCACGCAATTTGTTCTGTTTTGTTTTAGCCATTGTGTATGGTCGGTAGCCACACGCTTCGATG
204470855	CCCGCGTTAACCATACACCGGGCCAATGGCCCAGGTCCGTCACGCAATTTGTGCATTGCATGTCTTGGAATTAAAGGTGTGCGGTAGCCACACGCTTCGATG
204470897	CCCGCGTTAACCATACACCGGGCCAATGGCCCAGGTCCGTCACGCAATTTTTGTGAAACATTGAACATTGGAGAGAACCTGTGGTAGCCACACGCTTCGATG
204471241	CCCGCGTTAACCATACACCGGGCCAATGGCCCAGGTCCGTCACGCAATTTGCTGCCAATGGTTAAGCAATGCCACTGGACAGGGTAGCCACACGCTTCGATG
204471413	CCCGCGTTAACCATACACCGGGCCAATGGCCCAGGTCCGTCACGCAATTTATGTTTCCTTCTAGTCATCTTACTGTGTGTGTGGTAGCCACACGCTTCGATG
204471965	CCCGCGTTAACCATACACCGGGCCAATGGCCCAGGTCCGTCACGCAATTTGGTTCATAGGAAATAAACAAAAGGCAGCCATAGGTAGCCACACGCTTCGATG
204472024	CCCGCGTTAACCATACACCGGGCCAATGGCCCAGGTCCGTCACGCAATTTACAATGTATCCAGGGAAGGAAAGTATTTCCCTGGTAGCCACACGCTTCGATG
204472072	CCCGCGTTAACCATACACCGGGCCAATGGCCCAGGTCCGTCACGCAATTTGGCAGTCCCATGAATTTCTGAATTACAAAGTTGGTAGCCACACGCTTCGATG
204472121	CCCGCGTTAACCATACACCGGGCCAATGGCCCAGGTCCGTCACGCAATTTCTCCACTCAGAAATTAAAACGTCTAGTCCAAAGGTAGCCACACGCTTCGATG
204472214	CCCGCGTTAACCATACACCGGGCCAATGGCCCAGGTCCGTCACGCAATTTAGTGGCAGGTTGTGTGTGGTCAGCTTCTTCTTGGTAGCCACACGCTTCGATG
204472342	CCCGCGTTAACCATACACCGGGCCAATGGCCCAGGTCCGTCACGCAATTTGTGGTTGTCTCATAAGCTGCGGCAGTCTGCAGGGTAGCCACACGCTTCGATG
204472414	CCCGCGTTAACCATACACCGGGCCAATGGCCCAGGTCCGTCACGCAATTTTGATACAGTCTCCTTGGGCTGGCCGTTGTCCTGGTAGCCACACGCTTCGATG
204472490	CCCGCGTTAACCATACACCGGGCCAATGGCCCAGGTCCGTCACGCAATTTCAGCTGGGTTCTATCGTTGTCACCCACGTGGTGGTAGCCACACGCTTCGATG
204472884	CCCGCGTTAACCATACACCGGGCCAATGGCCCAGGTCCGTCACGCAATTTTTCTCCTAGGGAGTCTGCCTCTGATTCCTGGGGGTAGCCACACGCTTCGATG
204472926	CCCGCGTTAACCATACACCGGGCCAATGGCCCAGGTCCGTCACGCAATTTCTTCCATCCACTGTACCACTGCTCAGACAAAGGGTAGCCACACGCTTCGATG
204472968	CCCGCGTTAACCATACACCGGGCCAATGGCCCAGGTCCGTCACGCAATTTTGCTGCCAGTTACCACTGCTTTCTCAGATGTGGGTAGCCACACGCTTCGATG
204473001	CCCGCGTTAACCATACACCGGGCCAATGGCCCAGGTCCGTCACGCAATTTGTGGTACCAATGCCTGTGACCTTCAACGGCAAGGTAGCCACACGCTTCGATG
204473063	CCCGCGTTAACCATACACCGGGCCAATGGCCCAGGTCCGTCACGCAATTTCTTTAAATCCTCCTCTTGGGTCTTGAAGTGAAGGTAGCCACACGCTTCGATG
204473135	CCCGCGTTAACCATACACCGGGCCAATGGCCCAGGTCCGTCACGCAATTTACAGCACAATCTCTTTCTGAGAAGTCCTCTTCGGTAGCCACACGCTTCGATG
204473259	CCCGCGTTAACCATACACCGGGCCAATGGCCCAGGTCCGTCACGCAATTTGACATGCAGTTTTGTTACATACGCAAACGTGTGGTAGCCACACGCTTCGATG
204473308	CCCGCGTTAACCATACACCGGGCCAATGGCCCAGGTCCGTCACGCAATTTCGCCTATCAATCTATCACCTAAGTTTTAAGCAGGTAGCCACACGCTTCGATG
204473408	CCCGCGTTAACCATACACCGGGCCAATGGCCCAGGTCCGTCACGCAATTTCAAGTGTGTGCCTTTTATATCTTCAATGTGAGGGTAGCCACACGCTTCGATG
204473451	CCCGCGTTAACCATACACCGGGCCAATGGCCCAGGTCCGTCACGCAATTTAAAGAGTTAAAGCACCAATTTTCAGCTGAGTCGGTAGCCACACGCTTCGATG
204473493	CCCGCGTTAACCATACACCGGGCCAATGGCCCAGGTCCGTCACGCAATTTTTTGCATTTGACTTATACCTCCTTTGGAATGCGGTAGCCACACGCTTCGATG
204473535	CCCGCGTTAACCATACACCGGGCCAATGGCCCAGGTCCGTCACGCAATTTCTATCTTTGTGCCTCAGTTGAAGTTTCAGTTTGGTAGCCACACGCTTCGATG
204473611	CCCGCGTTAACCATACACCGGGCCAATGGCCCAGGTCCGTCACGCAATTTTTTCAGGAGGGTAGTTTACCAAACCAGGATGGGGTAGCCACACGCTTCGATG
204473665	CCCGCGTTAACCATACACCGGGCCAATGGCCCAGGTCCGTCACGCAATTTGCTCAAAGGATTTGGAAAGAGTGTTTTCATTCGGTAGCCACACGCTTCGATG
204473745	CCCGCGTTAACCATACACCGGGCCAATGGCCCAGGTCCGTCACGCAATTTGGCCAATTGGGAATGAAACAGGTTGTAATGCAGGTAGCCACACGCTTCGATG
204473787	CCCGCGTTAACCATACACCGGGCCAATGGCCCAGGTCCGTCACGCAATTTCATGTGTTAAGTGGTGCTAGGGTAGGTATCGGGGTAGCCACACGCTTCGATG
204473829	CCCGCGTTAACCATACACCGGGCCAATGGCCCAGGTCCGTCACGCAATTTCGTACCTATAATTTGCTTACTTGTTTAGTGCCGGTAGCCACACGCTTCGATG
204473881	CCCGCGTTAACCATACACCGGGCCAATGGCCCAGGTCCGTCACGCAATTTATTTTGTGAAGTTATACTACTAAGCGGCCGGGGGTAGCCACACGCTTCGATG
204474219	CCCGCGTTAACCATACACCGGGCCAATGGCCCAGGTCCGTCACGCAATTTCCTAACCAATTCCCAGTGCAGGAATACTTACAGGTAGCCACACGCTTCGATG
204474261	CCCGCGTTAACCATACACCGGGCCAATGGCCCAGGTCCGTCACGCAATTTGCCTGTGTTTGTAATGGAAATAGGAGAATCTTGGTAGCCACACGCTTCGATG
204474351	CCCGCGTTAACCATACACCGGGCCAATGGCCCAGGTCCGTCACGCAATTTCATGAACCAGGCTGTCATAGCTACATTAGCACGGTAGCCACACGCTTCGATG
204474393	CCCGCGTTAACCATACACCGGGCCAATGGCCCAGGTCCGTCACGCAATTTATGTGAAACTCATATCAGGCCTGACGCCGTGGGGTAGCCACACGCTTCGATG
204474921	CCCGCGTTAACCATACACCGGGCCAATGGCCCAGGTCCGTCACGCAATTTCCCAAATAACTGGATTATACACGCCTGCCACCGGTAGCCACACGCTTCGATG
204475115	CCCGCGTTAACCATACACCGGGCCAATGGCCCAGGTCCGTCACGCAATTTTTTTACAGATGAGGAGGCTGAGGTATGGTGAAGGTAGCCACACGCTTCGATG
204475157	CCCGCGTTAACCATACACCGGGCCAATGGCCCAGGTCCGTCACGCAATTTTAACTCGTCTAATAAGTGGCACAGCTGAAAGCGGTAGCCACACGCTTCGATG
204475217	CCCGCGTTAACCATACACCGGGCCAATGGCCCAGGTCCGTCACGCAATTTTGCTGCATAATATGTGTCTAACCATTGCTGGTGGTAGCCACACGCTTCGATG
204475271	CCCGCGTTAACCATACACCGGGCCAATGGCCCAGGTCCGTCACGCAATTTATACTGTTTGTTGGAATTGTCCTCAGAGGTTTGGTAGCCACACGCTTCGATG
204475313	CCCGCGTTAACCATACACCGGGCCAATGGCCCAGGTCCGTCACGCAATTTCCACAAAGGAGACTGAAAGCATTTTCAGAAATGGTAGCCACACGCTTCGATG
204475357	CCCGCGTTAACCATACACCGGGCCAATGGCCCAGGTCCGTCACGCAATTTCAGGACTGAGTGTGCAAAAGAGGATTTTAATTGGTAGCCACACGCTTCGATG
204475458	CCCGCGTTAACCATACACCGGGCCAATGGCCCAGGTCCGTCACGCAATTTCAGCCCAGTTGTGCATGGTGCATAACAGATGCGGTAGCCACACGCTTCGATG
204475500	CCCGCGTTAACCATACACCGGGCCAATGGCCCAGGTCCGTCACGCAATTTGTCATTGTATGACTGAGCGAATGGTAGAGTCCGGTAGCCACACGCTTCGATG
204475542	CCCGCGTTAACCATACACCGGGCCAATGGCCCAGGTCCGTCACGCAATTTGGACTCAAATGTCTGCTTTCTGTATTTCTGTTGGTAGCCACACGCTTCGATG
204475604	CCCGCGTTAACCATACACCGGGCCAATGGCCCAGGTCCGTCACGCAATTTAGCGACATTAAAAGGTAGATATCGTCGGGCGCGGTAGCCACACGCTTCGATG
204476287	CCCGCGTTAACCATACACCGGGCCAATGGCCCAGGTCCGTCACGCAATTTGCTGAAGTTTGGAGTAATTATCTTGTGCAAAGGGTAGCCACACGCTTCGATG
204476329	CCCGCGTTAACCATACACCGGGCCAATGGCCCAGGTCCGTCACGCAATTTGTGCAAAGACTATCTTGTGCAGAATAAGTATCGGTAGCCACACGCTTCGATG
204476371	CCCGCGTTAACCATACACCGGGCCAATGGCCCAGGTCCGTCACGCAATTTTAATATTGGACTGTATCTTGTGCAAAGCCAGAGGTAGCCACACGCTTCGATG
204476413	CCCGCGTTAACCATACACCGGGCCAATGGCCCAGGTCCGTCACGCAATTTACCACAGATACAGGTTCCAGACCATTGTCAGTGGTAGCCACACGCTTCGATG
204476455	CCCGCGTTAACCATACACCGGGCCAATGGCCCAGGTCCGTCACGCAATTTTGTTCACCTAATGCAGCCACCCATATCCTGGGGGTAGCCACACGCTTCGATG
204476502	CCCGCGTTAACCATACACCGGGCCAATGGCCCAGGTCCGTCACGCAATTTGAATTAATTATTGGCTTATGAGGCCGGGCATAGGTAGCCACACGCTTCGATG
204476857	CCCGCGTTAACCATACACCGGGCCAATGGCCCAGGTCCGTCACGCAATTTCCATTTACAAGACCTAGCTAGTTTATCCTCATGGTAGCCACACGCTTCGATG
204476935	CCCGCGTTAACCATACACCGGGCCAATGGCCCAGGTCCGTCACGCAATTTCTCCAAACTGATTGCTCACATCCTTTTCATTAGGTAGCCACACGCTTCGATG
204477118	CCCGCGTTAACCATACACCGGGCCAATGGCCCAGGTCCGTCACGCAATTTCTCTGTGAGGAACCTGGGAAGAGTTTCTTCCTGGTAGCCACACGCTTCGATG
204477168	CCCGCGTTAACCATACACCGGGCCAATGGCCCAGGTCCGTCACGCAATTTAGTTGCCTCACCTCCAGCATTGCAAGAATCAAGGTAGCCACACGCTTCGATG
204477210	CCCGCGTTAACCATACACCGGGCCAATGGCCCAGGTCCGTCACGCAATTTTCGCATGAGAGAACCTGAGTCCTCGTGCTATGGGTAGCCACACGCTTCGATG
204477252	CCCGCGTTAACCATACACCGGGCCAATGGCCCAGGTCCGTCACGCAATTTCTAGAGCCGGGAAGTATTTTAACTGCTCTTGAGGTAGCCACACGCTTCGATG
204477325	CCCGCGTTAACCATACACCGGGCCAATGGCCCAGGTCCGTCACGCAATTTCAGGGAAAGTGTTAGGTATGCCCAGGGCAGACGGTAGCCACACGCTTCGATG
204477374	CCCGCGTTAACCATACACCGGGCCAATGGCCCAGGTCCGTCACGCAATTTGGATTCCTCCCTGCTGACTGTCAATGCAAATTGGTAGCCACACGCTTCGATG
204477429	CCCGCGTTAACCATACACCGGGCCAATGGCCCAGGTCCGTCACGCAATTTCTGGAAGTGGCATCTAATGTGAAAGCTGGTTGGGTAGCCACACGCTTCGATG
204477471	CCCGCGTTAACCATACACCGGGCCAATGGCCCAGGTCCGTCACGCAATTTCAAATATGAATGTTCAGCTCCCACACAGGCCTGGTAGCCACACGCTTCGATG
204477541	CCCGCGTTAACCATACACCGGGCCAATGGCCCAGGTCCGTCACGCAATTTGGAGGCCACATGCTGTATGTCAAAATATTTAAGGTAGCCACACGCTTCGATG
204477586	CCCGCGTTAACCATACACCGGGCCAATGGCCCAGGTCCGTCACGCAATTTAGGGACTCAAAGAGACACCCACGTCCATTGCAGGTAGCCACACGCTTCGATG
204477704	CCCGCGTTAACCATACACCGGGCCAATGGCCCAGGTCCGTCACGCAATTTGGAATATTATATTCAGCTGGAAAGAGGAAGGAGGTAGCCACACGCTTCGATG
204477754	CCCGCGTTAACCATACACCGGGCCAATGGCCCAGGTCCGTCACGCAATTTAACATCAGTGTACCTTGCGGACATTATGCTAAGGTAGCCACACGCTTCGATG
204477907	CCCGCGTTAACCATACACCGGGCCAATGGCCCAGGTCCGTCACGCAATTTGAAGGGAATGAGGAATTAGAATTTGTGTGTGTGGTAGCCACACGCTTCGATG
204478074	CCCGCGTTAACCATACACCGGGCCAATGGCCCAGGTCCGTCACGCAATTTTGACTGCCAGGAAGTTATTGTTTAATGGGCAGGGTAGCCACACGCTTCGATG
204478141	CCCGCGTTAACCATACACCGGGCCAATGGCCCAGGTCCGTCACGCAATTTGGGCAGATGATGGTGATGGTACCACAGCAATGGGTAGCCACACGCTTCGATG
204478275	CCCGCGTTAACCATACACCGGGCCAATGGCCCAGGTCCGTCACGCAATTTATTAGTGCTATCCTCAAAGACCTGGCAACCTAGGTAGCCACACGCTTCGATG
204478317	CCCGCGTTAACCATACACCGGGCCAATGGCCCAGGTCCGTCACGCAATTTCTTTGCTAAGCAACCATTAAAGAAAAGAAGCCGGTAGCCACACGCTTCGATG
204478479	CCCGCGTTAACCATACACCGGGCCAATGGCCCAGGTCCGTCACGCAATTTCCATATTGGAATTCCATGTTGGAGTTCATGTTGGTAGCCACACGCTTCGATG
204478521	CCCGCGTTAACCATACACCGGGCCAATGGCCCAGGTCCGTCACGCAATTTAGCATGCGGAGAAACAGCCTCTGGCCATGGCTGGTAGCCACACGCTTCGATG
204478590	CCCGCGTTAACCATACACCGGGCCAATGGCCCAGGTCCGTCACGCAATTTCTACAAGGGACCTCTTTGCAAGCATGTGGTTAGGTAGCCACACGCTTCGATG
204478638	CCCGCGTTAACCATACACCGGGCCAATGGCCCAGGTCCGTCACGCAATTTAAGCTCGGCTCACACTTCTGTAAACAGCTGCCGGTAGCCACACGCTTCGATG
204478680	CCCGCGTTAACCATACACCGGGCCAATGGCCCAGGTCCGTCACGCAATTTCTTTAGGCCTAGATGTGAGCACCCTGATGGTGGGTAGCCACACGCTTCGATG
204478732	CCCGCGTTAACCATACACCGGGCCAATGGCCCAGGTCCGTCACGCAATTTGGCAAGAGGACTATAAAAGCCTTGAAAGTCTTGGTAGCCACACGCTTCGATG
204478805	CCCGCGTTAACCATACACCGGGCCAATGGCCCAGGTCCGTCACGCAATTTATAGGCCCTGCGGATGCTTCACCCTGTGAGAAGGTAGCCACACGCTTCGATG
204478926	CCCGCGTTAACCATACACCGGGCCAATGGCCCAGGTCCGTCACGCAATTTATAGCGAATCCATTCTTTTCACCACTGGTCATGGTAGCCACACGCTTCGATG
204478968	CCCGCGTTAACCATACACCGGGCCAATGGCCCAGGTCCGTCACGCAATTTCTACATGTTGGTTATCACCATACTTCCATCCAGGTAGCCACACGCTTCGATG
204479017	CCCGCGTTAACCATACACCGGGCCAATGGCCCAGGTCCGTCACGCAATTTGACTATTAGTTTCACGAAGGAGAGAAGGGTTAGGTAGCCACACGCTTCGATG
204479059	CCCGCGTTAACCATACACCGGGCCAATGGCCCAGGTCCGTCACGCAATTTATGCAGCAGAGAAGTCCAGGAAGCTAAGGACTGGTAGCCACACGCTTCGATG
204479103	CCCGCGTTAACCATACACCGGGCCAATGGCCCAGGTCCGTCACGCAATTTCTGAGACTGGAAACTGGATGTTATTAGTGGCAGGTAGCCACACGCTTCGATG
204479450	CCCGCGTTAACCATACACCGGGCCAATGGCCCAGGTCCGTCACGCAATTTAGATTCCTAGTGAAGAGGGTTGAAGGGTGATGGGTAGCCACACGCTTCGATG
204479492	CCCGCGTTAACCATACACCGGGCCAATGGCCCAGGTCCGTCACGCAATTTAAGTGGAGGTAGAGAGTGAGGAGTGTAATGACGGTAGCCACACGCTTCGATG
204479897	CCCGCGTTAACCATACACCGGGCCAATGGCCCAGGTCCGTCACGCAATTTGGCAGTAGCTAGAGTTGGATTTAGGGTCAAGCGGTAGCCACACGCTTCGATG
204479968	CCCGCGTTAACCATACACCGGGCCAATGGCCCAGGTCCGTCACGCAATTTGGGCAGTAGCTAGAGTGGGATTTAGGGTCAAGGGTAGCCACACGCTTCGATG
204480043	CCCGCGTTAACCATACACCGGGCCAATGGCCCAGGTCCGTCACGCAATTTATTTATAGGCTGAGAGAAGAAGCTACTGGAGAGGTAGCCACACGCTTCGATG
204480482	CCCGCGTTAACCATACACCGGGCCAATGGCCCAGGTCCGTCACGCAATTTGGAGGGCTTGGCCTTGAACCAGAGTTGAAATGGGTAGCCACACGCTTCGATG
204480524	CCCGCGTTAACCATACACCGGGCCAATGGCCCAGGTCCGTCACGCAATTTTGAAGCTAGAGATGGTGACAAATACGGGCAAGGGTAGCCACACGCTTCGATG
204480566	CCCGCGTTAACCATACACCGGGCCAATGGCCCAGGTCCGTCACGCAATTTGGATGTTGAGGCAGATTGTGATTGCTTTAATTGGTAGCCACACGCTTCGATG
204480916	CCCGCGTTAACCATACACCGGGCCAATGGCCCAGGTCCGTCACGCAATTTGAGATAAAACCACATGCTGAGAACGAAGGAAGGGTAGCCACACGCTTCGATG
204481010	CCCGCGTTAACCATACACCGGGCCAATGGCCCAGGTCCGTCACGCAATTTGTTGCTGATCAAGGCAGTTAAAATAATTGTCGGGTAGCCACACGCTTCGATG
204481052	CCCGCGTTAACCATACACCGGGCCAATGGCCCAGGTCCGTCACGCAATTTGGACAAAGCTGAGTTTGTTGAACATGAACATTGGTAGCCACACGCTTCGATG
204481099	CCCGCGTTAACCATACACCGGGCCAATGGCCCAGGTCCGTCACGCAATTTGCAGGGTTGTGTGATTGATTTCTGGAAGTTAGGGTAGCCACACGCTTCGATG
204481141	CCCGCGTTAACCATACACCGGGCCAATGGCCCAGGTCCGTCACGCAATTTTCGTGGGCAGAGGAAATCGGTTGTAGAAATGAGGTAGCCACACGCTTCGATG
204481205	CCCGCGTTAACCATACACCGGGCCAATGGCCCAGGTCCGTCACGCAATTTGTAGTTAGAGGTACAAATGGGCAAGGGAGTGAGGTAGCCACACGCTTCGATG
204481247	CCCGCGTTAACCATACACCGGGCCAATGGCCCAGGTCCGTCACGCAATTTTAACATGGTAGAGCAGGTGATCCGCCATAGACGGTAGCCACACGCTTCGATG
204481289	CCCGCGTTAACCATACACCGGGCCAATGGCCCAGGTCCGTCACGCAATTTGAGGCTGATGGAGGCAGAAGCGATGCCGGCAAGGTAGCCACACGCTTCGATG
204481340	CCCGCGTTAACCATACACCGGGCCAATGGCCCAGGTCCGTCACGCAATTTAAGTTGGAGAAGTTAAGGAAGAGCATGTGTAAGGTAGCCACACGCTTCGATG
204481382	CCCGCGTTAACCATACACCGGGCCAATGGCCCAGGTCCGTCACGCAATTTTATATGAGAGAACCGGATGGAAAGGAGAATCCGGTAGCCACACGCTTCGATG
204481436	CCCGCGTTAACCATACACCGGGCCAATGGCCCAGGTCCGTCACGCAATTTCAGAGATGAAGCAGTTAATTAGCTAGACTGAGGGTAGCCACACGCTTCGATG
204481478	CCCGCGTTAACCATACACCGGGCCAATGGCCCAGGTCCGTCACGCAATTTAGAAGGTCCTGGGTGAGGCTATCGGAGTGAGTGGTAGCCACACGCTTCGATG
204481520	CCCGCGTTAACCATACACCGGGCCAATGGCCCAGGTCCGTCACGCAATTTGAATGGAAGTTGCAGATTAGCATCGAGGAACTGGTAGCCACACGCTTCGATG
204481566	CCCGCGTTAACCATACACCGGGCCAATGGCCCAGGTCCGTCACGCAATTTGCCAAGGTTGGTTTGGTTTTACATATTGTAGTGGTAGCCACACGCTTCGATG
204481611	CCCGCGTTAACCATACACCGGGCCAATGGCCCAGGTCCGTCACGCAATTTGGCTTGACGAAAAGAGGAAACCTGATAACACCGGTAGCCACACGCTTCGATG
204481653	CCCGCGTTAACCATACACCGGGCCAATGGCCCAGGTCCGTCACGCAATTTCTCTCCTTATTTAAGACATGGGCCCTATGGACGGTAGCCACACGCTTCGATG
204481695	CCCGCGTTAACCATACACCGGGCCAATGGCCCAGGTCCGTCACGCAATTTCTCCACATTTCTCCACGTTTTCTTTCTTTCTTGGTAGCCACACGCTTCGATG
204482346	CCCGCGTTAACCATACACCGGGCCAATGGCCCAGGTCCGTCACGCAATTTTCACTTACAAGCTCCTGATCAGTTCATCAAGGGGTAGCCACACGCTTCGATG
204482388	CCCGCGTTAACCATACACCGGGCCAATGGCCCAGGTCCGTCACGCAATTTCTCTCATACTAAGGCACAGAAGTAATAGGTTGGGTAGCCACACGCTTCGATG
204482430	CCCGCGTTAACCATACACCGGGCCAATGGCCCAGGTCCGTCACGCAATTTGGATATGAGGGAAATGCAGATCTAGCTTTTAAGGTAGCCACACGCTTCGATG
204482473	CCCGCGTTAACCATACACCGGGCCAATGGCCCAGGTCCGTCACGCAATTTTGAACAGCCTCCCTTGAGAGAGTATCTCAGGGGGTAGCCACACGCTTCGATG
204482523	CCCGCGTTAACCATACACCGGGCCAATGGCCCAGGTCCGTCACGCAATTTGAGGACTAGGTCTCAGTTAAGGCCTGAAAAGGGGTAGCCACACGCTTCGATG
204482570	CCCGCGTTAACCATACACCGGGCCAATGGCCCAGGTCCGTCACGCAATTTGAGAAACCGGAAAGACCTTATTGCCCTTGAAGGGTAGCCACACGCTTCGATG
204482612	CCCGCGTTAACCATACACCGGGCCAATGGCCCAGGTCCGTCACGCAATTTGAGGATGGTGGAAACGTGGGAGAAGGTGGAGAGGTAGCCACACGCTTCGATG
204482654	CCCGCGTTAACCATACACCGGGCCAATGGCCCAGGTCCGTCACGCAATTTGATCAGAGCAAGGAGTGGAAGTCTAGATTTAGGGTAGCCACACGCTTCGATG
204482696	CCCGCGTTAACCATACACCGGGCCAATGGCCCAGGTCCGTCACGCAATTTGACATGGAAATTTGATGCTTAGGCTAGTTAGAGGTAGCCACACGCTTCGATG
204482774	CCCGCGTTAACCATACACCGGGCCAATGGCCCAGGTCCGTCACGCAATTTGGAAGCCCGATAACACCATCTAAAACCCTCTCGGTAGCCACACGCTTCGATG
204482816	CCCGCGTTAACCATACACCGGGCCAATGGCCCAGGTCCGTCACGCAATTTGCACAAACCCTCTGGGAATACTATCCAGCTACGGTAGCCACACGCTTCGATG
204482864	CCCGCGTTAACCATACACCGGGCCAATGGCCCAGGTCCGTCACGCAATTTTTTACGGAGGAAGTAGAGTATCATGGAGATAAGGTAGCCACACGCTTCGATG
204482920	CCCGCGTTAACCATACACCGGGCCAATGGCCCAGGTCCGTCACGCAATTTGAACGAATTGAGAGGATTATACGTTGGCTGCTGGTAGCCACACGCTTCGATG
204482968	CCCGCGTTAACCATACACCGGGCCAATGGCCCAGGTCCGTCACGCAATTTGATGCATGCAGTTTCCAGATGGGACAGTGTGCGGTAGCCACACGCTTCGATG
204483035	CCCGCGTTAACCATACACCGGGCCAATGGCCCAGGTCCGTCACGCAATTTAAGCTGTGCTGGTGGGTCCCACACAGGCTCAGGGTAGCCACACGCTTCGATG
204483079	CCCGCGTTAACCATACACCGGGCCAATGGCCCAGGTCCGTCACGCAATTTGTTGAATCTCAGAAGACTGAGCTTTGGCCGGGGGTAGCCACACGCTTCGATG
204483290	CCCGCGTTAACCATACACCGGGCCAATGGCCCAGGTCCGTCACGCAATTTCATGAGAATGGCTTGAAGTCAGCAGATGGAGGGGTAGCCACACGCTTCGATG
204483738	CCCGCGTTAACCATACACCGGGCCAATGGCCCAGGTCCGTCACGCAATTTATTTAACTAGGATTAGGGTTTAGGGTGGCAGTGGTAGCCACACGCTTCGATG
204483786	CCCGCGTTAACCATACACCGGGCCAATGGCCCAGGTCCGTCACGCAATTTGGTGAGAGGGAGGAAGCAAGGTAATTCACGTTGGTAGCCACACGCTTCGATG
204483828	CCCGCGTTAACCATACACCGGGCCAATGGCCCAGGTCCGTCACGCAATTTCTGTGTTAGGCATTTCACATACGCTCTTTTAAGGTAGCCACACGCTTCGATG
204483873	CCCGCGTTAACCATACACCGGGCCAATGGCCCAGGTCCGTCACGCAATTTCCTACAAAGGAAGCATCATTATCCTCAGTTTAGGTAGCCACACGCTTCGATG
204483915	CCCGCGTTAACCATACACCGGGCCAATGGCCCAGGTCCGTCACGCAATTTGTCAACTTGCCTGTAACATAATGCGAATTTCTGGTAGCCACACGCTTCGATG
204483968	CCCGCGTTAACCATACACCGGGCCAATGGCCCAGGTCCGTCACGCAATTTCCCAAATGCTGAAAGTAGACAATTCGTAAATGGGTAGCCACACGCTTCGATG
204484032	CCCGCGTTAACCATACACCGGGCCAATGGCCCAGGTCCGTCACGCAATTTGTCAATAAGCATATAGCCTTCATAACTGCCTTGGTAGCCACACGCTTCGATG
204484108	CCCGCGTTAACCATACACCGGGCCAATGGCCCAGGTCCGTCACGCAATTTTTTAATCTTGGCTCAGGGCCTATCTGTTTTATGGTAGCCACACGCTTCGATG
204484150	CCCGCGTTAACCATACACCGGGCCAATGGCCCAGGTCCGTCACGCAATTTGATTCAAAGTGCTATTTCTAATCTTCACCGGTGGTAGCCACACGCTTCGATG
204484209	CCCGCGTTAACCATACACCGGGCCAATGGCCCAGGTCCGTCACGCAATTTGAGTATTCAAGTCATATTCGCTTCAGATTGCCGGTAGCCACACGCTTCGATG
204484251	CCCGCGTTAACCATACACCGGGCCAATGGCCCAGGTCCGTCACGCAATTTGACAGCTCTGATACAATGGAAGTACTGGATTGGGTAGCCACACGCTTCGATG
204484293	CCCGCGTTAACCATACACCGGGCCAATGGCCCAGGTCCGTCACGCAATTTCCATGGATTCTGGTTCTGGTCTTTGATTAATTGGTAGCCACACGCTTCGATG
204484339	CCCGCGTTAACCATACACCGGGCCAATGGCCCAGGTCCGTCACGCAATTTAGGCACTCAACTCCACAAGTTTCCTGTGTCTGGGTAGCCACACGCTTCGATG
204484381	CCCGCGTTAACCATACACCGGGCCAATGGCCCAGGTCCGTCACGCAATTTCATTACATCTGCATTGTTGTAGGATTGATGTGGGTAGCCACACGCTTCGATG
204484425	CCCGCGTTAACCATACACCGGGCCAATGGCCCAGGTCCGTCACGCAATTTCTGTAAAATGCTATGCAGATGGCAAGGATTGGGGTAGCCACACGCTTCGATG
204484467	CCCGCGTTAACCATACACCGGGCCAATGGCCCAGGTCCGTCACGCAATTTGCAGAGAATTCAGAACCACAAAACCTTTATTGGGTAGCCACACGCTTCGATG
204484893	CCCGCGTTAACCATACACCGGGCCAATGGCCCAGGTCCGTCACGCAATTTACTCAACACTCCCGTTAAAGTCTGGAGCAGCAGGTAGCCACACGCTTCGATG
204484935	CCCGCGTTAACCATACACCGGGCCAATGGCCCAGGTCCGTCACGCAATTTCCACACGAGTATTTCTTTAGCAAGACATGATTGGTAGCCACACGCTTCGATG
204485032	CCCGCGTTAACCATACACCGGGCCAATGGCCCAGGTCCGTCACGCAATTTACCTATAGATCTCAAGTCTTAATCCCTGGAACGGTAGCCACACGCTTCGATG
204485128	CCCGCGTTAACCATACACCGGGCCAATGGCCCAGGTCCGTCACGCAATTTGTGTGAGATTATCCCAAATTGTCTGAGTAGGCGGTAGCCACACGCTTCGATG
204485171	CCCGCGTTAACCATACACCGGGCCAATGGCCCAGGTCCGTCACGCAATTTTCACACATAACCTTGTAAGAGAAAGGCAGAGGGGTAGCCACACGCTTCGATG
204485240	CCCGCGTTAACCATACACCGGGCCAATGGCCCAGGTCCGTCACGCAATTTCTTTGGAGGCAGACAGATTGGAGTGACATGGCGGTAGCCACACGCTTCGATG
204485367	CCCGCGTTAACCATACACCGGGCCAATGGCCCAGGTCCGTCACGCAATTTCCAACCCATTGATTTTGACTCAGTGAAATTGAGGTAGCCACACGCTTCGATG
204485486	CCCGCGTTAACCATACACCGGGCCAATGGCCCAGGTCCGTCACGCAATTTACAGGAAACAAATATAGTCAGGTTTTGCTGCCGGTAGCCACACGCTTCGATG
204485575	CCCGCGTTAACCATACACCGGGCCAATGGCCCAGGTCCGTCACGCAATTTGACTGATATCCAAGTACTTTTAAAAGCGGTTGGGTAGCCACACGCTTCGATG
204485617	CCCGCGTTAACCATACACCGGGCCAATGGCCCAGGTCCGTCACGCAATTTTTGTTCATTCATAGCCCTTCAGAATGGCAGGCGGTAGCCACACGCTTCGATG
204485659	CCCGCGTTAACCATACACCGGGCCAATGGCCCAGGTCCGTCACGCAATTTAACTGCTGCTAGCCTTGCTCACTGTGGCGGTGGGTAGCCACACGCTTCGATG
204485701	CCCGCGTTAACCATACACCGGGCCAATGGCCCAGGTCCGTCACGCAATTTTGAGGCATGTTGAAGATATAAGGGCAGATGGGGGTAGCCACACGCTTCGATG
204485743	CCCGCGTTAACCATACACCGGGCCAATGGCCCAGGTCCGTCACGCAATTTAGAGAAGTTTGAGCTGAGAGAGCAGAATGTTTGGTAGCCACACGCTTCGATG
204485785	CCCGCGTTAACCATACACCGGGCCAATGGCCCAGGTCCGTCACGCAATTTCAATATCTAGCCTTAGTGATTCAAGCAGTAGCGGTAGCCACACGCTTCGATG
204485841	CCCGCGTTAACCATACACCGGGCCAATGGCCCAGGTCCGTCACGCAATTTTCTCAAGAGCCTAGATAAATAAGCACAGGTAAGGTAGCCACACGCTTCGATG
204485883	CCCGCGTTAACCATACACCGGGCCAATGGCCCAGGTCCGTCACGCAATTTGTATCAGATATCAGGTGAGGTTCAGGGCAAGGGGTAGCCACACGCTTCGATG
204485941	CCCGCGTTAACCATACACCGGGCCAATGGCCCAGGTCCGTCACGCAATTTAGACAGGTTACTGCTACAGTCTGAATGTATGTGGTAGCCACACGCTTCGATG
204486085	CCCGCGTTAACCATACACCGGGCCAATGGCCCAGGTCCGTCACGCAATTTATATCCTTATAAAAGAAGGCTCCAGAGTTGCCGGTAGCCACACGCTTCGATG
204486178	CCCGCGTTAACCATACACCGGGCCAATGGCCCAGGTCCGTCACGCAATTTACCGTATAAGGACATAGCAGTAAGGTACAATCGGTAGCCACACGCTTCGATG
204486400	CCCGCGTTAACCATACACCGGGCCAATGGCCCAGGTCCGTCACGCAATTTATACAGAAGCCCAGGTGGATGAATGTGTGTGTGGTAGCCACACGCTTCGATG
204486458	CCCGCGTTAACCATACACCGGGCCAATGGCCCAGGTCCGTCACGCAATTTGCCAGGACATTTGGATGACAAAGTTTCTTTATGGTAGCCACACGCTTCGATG
204486538	CCCGCGTTAACCATACACCGGGCCAATGGCCCAGGTCCGTCACGCAATTTTTTCCAGGATCTCGAACTACACTAGCAGCAAGGGTAGCCACACGCTTCGATG
204486661	CCCGCGTTAACCATACACCGGGCCAATGGCCCAGGTCCGTCACGCAATTTGAAGGAGACATGGCCAATTCTCAGCCTGAGGAGGTAGCCACACGCTTCGATG
204486752	CCCGCGTTAACCATACACCGGGCCAATGGCCCAGGTCCGTCACGCAATTTTAAGTAGGGTATGAGGTGGGAAGATAAGTGGGGGTAGCCACACGCTTCGATG
204486794	CCCGCGTTAACCATACACCGGGCCAATGGCCCAGGTCCGTCACGCAATTTGAGAGCCACAGGCCAACAGAGGGAAAATCTTTGGTAGCCACACGCTTCGATG
204486857	CCCGCGTTAACCATACACCGGGCCAATGGCCCAGGTCCGTCACGCAATTTTGCTGACATTGTCAAAGTCTTTGTCTTTCTAGGGTAGCCACACGCTTCGATG
204486899	CCCGCGTTAACCATACACCGGGCCAATGGCCCAGGTCCGTCACGCAATTTAGTCAACTTCCTGATGATAAAACGGTCCTCGTGGTAGCCACACGCTTCGATG
204487026	CCCGCGTTAACCATACACCGGGCCAATGGCCCAGGTCCGTCACGCAATTTCTAATCTAAATGGCCAACACAAGACTTGGTTAGGTAGCCACACGCTTCGATG
204487070	CCCGCGTTAACCATACACCGGGCCAATGGCCCAGGTCCGTCACGCAATTTGCATCTATGCGACCAAATGTTTTATAGCCAATGGTAGCCACACGCTTCGATG
204487119	CCCGCGTTAACCATACACCGGGCCAATGGCCCAGGTCCGTCACGCAATTTGAGTTTCTAAAGGCCTAGGAAAATGTTTATGCGGTAGCCACACGCTTCGATG
204487170	CCCGCGTTAACCATACACCGGGCCAATGGCCCAGGTCCGTCACGCAATTTGGCAGGATACAAGATTGTTTATAGACTACCAAGGTAGCCACACGCTTCGATG
204487266	CCCGCGTTAACCATACACCGGGCCAATGGCCCAGGTCCGTCACGCAATTTGTGATAGCCTCTAGAGAGTGAGACTAAGAGTAGGTAGCCACACGCTTCGATG
204487635	CCCGCGTTAACCATACACCGGGCCAATGGCCCAGGTCCGTCACGCAATTTGTGCATCACATTTTCTTGTAGTTGTTTTCCTGGGTAGCCACACGCTTCGATG
204487706	CCCGCGTTAACCATACACCGGGCCAATGGCCCAGGTCCGTCACGCAATTTAATTCTCCTTTCTGTAAAAGCTCACACCTTACGGTAGCCACACGCTTCGATG
204487781	CCCGCGTTAACCATACACCGGGCCAATGGCCCAGGTCCGTCACGCAATTTGGCAATGATATCTACAAAGAAAGGGTATTGCAGGTAGCCACACGCTTCGATG
204487925	CCCGCGTTAACCATACACCGGGCCAATGGCCCAGGTCCGTCACGCAATTTAGATCCAACTGGCAAGAAACTTCAGGCTGTGGGGTAGCCACACGCTTCGATG
204487967	CCCGCGTTAACCATACACCGGGCCAATGGCCCAGGTCCGTCACGCAATTTGACAGTCATAATATGGTGCAACATGGCTTTAAGGTAGCCACACGCTTCGATG
204488022	CCCGCGTTAACCATACACCGGGCCAATGGCCCAGGTCCGTCACGCAATTTTGCAGGAAGAGGCTGCTTTAGTGATGAGTGTGGGTAGCCACACGCTTCGATG
204488064	CCCGCGTTAACCATACACCGGGCCAATGGCCCAGGTCCGTCACGCAATTTAGCTGTCTCATACTAGCCTGCGGATTTCCTTTGGTAGCCACACGCTTCGATG
204488106	CCCGCGTTAACCATACACCGGGCCAATGGCCCAGGTCCGTCACGCAATTTTCCTTTAAGATTCTTCTCAAGAGCTGGGCGCAGGTAGCCACACGCTTCGATG
204488432	CCCGCGTTAACCATACACCGGGCCAATGGCCCAGGTCCGTCACGCAATTTATGATGTCTTTCCTTTACCCTGAGCTGGAATAGGTAGCCACACGCTTCGATG
204488474	CCCGCGTTAACCATACACCGGGCCAATGGCCCAGGTCCGTCACGCAATTTTTTCCTCAGTACCCGGTGCAGGCCTCCTTCCCGGTAGCCACACGCTTCGATG
204488516	CCCGCGTTAACCATACACCGGGCCAATGGCCCAGGTCCGTCACGCAATTTATATGACATAATCTCACCACGAGGCTGTAAGAGGTAGCCACACGCTTCGATG
204488558	CCCGCGTTAACCATACACCGGGCCAATGGCCCAGGTCCGTCACGCAATTTGGCAGCAACAGTGTTTTATTTACGGTGCTCTTGGTAGCCACACGCTTCGATG
204488600	CCCGCGTTAACCATACACCGGGCCAATGGCCCAGGTCCGTCACGCAATTTAGCAGAACTGGCAGATTGTGGGTGCTGAATAAGGTAGCCACACGCTTCGATG
204488642	CCCGCGTTAACCATACACCGGGCCAATGGCCCAGGTCCGTCACGCAATTTAATGAGCTGAGTAATTCTCCCAAAGTGTGAGAGGTAGCCACACGCTTCGATG
204488684	CCCGCGTTAACCATACACCGGGCCAATGGCCCAGGTCCGTCACGCAATTTTCGTTTTCTAAGGCTGCCATAACAAAGTACTGGGTAGCCACACGCTTCGATG
204488745	CCCGCGTTAACCATACACCGGGCCAATGGCCCAGGTCCGTCACGCAATTTCTCTCACAATTATGGAAGCTAGGAGTCTTAAAGGTAGCCACACGCTTCGATG
204488787	CCCGCGTTAACCATACACCGGGCCAATGGCCCAGGTCCGTCACGCAATTTGGCAAGGTTGGTTCCTGCTGGAGGGCTCTGATGGTAGCCACACGCTTCGATG
204488850	CCCGCGTTAACCATACACCGGGCCAATGGCCCAGGTCCGTCACGCAATTTTTCTGGGTGCAATCCCACATGCTCCTTGACTTGGTAGCCACACGCTTCGATG
204488892	CCCGCGTTAACCATACACCGGGCCAATGGCCCAGGTCCGTCACGCAATTTCATCCAACCTCTTCTTGCATCTTCACATGGTGGGTAGCCACACGCTTCGATG
204488934	CCCGCGTTAACCATACACCGGGCCAATGGCCCAGGTCCGTCACGCAATTTGTCTCTGGGTCCCTGTGTCCAAGTGTTCCTTAGGTAGCCACACGCTTCGATG
204489267	CCCGCGTTAACCATACACCGGGCCAATGGCCCAGGTCCGTCACGCAATTTTAAGGACATCAGTTACACTGGGTTTAGGGCCCGGTAGCCACACGCTTCGATG
204489316	CCCGCGTTAACCATACACCGGGCCAATGGCCCAGGTCCGTCACGCAATTTCCTTAACTCAGTTACATTCACAAAGACCCTATGGTAGCCACACGCTTCGATG
204489360	CCCGCGTTAACCATACACCGGGCCAATGGCCCAGGTCCGTCACGCAATTTCACATTTACAGATACTGGGATTAGGACTTGAAGGTAGCCACACGCTTCGATG
204489406	CCCGCGTTAACCATACACCGGGCCAATGGCCCAGGTCCGTCACGCAATTTACTCACAACAGAAACTATAGCTATAGCTAGCTGGTAGCCACACGCTTCGATG
204489475	CCCGCGTTAACCATACACCGGGCCAATGGCCCAGGTCCGTCACGCAATTTGGTAATAACCAGCTGATGTACCCAGTATAATAGGTAGCCACACGCTTCGATG
204489520	CCCGCGTTAACCATACACCGGGCCAATGGCCCAGGTCCGTCACGCAATTTGCGAGTATAAGATCATTTCTCCAGAGGCTTGAGGTAGCCACACGCTTCGATG
204489680	CCCGCGTTAACCATACACCGGGCCAATGGCCCAGGTCCGTCACGCAATTTTCAGATTAATTTTGAGAAAGTTGGGTGTGAGCGGTAGCCACACGCTTCGATG
204489723	CCCGCGTTAACCATACACCGGGCCAATGGCCCAGGTCCGTCACGCAATTTGTTTCTTGAGTCCTTCACACGAAAAGAGTAATGGTAGCCACACGCTTCGATG
204490175	CCCGCGTTAACCATACACCGGGCCAATGGCCCAGGTCCGTCACGCAATTTTCTCACCCTCTAGAGGCTATCACTATATTAATGGTAGCCACACGCTTCGATG
204490280	CCCGCGTTAACCATACACCGGGCCAATGGCCCAGGTCCGTCACGCAATTTACAATCTCATAAACTGCCTTTCTCACAGAGCAGGTAGCCACACGCTTCGATG
204490322	CCCGCGTTAACCATACACCGGGCCAATGGCCCAGGTCCGTCACGCAATTTCTGGGCAGACTGGGCACCTGAGACACAGTCCTGGTAGCCACACGCTTCGATG
204490364	CCCGCGTTAACCATACACCGGGCCAATGGCCCAGGTCCGTCACGCAATTTGAGCAGAAGACTGGTTCAATATGAAATCCATAGGTAGCCACACGCTTCGATG
204490407	CCCGCGTTAACCATACACCGGGCCAATGGCCCAGGTCCGTCACGCAATTTAGCGGGAATTTGGAGAGCCAAGCAAGTGGATAGGTAGCCACACGCTTCGATG
204490449	CCCGCGTTAACCATACACCGGGCCAATGGCCCAGGTCCGTCACGCAATTTGGAAGGAAGAAATGAAATTTCAGAAATTGGGCGGTAGCCACACGCTTCGATG
204490521	CCCGCGTTAACCATACACCGGGCCAATGGCCCAGGTCCGTCACGCAATTTGGAGGAAAAGAACAGTTTGCTGAAGTCCACCCGGTAGCCACACGCTTCGATG
204490563	CCCGCGTTAACCATACACCGGGCCAATGGCCCAGGTCCGTCACGCAATTTCCTAGGCTGTTTAACCACTGCACATGTGTGTTGGTAGCCACACGCTTCGATG
204490605	CCCGCGTTAACCATACACCGGGCCAATGGCCCAGGTCCGTCACGCAATTTCCATGATATTTGCTTAGCATCTGACCCTAGATGGTAGCCACACGCTTCGATG
204490647	CCCGCGTTAACCATACACCGGGCCAATGGCCCAGGTCCGTCACGCAATTTCAGGGATTTGGCACCAAATGAGGCGTGTAAGGGGTAGCCACACGCTTCGATG
204490750	CCCGCGTTAACCATACACCGGGCCAATGGCCCAGGTCCGTCACGCAATTTGGATGTGAGGGAAACACATTGAACTCTATATTGGTAGCCACACGCTTCGATG
204490799	CCCGCGTTAACCATACACCGGGCCAATGGCCCAGGTCCGTCACGCAATTTGTGCATTTTACTTTCTGACAAATAGAGCCTCTGGTAGCCACACGCTTCGATG
204490845	CCCGCGTTAACCATACACCGGGCCAATGGCCCAGGTCCGTCACGCAATTTTATTTGGCAGAGATTAAACTCTAGGTTGGGCGGGTAGCCACACGCTTCGATG
204491251	CCCGCGTTAACCATACACCGGGCCAATGGCCCAGGTCCGTCACGCAATTTCTGAGATTTGAAGAGCAAAAGGCATGCTGTTGGGTAGCCACACGCTTCGATG
204491392	CCCGCGTTAACCATACACCGGGCCAATGGCCCAGGTCCGTCACGCAATTTAGTTCCTATAAGCTATTCCTTTGTGAGAGCAAGGTAGCCACACGCTTCGATG
204491459	CCCGCGTTAACCATACACCGGGCCAATGGCCCAGGTCCGTCACGCAATTTTAATCTGAGAGGGAGGCAGGACAGAACCTTAAGGTAGCCACACGCTTCGATG
204491501	CCCGCGTTAACCATACACCGGGCCAATGGCCCAGGTCCGTCACGCAATTTGTAAGACACTTAAGCCCTTATAGTTGCAATCCGGTAGCCACACGCTTCGATG
204491543	CCCGCGTTAACCATACACCGGGCCAATGGCCCAGGTCCGTCACGCAATTTGTTACTTGTCCGAGAATATCTAAGCTTATGCAGGTAGCCACACGCTTCGATG
204491632	CCCGCGTTAACCATACACCGGGCCAATGGCCCAGGTCCGTCACGCAATTTGCTTTGATTAGGACCATGACATTTGAGTTTAGGGTAGCCACACGCTTCGATG
204491719	CCCGCGTTAACCATACACCGGGCCAATGGCCCAGGTCCGTCACGCAATTTACGTGAGAAGGCTGAACCAATCAAAGCAGGAGGGTAGCCACACGCTTCGATG
204491761	CCCGCGTTAACCATACACCGGGCCAATGGCCCAGGTCCGTCACGCAATTTTGGATGTATGAAAATTCCAGGGAAGACTGTTTGGTAGCCACACGCTTCGATG
204491803	CCCGCGTTAACCATACACCGGGCCAATGGCCCAGGTCCGTCACGCAATTTCTCCAGAACAGGAGATTGGAATTTGCAAAGGCGGTAGCCACACGCTTCGATG
204491872	CCCGCGTTAACCATACACCGGGCCAATGGCCCAGGTCCGTCACGCAATTTGTTTTCAGTTGCTTCATGCATGCCTTGGGTCTGGTAGCCACACGCTTCGATG
204491914	CCCGCGTTAACCATACACCGGGCCAATGGCCCAGGTCCGTCACGCAATTTCCAGCATATCTTTTGTAACCCAGGCAAGAAGGGGTAGCCACACGCTTCGATG
204492004	CCCGCGTTAACCATACACCGGGCCAATGGCCCAGGTCCGTCACGCAATTTCCAGCCTCAAAGATAATTAAGACTCAAGAAGTGGTAGCCACACGCTTCGATG
204492063	CCCGCGTTAACCATACACCGGGCCAATGGCCCAGGTCCGTCACGCAATTTAGTTTATACTGACTTCACAACTGGCTCTGACCGGTAGCCACACGCTTCGATG
204492105	CCCGCGTTAACCATACACCGGGCCAATGGCCCAGGTCCGTCACGCAATTTGTGCCCTTTTGTTGGAAGTATTAACTTACTTGGGTAGCCACACGCTTCGATG
204492162	CCCGCGTTAACCATACACCGGGCCAATGGCCCAGGTCCGTCACGCAATTTCTAAAGAGAAAGGAGGCAACATGAAAATGGATGGTAGCCACACGCTTCGATG
204492205	CCCGCGTTAACCATACACCGGGCCAATGGCCCAGGTCCGTCACGCAATTTGGTTTTGAACTATGCCTGGCATGCTAAAATATGGTAGCCACACGCTTCGATG
204492257	CCCGCGTTAACCATACACCGGGCCAATGGCCCAGGTCCGTCACGCAATTTATTTAGAGAAGAGGGTGGATTTAAACAGACCAGGTAGCCACACGCTTCGATG
204492299	CCCGCGTTAACCATACACCGGGCCAATGGCCCAGGTCCGTCACGCAATTTTACACTTTGCCAACATTCCTACTGGCTGCTTAGGTAGCCACACGCTTCGATG
204492341	CCCGCGTTAACCATACACCGGGCCAATGGCCCAGGTCCGTCACGCAATTTCCTGTTTATGTCAAAGTCTAACTCTGTCCTTTGGTAGCCACACGCTTCGATG
204492386	CCCGCGTTAACCATACACCGGGCCAATGGCCCAGGTCCGTCACGCAATTTGCCAAGAAATGGAATCCCATGCATTTTACTTAGGTAGCCACACGCTTCGATG
204492450	CCCGCGTTAACCATACACCGGGCCAATGGCCCAGGTCCGTCACGCAATTTAAAGGCCACTTTACTTTCTTGGTGAGCTGGACGGTAGCCACACGCTTCGATG
204492492	CCCGCGTTAACCATACACCGGGCCAATGGCCCAGGTCCGTCACGCAATTTGTACTTGAAGGTTGTGGAGAAGTCTCCGGACAGGTAGCCACACGCTTCGATG
204492534	CCCGCGTTAACCATACACCGGGCCAATGGCCCAGGTCCGTCACGCAATTTTATGAACAACTAAGATTCCAGCTTACCACCCTGGTAGCCACACGCTTCGATG
204492625	CCCGCGTTAACCATACACCGGGCCAATGGCCCAGGTCCGTCACGCAATTTAGTACTGGGTTGTGCTCCTAGCTCACTGCAGCGGTAGCCACACGCTTCGATG
204492745	CCCGCGTTAACCATACACCGGGCCAATGGCCCAGGTCCGTCACGCAATTTCTTAATTAAGATATTGTGAAGCCTGGGCACAGGGTAGCCACACGCTTCGATG
204492834	CCCGCGTTAACCATACACCGGGCCAATGGCCCAGGTCCGTCACGCAATTTCCCAGGATTAGGAGATTAGCCTAGGTAATATAGGTAGCCACACGCTTCGATG
204492962	CCCGCGTTAACCATACACCGGGCCAATGGCCCAGGTCCGTCACGCAATTTGGAGGATCACTCCAGTGTAAAGACATTTTAATGGTAGCCACACGCTTCGATG
204493045	CCCGCGTTAACCATACACCGGGCCAATGGCCCAGGTCCGTCACGCAATTTCCGTGAGCTGTATTTTGCTTTAAGGGCTACCAGGTAGCCACACGCTTCGATG
204493087	CCCGCGTTAACCATACACCGGGCCAATGGCCCAGGTCCGTCACGCAATTTGCTATCTAGTGACAGCTCATAATTGAAGGTCTGGTAGCCACACGCTTCGATG
204493129	CCCGCGTTAACCATACACCGGGCCAATGGCCCAGGTCCGTCACGCAATTTGCTCCACTTAATTTGTTAAAAGTGGCTTGCAAGGTAGCCACACGCTTCGATG
204493179	CCCGCGTTAACCATACACCGGGCCAATGGCCCAGGTCCGTCACGCAATTTGAAACGATTGTCCAAATCTTCTGCATGTTCTAGGTAGCCACACGCTTCGATG
204493240	CCCGCGTTAACCATACACCGGGCCAATGGCCCAGGTCCGTCACGCAATTTTTTTCTAGTGCCATTAAATGAAGTGTCCTTGGGGTAGCCACACGCTTCGATG
204493282	CCCGCGTTAACCATACACCGGGCCAATGGCCCAGGTCCGTCACGCAATTTTTCATCTTGGAAATTGCTAGGTGAGGGTTGCCGGTAGCCACACGCTTCGATG
204493324	CCCGCGTTAACCATACACCGGGCCAATGGCCCAGGTCCGTCACGCAATTTTCAATGAATAGCTAGCAGTAAATACTCAGGGTGGTAGCCACACGCTTCGATG
204493404	CCCGCGTTAACCATACACCGGGCCAATGGCCCAGGTCCGTCACGCAATTTTCTGGACCACTCCTTAATCCCAGGCGTACTGGGGTAGCCACACGCTTCGATG
204493457	CCCGCGTTAACCATACACCGGGCCAATGGCCCAGGTCCGTCACGCAATTTATCCCAGTGGCACCATAAAGGAAGCAAGCCATGGTAGCCACACGCTTCGATG
204493499	CCCGCGTTAACCATACACCGGGCCAATGGCCCAGGTCCGTCACGCAATTTACTTTTAAGTCAGTTTTGTGAATAAGGCCGGAGGTAGCCACACGCTTCGATG
204493541	CCCGCGTTAACCATACACCGGGCCAATGGCCCAGGTCCGTCACGCAATTTGATGAGAAAGAGAGATTACTGTGTTGCTTTGTGGTAGCCACACGCTTCGATG
204493622	CCCGCGTTAACCATACACCGGGCCAATGGCCCAGGTCCGTCACGCAATTTGAAGTTTGAATGGGTATGATTTACAGTAGGGAGGTAGCCACACGCTTCGATG
204493681	CCCGCGTTAACCATACACCGGGCCAATGGCCCAGGTCCGTCACGCAATTTATGGCTTTTAAAATCCTCTAAGGCTCTAGAGCGGTAGCCACACGCTTCGATG
204493833	CCCGCGTTAACCATACACCGGGCCAATGGCCCAGGTCCGTCACGCAATTTCCTTTCCTCTGGCTAGACCACAGCCTTCAGGAGGTAGCCACACGCTTCGATG
204493875	CCCGCGTTAACCATACACCGGGCCAATGGCCCAGGTCCGTCACGCAATTTCAGTTAGACATAAATATCCATGCTCCAGGCTGGGTAGCCACACGCTTCGATG
204493921	CCCGCGTTAACCATACACCGGGCCAATGGCCCAGGTCCGTCACGCAATTTACACCAGCAAACAGTTACCAACCACTTATGGTGGTAGCCACACGCTTCGATG
204494024	CCCGCGTTAACCATACACCGGGCCAATGGCCCAGGTCCGTCACGCAATTTATCAGACTAGCTGGAGTAAAGGGTTAGAAAAGGGTAGCCACACGCTTCGATG
204494066	CCCGCGTTAACCATACACCGGGCCAATGGCCCAGGTCCGTCACGCAATTTATAGACTATAGGGAGTTTTGCAAGCTAGACTGGGTAGCCACACGCTTCGATG
204494108	CCCGCGTTAACCATACACCGGGCCAATGGCCCAGGTCCGTCACGCAATTTACATTTTCCTGGAGGTAGGGAGCCATTGAAAGGGTAGCCACACGCTTCGATG
204494187	CCCGCGTTAACCATACACCGGGCCAATGGCCCAGGTCCGTCACGCAATTTAACCAGGCAGACATCTGCAAGATGGTTCAGAAGGTAGCCACACGCTTCGATG
204494301	CCCGCGTTAACCATACACCGGGCCAATGGCCCAGGTCCGTCACGCAATTTGATACTGAGTTACAGCGAAGAATAGCTAACATGGTAGCCACACGCTTCGATG
204494345	CCCGCGTTAACCATACACCGGGCCAATGGCCCAGGTCCGTCACGCAATTTGTCCATATTGTTGTGAGTGCTTTATATGCACTGGTAGCCACACGCTTCGATG
204494394	CCCGCGTTAACCATACACCGGGCCAATGGCCCAGGTCCGTCACGCAATTTACATGCAGAGGTGGATGATAGTAAAATCACTCGGTAGCCACACGCTTCGATG
204494484	CCCGCGTTAACCATACACCGGGCCAATGGCCCAGGTCCGTCACGCAATTTGGCTAAGAAGTATCAGAGCTGGAATTCAAACCGGTAGCCACACGCTTCGATG
204494532	CCCGCGTTAACCATACACCGGGCCAATGGCCCAGGTCCGTCACGCAATTTAGGGCCTTTGCCTTCAACCAAGCTCTACAATGGGTAGCCACACGCTTCGATG
204494574	CCCGCGTTAACCATACACCGGGCCAATGGCCCAGGTCCGTCACGCAATTTACTTGTAGCCAAGCGTCTCAGACCCTGGCCCTGGTAGCCACACGCTTCGATG
204494667	CCCGCGTTAACCATACACCGGGCCAATGGCCCAGGTCCGTCACGCAATTTCTATTTTGTTTGTTGACAGACCTCTTCCTCAAGGTAGCCACACGCTTCGATG
204494711	CCCGCGTTAACCATACACCGGGCCAATGGCCCAGGTCCGTCACGCAATTTCCAAGGTGTTAACTTCAAGAAACTCAAAACACGGTAGCCACACGCTTCGATG
204494755	CCCGCGTTAACCATACACCGGGCCAATGGCCCAGGTCCGTCACGCAATTTGCATCTATTTCAAAGGAAACTTGTGAGCAAAGGGTAGCCACACGCTTCGATG
204494828	CCCGCGTTAACCATACACCGGGCCAATGGCCCAGGTCCGTCACGCAATTTCATGACTGCTCACCACATTCTAGTAGAAGAAGGGTAGCCACACGCTTCGATG
204494870	CCCGCGTTAACCATACACCGGGCCAATGGCCCAGGTCCGTCACGCAATTTCAGGTCTTTCTGCCCTGTTGCTTGCCATTGGAGGTAGCCACACGCTTCGATG
204494926	CCCGCGTTAACCATACACCGGGCCAATGGCCCAGGTCCGTCACGCAATTTCTCACTGGCCTTGGTTCAGTGGTTTTAGGATGGGTAGCCACACGCTTCGATG
204494968	CCCGCGTTAACCATACACCGGGCCAATGGCCCAGGTCCGTCACGCAATTTCCAAATGGGAGAGTTGGAGCTCATGTAATTTTGGTAGCCACACGCTTCGATG
204495002	CCCGCGTTAACCATACACCGGGCCAATGGCCCAGGTCCGTCACGCAATTTATTGTTCAGTGTTTTACTGGCATCCTTTTGTCGGTAGCCACACGCTTCGATG
204495044	CCCGCGTTAACCATACACCGGGCCAATGGCCCAGGTCCGTCACGCAATTTGGAGAGGATTTATTGTGAACTCAAACTGACTAGGTAGCCACACGCTTCGATG
204495121	CCCGCGTTAACCATACACCGGGCCAATGGCCCAGGTCCGTCACGCAATTTCCTGTAGATCATCCAGGCATATACAATCTTATGGTAGCCACACGCTTCGATG
204495543	CCCGCGTTAACCATACACCGGGCCAATGGCCCAGGTCCGTCACGCAATTTCATAGAGTCAACCAGAAGGTGACCTAATTAAAGGTAGCCACACGCTTCGATG
204495735	CCCGCGTTAACCATACACCGGGCCAATGGCCCAGGTCCGTCACGCAATTTGCAGTGTTAGAGGAATTCTATTGTAGGAAAACGGTAGCCACACGCTTCGATG
204495842	CCCGCGTTAACCATACACCGGGCCAATGGCCCAGGTCCGTCACGCAATTTCACACGTATTTGATTTGACACCAATTTCAGCAGGTAGCCACACGCTTCGATG
204495884	CCCGCGTTAACCATACACCGGGCCAATGGCCCAGGTCCGTCACGCAATTTTGAGGTTGTGCACATAACTAAATCCATGTGGTGGTAGCCACACGCTTCGATG
204495926	CCCGCGTTAACCATACACCGGGCCAATGGCCCAGGTCCGTCACGCAATTTTGCTAGGTTGCATTCTCTGTGCTGAGTTATATGGTAGCCACACGCTTCGATG
204495968	CCCGCGTTAACCATACACCGGGCCAATGGCCCAGGTCCGTCACGCAATTTTTGTTTACTGTTTTAGCAGGATGACCTCTGCAGGTAGCCACACGCTTCGATG
204496031	CCCGCGTTAACCATACACCGGGCCAATGGCCCAGGTCCGTCACGCAATTTCTGCATCAGCACATCAACCTATTGATTAATTGGGTAGCCACACGCTTCGATG
204496085	CCCGCGTTAACCATACACCGGGCCAATGGCCCAGGTCCGTCACGCAATTTACTTCGGCCAGGCAGTGATTGAAATGGATTTAGGTAGCCACACGCTTCGATG
204496147	CCCGCGTTAACCATACACCGGGCCAATGGCCCAGGTCCGTCACGCAATTTGCAACCTTAGAAGGACTATTGAGAAATCATGAGGTAGCCACACGCTTCGATG
204496254	CCCGCGTTAACCATACACCGGGCCAATGGCCCAGGTCCGTCACGCAATTTGCAGTTCTCTAGTTGTCAACATTTAAATACGCGGTAGCCACACGCTTCGATG
204496637	CCCGCGTTAACCATACACCGGGCCAATGGCCCAGGTCCGTCACGCAATTTGGCCAACATCAAGGATATTAAACTCATGAAACGGTAGCCACACGCTTCGATG
204496692	CCCGCGTTAACCATACACCGGGCCAATGGCCCAGGTCCGTCACGCAATTTCCCTGTTTGATTTAGTATGGGTCTCATTTTAGGGTAGCCACACGCTTCGATG
204496787	CCCGCGTTAACCATACACCGGGCCAATGGCCCAGGTCCGTCACGCAATTTCCTTGAGGAAAAGTTTAACATTTAGGTCACTCGGTAGCCACACGCTTCGATG
204497201	CCCGCGTTAACCATACACCGGGCCAATGGCCCAGGTCCGTCACGCAATTTAGTACTGTGCTCAGCTCTCATCCTGAGGAGCTGGTAGCCACACGCTTCGATG
204497257	CCCGCGTTAACCATACACCGGGCCAATGGCCCAGGTCCGTCACGCAATTTCATGTGGACAAATTACTTTCCAGTTCCCTCCTGGTAGCCACACGCTTCGATG
204497355	CCCGCGTTAACCATACACCGGGCCAATGGCCCAGGTCCGTCACGCAATTTATAAATAATGGTTGAAACAGCTGGGCGTGTTGGGTAGCCACACGCTTCGATG
204497733	CCCGCGTTAACCATACACCGGGCCAATGGCCCAGGTCCGTCACGCAATTTTCTGGCCGTGTTACTCTTGTCCACTGTTGGGTGGTAGCCACACGCTTCGATG
204497775	CCCGCGTTAACCATACACCGGGCCAATGGCCCAGGTCCGTCACGCAATTTCTGTGTCCAGGAGAATCTAGAGATGCATTCTGGGTAGCCACACGCTTCGATG
204497817	CCCGCGTTAACCATACACCGGGCCAATGGCCCAGGTCCGTCACGCAATTTGTCAGGACCATAAACAATTTATTTCTGTCCCAGGTAGCCACACGCTTCGATG
204497879	CCCGCGTTAACCATACACCGGGCCAATGGCCCAGGTCCGTCACGCAATTTCGTTCTGGACAGCCTTACAGAGAGGGTCACCTGGTAGCCACACGCTTCGATG
204497921	CCCGCGTTAACCATACACCGGGCCAATGGCCCAGGTCCGTCACGCAATTTTTGATGACTTTCAACCATTCCTTTCCTGTCTGGGTAGCCACACGCTTCGATG
204497963	CCCGCGTTAACCATACACCGGGCCAATGGCCCAGGTCCGTCACGCAATTTTCTTCTCCCTCTCTTTTACTTTCACTCTTTTCGGTAGCCACACGCTTCGATG
204498080	CCCGCGTTAACCATACACCGGGCCAATGGCCCAGGTCCGTCACGCAATTTCAGAGAGACAGAATCAATTATACGTGTGTGTGGGTAGCCACACGCTTCGATG
204498282	CCCGCGTTAACCATACACCGGGCCAATGGCCCAGGTCCGTCACGCAATTTTATTATGTGGACATCTACTGTGGCATGCATCTGGTAGCCACACGCTTCGATG
204498324	CCCGCGTTAACCATACACCGGGCCAATGGCCCAGGTCCGTCACGCAATTTTTCAGGCCGTGGTCCACAGCTGGGTTATGAATGGTAGCCACACGCTTCGATG
204498391	CCCGCGTTAACCATACACCGGGCCAATGGCCCAGGTCCGTCACGCAATTTTGAAGTTTACCGGTACAGAAAAGTCACATGACGGTAGCCACACGCTTCGATG
204498433	CCCGCGTTAACCATACACCGGGCCAATGGCCCAGGTCCGTCACGCAATTTCAGATTTCTTAAAACCTGCAACATGAGGAACTGGTAGCCACACGCTTCGATG
204498497	CCCGCGTTAACCATACACCGGGCCAATGGCCCAGGTCCGTCACGCAATTTCTTCCAATGTACAAGTACTTGGAAACAGTTACGGTAGCCACACGCTTCGATG
204498604	CCCGCGTTAACCATACACCGGGCCAATGGCCCAGGTCCGTCACGCAATTTGAGCAATGTAAGGTTACAGAACTTGCCTTTATGGTAGCCACACGCTTCGATG
204498653	CCCGCGTTAACCATACACCGGGCCAATGGCCCAGGTCCGTCACGCAATTTGTTATTCCAGCACCTTCACAATTTAATGAACCGGTAGCCACACGCTTCGATG
204498741	CCCGCGTTAACCATACACCGGGCCAATGGCCCAGGTCCGTCACGCAATTTCAGTATAAATTGCAACTTCAGGAAAAGCTCCTGGTAGCCACACGCTTCGATG
204498815	CCCGCGTTAACCATACACCGGGCCAATGGCCCAGGTCCGTCACGCAATTTCCAATAGTTCCTGGTATGTGGGAAGATAATATGGTAGCCACACGCTTCGATG
204498883	CCCGCGTTAACCATACACCGGGCCAATGGCCCAGGTCCGTCACGCAATTTTTGGATATATAAACAGCACAAGTTAGGCCGGGGGTAGCCACACGCTTCGATG
204499246	CCCGCGTTAACCATACACCGGGCCAATGGCCCAGGTCCGTCACGCAATTTCACAAGTTGAGAAAAGGTTTAATCTCCAAACCGGTAGCCACACGCTTCGATG
204499299	CCCGCGTTAACCATACACCGGGCCAATGGCCCAGGTCCGTCACGCAATTTATCAGTACTGGCCACCTTGCAGCATTACAGGAGGTAGCCACACGCTTCGATG
204499341	CCCGCGTTAACCATACACCGGGCCAATGGCCCAGGTCCGTCACGCAATTTCCATTGGAGGTCGAGGAGGCCCACTCTGGTAAGGTAGCCACACGCTTCGATG
204499443	CCCGCGTTAACCATACACCGGGCCAATGGCCCAGGTCCGTCACGCAATTTGATGACCACCATACTGACCATGAGGCGGCACTGGTAGCCACACGCTTCGATG
204499485	CCCGCGTTAACCATACACCGGGCCAATGGCCCAGGTCCGTCACGCAATTTACTCCTTGTTGCTGTGGGATGCCTGGCTATGGGGTAGCCACACGCTTCGATG
204499527	CCCGCGTTAACCATACACCGGGCCAATGGCCCAGGTCCGTCACGCAATTTCTTCCAATTGGTTCAACTGGTGGATTACCAATGGTAGCCACACGCTTCGATG
204499584	CCCGCGTTAACCATACACCGGGCCAATGGCCCAGGTCCGTCACGCAATTTTTATGTTGATCTCTAGGTAACCGTGCCCTTCTGGTAGCCACACGCTTCGATG
204499626	CCCGCGTTAACCATACACCGGGCCAATGGCCCAGGTCCGTCACGCAATTTTATATACCCTCATCTGGATGGATCAACTTACTGGTAGCCACACGCTTCGATG
204499668	CCCGCGTTAACCATACACCGGGCCAATGGCCCAGGTCCGTCACGCAATTTGTTGTTACAAGTGTAGCAGGCTTACTTGTTATGGTAGCCACACGCTTCGATG
204499710	CCCGCGTTAACCATACACCGGGCCAATGGCCCAGGTCCGTCACGCAATTTGGTTTAGCTGCAGTACTATTTGTTGTACTAGTGGTAGCCACACGCTTCGATG
204499753	CCCGCGTTAACCATACACCGGGCCAATGGCCCAGGTCCGTCACGCAATTTCAGACTGTGTATAAGCAGAGAACATAGGCTTTGGTAGCCACACGCTTCGATG
204499839	CCCGCGTTAACCATACACCGGGCCAATGGCCCAGGTCCGTCACGCAATTTACAGGTCCTTGGACAGCTGCCTGAGCCTGTCCGGTAGCCACACGCTTCGATG
204499882	CCCGCGTTAACCATACACCGGGCCAATGGCCCAGGTCCGTCACGCAATTTAAAGAGGCTTCGTAACTGGAGGCTGTGGAGCAGGTAGCCACACGCTTCGATG
204499924	CCCGCGTTAACCATACACCGGGCCAATGGCCCAGGTCCGTCACGCAATTTCTGTTGGTGCAGGTGGTCTGTTAAGAATACCTGGTAGCCACACGCTTCGATG
204499968	CCCGCGTTAACCATACACCGGGCCAATGGCCCAGGTCCGTCACGCAATTTGCCTGTGTTTGGGTCACTGGAGGATTCTAGGAGGTAGCCACACGCTTCGATG
204500039	CCCGCGTTAACCATACACCGGGCCAATGGCCCAGGTCCGTCACGCAATTTACATTCCAGGCATCAGAGGTGGTATTCCTGGTGGTAGCCACACGCTTCGATG
204500081	CCCGCGTTAACCATACACCGGGCCAATGGCCCAGGTCCGTCACGCAATTTTATTCCTGGTCCAGGTGGTGTATTCCTGGTCCGGTAGCCACACGCTTCGATG
204500123	CCCGCGTTAACCATACACCGGGCCAATGGCCCAGGTCCGTCACGCAATTTTTCCACCCATTGGCATCATTATGTTTTCACCGGGTAGCCACACGCTTCGATG
204500201	CCCGCGTTAACCATACACCGGGCCAATGGCCCAGGTCCGTCACGCAATTTTGGCTGGCATAACTGGTGGCATTCCTGGCATCGGTAGCCACACGCTTCGATG
204500243	CCCGCGTTAACCATACACCGGGCCAATGGCCCAGGTCCGTCACGCAATTTCACCTGGCATTAATGGAGCTATGCCTAGAGGCGGTAGCCACACGCTTCGATG
204500306	CCCGCGTTAACCATACACCGGGCCAATGGCCCAGGTCCGTCACGCAATTTCTGGCTGTGCCACTGGAGGAATATAACCTTGTGGTAGCCACACGCTTCGATG
204500348	CCCGCGTTAACCATACACCGGGCCAATGGCCCAGGTCCGTCACGCAATTTCAGGTTGTGGGTGAAATGAAGTTGAGCCTGCAGGTAGCCACACGCTTCGATG
204500390	CCCGCGTTAACCATACACCGGGCCAATGGCCCAGGTCCGTCACGCAATTTCATCGTATTCATCAGAATCATCTTGTTCCTTCGGTAGCCACACGCTTCGATG
204500446	CCCGCGTTAACCATACACCGGGCCAATGGCCCAGGTCCGTCACGCAATTTTGTTCAAGAACTTGTCGTCCTTCATCCATGTCGGTAGCCACACGCTTCGATG
204500509	CCCGCGTTAACCATACACCGGGCCAATGGCCCAGGTCCGTCACGCAATTTTCCAATTCTATGTCTGTTATCCCAGGTATTGCGGTAGCCACACGCTTCGATG
204500551	CCCGCGTTAACCATACACCGGGCCAATGGCCCAGGTCCGTCACGCAATTTGCATCTATTATTTCTTTATGCACCTGCATGCAGGTAGCCACACGCTTCGATG
204500597	CCCGCGTTAACCATACACCGGGCCAATGGCCCAGGTCCGTCACGCAATTTCAGGTCCTGGATACAATTTCTTGTGACATATAGGTAGCCACACGCTTCGATG
204500656	CCCGCGTTAACCATACACCGGGCCAATGGCCCAGGTCCGTCACGCAATTTTGCTGTATAAGGATCTTCTCATCACCAAAATCGGTAGCCACACGCTTCGATG
204500698	CCCGCGTTAACCATACACCGGGCCAATGGCCCAGGTCCGTCACGCAATTTTACCAGCACCACGGCTTCCGCTGCTTCTTCTTGGTAGCCACACGCTTCGATG
204500765	CCCGCGTTAACCATACACCGGGCCAATGGCCCAGGTCCGTCACGCAATTTAGGGAGGAGAAAAGAAGCAAGAGAAACAAGGCGGTAGCCACACGCTTCGATG
204500839	CCCGCGTTAACCATACACCGGGCCAATGGCCCAGGTCCGTCACGCAATTTCCCACAGGAAGCAGACATAAAATGCTATATTAGGTAGCCACACGCTTCGATG
204501419	CCCGCGTTAACCATACACCGGGCCAATGGCCCAGGTCCGTCACGCAATTTAGAAAGAGAAAGAGAGAGATAGGATAAGGGATGGTAGCCACACGCTTCGATG
204501481	CCCGCGTTAACCATACACCGGGCCAATGGCCCAGGTCCGTCACGCAATTTCCAATGATAGACCATTTGCAAGCTGGAGAACCGGTAGCCACACGCTTCGATG
204501523	CCCGCGTTAACCATACACCGGGCCAATGGCCCAGGTCCGTCACGCAATTTATAGCATGACTTAATCCAAGTCTGAAGGCCTTGGTAGCCACACGCTTCGATG
204501565	CCCGCGTTAACCATACACCGGGCCAATGGCCCAGGTCCGTCACGCAATTTTAACTCAGTCTGAGGTTGAAGGCCCAAGTGCCGGTAGCCACACGCTTCGATG
204501615	CCCGCGTTAACCATACACCGGGCCAATGGCCCAGGTCCGTCACGCAATTTAGTCCTAGAGTCCAAAAGCCCAGAGAACCTGGGGTAGCCACACGCTTCGATG
204501672	CCCGCGTTAACCATACACCGGGCCAATGGCCCAGGTCCGTCACGCAATTTAAGATGTCCCAGCTCCAAAAGAGAGAGCATAGGGTAGCCACACGCTTCGATG
204501714	CCCGCGTTAACCATACACCGGGCCAATGGCCCAGGTCCGTCACGCAATTTTGGAGTCACATTTGCCTGGTGGATGACATCCAGGTAGCCACACGCTTCGATG
204501756	CCCGCGTTAACCATACACCGGGCCAATGGCCCAGGTCCGTCACGCAATTTAGCACTGATTTTGCAACATTGTGGCACAGTGAGGTAGCCACACGCTTCGATG
204501798	CCCGCGTTAACCATACACCGGGCCAATGGCCCAGGTCCGTCACGCAATTTAGAGAGGCTCATATTTGAATCCAGCACTTGCTGGTAGCCACACGCTTCGATG
204501840	CCCGCGTTAACCATACACCGGGCCAATGGCCCAGGTCCGTCACGCAATTTCTACAGCAAATTACCTAATCTAGCTAACCTCAGGTAGCCACACGCTTCGATG
204501920	CCCGCGTTAACCATACACCGGGCCAATGGCCCAGGTCCGTCACGCAATTTAATGAAATAATGTATGCCACACTTCCTGGCATGGTAGCCACACGCTTCGATG
204502032	CCCGCGTTAACCATACACCGGGCCAATGGCCCAGGTCCGTCACGCAATTTGATTTTGATCACTGGCTTGGCTTCTGGAAAGGGGTAGCCACACGCTTCGATG
204502129	CCCGCGTTAACCATACACCGGGCCAATGGCCCAGGTCCGTCACGCAATTTCTCAGACAATTCATTGGGTGAGACATTTTGAAGGTAGCCACACGCTTCGATG
204502219	CCCGCGTTAACCATACACCGGGCCAATGGCCCAGGTCCGTCACGCAATTTAGATGCAAGATGGGAAAGGTGGGCTTCAGCTTGGTAGCCACACGCTTCGATG
204502261	CCCGCGTTAACCATACACCGGGCCAATGGCCCAGGTCCGTCACGCAATTTCCTGCTAGAATTAGTTCAATGAGTGCTGTTTAGGTAGCCACACGCTTCGATG
204502327	CCCGCGTTAACCATACACCGGGCCAATGGCCCAGGTCCGTCACGCAATTTAGTCAAAGGGCAGGAAGTGGCTTCTCAGCTTTGGTAGCCACACGCTTCGATG
204502369	CCCGCGTTAACCATACACCGGGCCAATGGCCCAGGTCCGTCACGCAATTTGGTCTGACCTCAACTGTGGCTACTTTGTGTCTGGTAGCCACACGCTTCGATG
204502485	CCCGCGTTAACCATACACCGGGCCAATGGCCCAGGTCCGTCACGCAATTTGGAAAGGCCAGAAAGCTGTAGGGTTAGTTAACGGTAGCCACACGCTTCGATG
204502527	CCCGCGTTAACCATACACCGGGCCAATGGCCCAGGTCCGTCACGCAATTTAAGGTCCAACTGATTTGAAGGGTCATTAACAGGGTAGCCACACGCTTCGATG
204502607	CCCGCGTTAACCATACACCGGGCCAATGGCCCAGGTCCGTCACGCAATTTAGAAGCTTACATTGCACTGGAGAAGGGTTTGGGGTAGCCACACGCTTCGATG
204502649	CCCGCGTTAACCATACACCGGGCCAATGGCCCAGGTCCGTCACGCAATTTTTGTTAACAAGGAAGCTCTCAAGCCTCGTGCTGGTAGCCACACGCTTCGATG
204502722	CCCGCGTTAACCATACACCGGGCCAATGGCCCAGGTCCGTCACGCAATTTTGCCCACCCATTCATTCACACTGACTTGCAAAGGTAGCCACACGCTTCGATG
204502764	CCCGCGTTAACCATACACCGGGCCAATGGCCCAGGTCCGTCACGCAATTTAGGTGGTTTCAGAAACCGTTTGCATAAGTTTGGGTAGCCACACGCTTCGATG
204502883	CCCGCGTTAACCATACACCGGGCCAATGGCCCAGGTCCGTCACGCAATTTGGTTTAGATGCAAATTAGATCGGTTCAGAACTGGTAGCCACACGCTTCGATG
204502926	CCCGCGTTAACCATACACCGGGCCAATGGCCCAGGTCCGTCACGCAATTTGCCTTGCCCTATTAGGTTGATTTTGACCACCAGGTAGCCACACGCTTCGATG
204502968	CCCGCGTTAACCATACACCGGGCCAATGGCCCAGGTCCGTCACGCAATTTGGCCAGGCTTATTCACTACATCTCAGGAGAAAGGTAGCCACACGCTTCGATG
204503006	CCCGCGTTAACCATACACCGGGCCAATGGCCCAGGTCCGTCACGCAATTTTTGGTTGTGACTTTTGGGAAGAGTCGGATAAAGGTAGCCACACGCTTCGATG
204503075	CCCGCGTTAACCATACACCGGGCCAATGGCCCAGGTCCGTCACGCAATTTTGCAGTGATCTGAACCCGCAGGCCTCTCTGTCGGTAGCCACACGCTTCGATG
204503117	CCCGCGTTAACCATACACCGGGCCAATGGCCCAGGTCCGTCACGCAATTTGCCCTTTGGCTGGCGATAGAAAAGGTGTGGCCGGTAGCCACACGCTTCGATG
204503159	CCCGCGTTAACCATACACCGGGCCAATGGCCCAGGTCCGTCACGCAATTTTATGAAGAGTTTCAGCTCAGGATGTGGTGGTGGGTAGCCACACGCTTCGATG
204503211	CCCGCGTTAACCATACACCGGGCCAATGGCCCAGGTCCGTCACGCAATTTGTACATTTGTTTCTGCAAATATGTGGTCTCTCGGTAGCCACACGCTTCGATG
204503254	CCCGCGTTAACCATACACCGGGCCAATGGCCCAGGTCCGTCACGCAATTTCTATGCTTCCAATTTAGGTGACTGAATTCAGTGGTAGCCACACGCTTCGATG
204503296	CCCGCGTTAACCATACACCGGGCCAATGGCCCAGGTCCGTCACGCAATTTCTGCCACAAAGTGAAGGCATGCTTAGTAAGGAGGTAGCCACACGCTTCGATG
204503967	CCCGCGTTAACCATACACCGGGCCAATGGCCCAGGTCCGTCACGCAATTTCTTTACCCATCATATTTCTGTTCTCCTTTCCAGGTAGCCACACGCTTCGATG
204504085	CCCGCGTTAACCATACACCGGGCCAATGGCCCAGGTCCGTCACGCAATTTGGCATGTATAGCTCTACTTCCTTTGTTTTAACGGTAGCCACACGCTTCGATG
204504191	CCCGCGTTAACCATACACCGGGCCAATGGCCCAGGTCCGTCACGCAATTTATGGTGAAGGCAGAATAATGGTTACCTTTGGAGGTAGCCACACGCTTCGATG
204504246	CCCGCGTTAACCATACACCGGGCCAATGGCCCAGGTCCGTCACGCAATTTGCAGGAATATCTGGGAGGATGCTATAAATAAAGGTAGCCACACGCTTCGATG
204504456	CCCGCGTTAACCATACACCGGGCCAATGGCCCAGGTCCGTCACGCAATTTAGAAATAGGACAGGGATGCAGAAAAGGAGAGGGGTAGCCACACGCTTCGATG
204504498	CCCGCGTTAACCATACACCGGGCCAATGGCCCAGGTCCGTCACGCAATTTGGGAGCTAACATTTATTAAGCACCTTCTATCTGGTAGCCACACGCTTCGATG
204504552	CCCGCGTTAACCATACACCGGGCCAATGGCCCAGGTCCGTCACGCAATTTTAATTATCAACAACTCTGTGGAGTGGGTATTCGGTAGCCACACGCTTCGATG
204504925	CCCGCGTTAACCATACACCGGGCCAATGGCCCAGGTCCGTCACGCAATTTGAATGTATTTGTGGAGTACCAGAGATGTTTTGGGTAGCCACACGCTTCGATG
204504968	CCCGCGTTAACCATACACCGGGCCAATGGCCCAGGTCCGTCACGCAATTTGAAGTGAAATAAGCACATCAGAGTAAATTGGGGGTAGCCACACGCTTCGATG
204505022	CCCGCGTTAACCATACACCGGGCCAATGGCCCAGGTCCGTCACGCAATTTTCCCTTGAGTTACAAGCAATCCAATTATACTCGGTAGCCACACGCTTCGATG
204505099	CCCGCGTTAACCATACACCGGGCCAATGGCCCAGGTCCGTCACGCAATTTGTGTTGTGCTATCAAATAGTAGCACACATTCAGGTAGCCACACGCTTCGATG
204505493	CCCGCGTTAACCATACACCGGGCCAATGGCCCAGGTCCGTCACGCAATTTGCTGCAACAAACATATCTCTTTGATATACCGAGGTAGCCACACGCTTCGATG
204505835	CCCGCGTTAACCATACACCGGGCCAATGGCCCAGGTCCGTCACGCAATTTGCTTGGCTCCGATTTCCTTTCTTTTGGGTATAGGTAGCCACACGCTTCGATG
204505950	CCCGCGTTAACCATACACCGGGCCAATGGCCCAGGTCCGTCACGCAATTTTGTACACAGTGTATGAGGGCTCCGTTTTCTCCGGTAGCCACACGCTTCGATG
204506085	CCCGCGTTAACCATACACCGGGCCAATGGCCCAGGTCCGTCACGCAATTTAGTGTTGTTGCACCTTTTCCTGTTCCTGTTTGGGTAGCCACACGCTTCGATG
204506213	CCCGCGTTAACCATACACCGGGCCAATGGCCCAGGTCCGTCACGCAATTTATATATACGGGTTATTAATCCCTTGTCGGATGGGTAGCCACACGCTTCGATG
204506442	CCCGCGTTAACCATACACCGGGCCAATGGCCCAGGTCCGTCACGCAATTTCTTGTAGTAGTTTCATAGTTTGAAGGAGTGGAGGTAGCCACACGCTTCGATG
204508100	CCCGCGTTAACCATACACCGGGCCAATGGCCCAGGTCCGTCACGCAATTTCGCTGTCACCTCTCAAGGAGATCGAGACCATCGGTAGCCACACGCTTCGATG
204508370	CCCGCGTTAACCATACACCGGGCCAATGGCCCAGGTCCGTCACGCAATTTGTAAATAACAGGGTCAGGCGTTGAACTAAGATGGTAGCCACACGCTTCGATG
204508412	CCCGCGTTAACCATACACCGGGCCAATGGCCCAGGTCCGTCACGCAATTTCTATTCTGAACGTAATTCTGAAAAGAGGCTGTGGTAGCCACACGCTTCGATG
204508469	CCCGCGTTAACCATACACCGGGCCAATGGCCCAGGTCCGTCACGCAATTTTAGGCTGAGTGAATTGCCCAAGATCATGTCAAGGTAGCCACACGCTTCGATG
204508511	CCCGCGTTAACCATACACCGGGCCAATGGCCCAGGTCCGTCACGCAATTTCTCCTAGCCCACCACACTTCGTTAAAATGTAGGGTAGCCACACGCTTCGATG
204508602	CCCGCGTTAACCATACACCGGGCCAATGGCCCAGGTCCGTCACGCAATTTAAGTGATCCTTCTGTGTGAGCCTCCTGAATAGGGTAGCCACACGCTTCGATG
204508693	CCCGCGTTAACCATACACCGGGCCAATGGCCCAGGTCCGTCACGCAATTTGACTTCCTCTCCATTTAATTTTCAGAATGTCCGGTAGCCACACGCTTCGATG
204508805	CCCGCGTTAACCATACACCGGGCCAATGGCCCAGGTCCGTCACGCAATTTCTACTGTCAAAGAATCAAACATTTGGGCCGGGGGTAGCCACACGCTTCGATG
204509175	CCCGCGTTAACCATACACCGGGCCAATGGCCCAGGTCCGTCACGCAATTTGACCTTAAACTATTTGAGAGCCTGAGAACATTGGTAGCCACACGCTTCGATG
204509224	CCCGCGTTAACCATACACCGGGCCAATGGCCCAGGTCCGTCACGCAATTTGCAACGTGAAAATTGTATGCTCTCATGGAAAAGGTAGCCACACGCTTCGATG
204509271	CCCGCGTTAACCATACACCGGGCCAATGGCCCAGGTCCGTCACGCAATTTCCTCACATATGTGTATGAGAGTTAAGGACTTTGGTAGCCACACGCTTCGATG
204509349	CCCGCGTTAACCATACACCGGGCCAATGGCCCAGGTCCGTCACGCAATTTGTAAGAATTGTTCAAACTGACCAAGGAGTATCGGTAGCCACACGCTTCGATG
204509460	CCCGCGTTAACCATACACCGGGCCAATGGCCCAGGTCCGTCACGCAATTTCCCTTTTCTGGCTACTTCTCAGTTTAATTCATGGTAGCCACACGCTTCGATG
204509526	CCCGCGTTAACCATACACCGGGCCAATGGCCCAGGTCCGTCACGCAATTTCACACCAGTAGTGCCTTCCAGCCCTTTGGGAGGGTAGCCACACGCTTCGATG
204509926	CCCGCGTTAACCATACACCGGGCCAATGGCCCAGGTCCGTCACGCAATTTGGCATGAGATTGTTTACATCAAATCCACTTGAGGTAGCCACACGCTTCGATG
204510094	CCCGCGTTAACCATACACCGGGCCAATGGCCCAGGTCCGTCACGCAATTTGCCCTCAATAGCACATTTTCTAGAACTGTAAAGGTAGCCACACGCTTCGATG
204510146	CCCGCGTTAACCATACACCGGGCCAATGGCCCAGGTCCGTCACGCAATTTAGCCATGGAAGAGGCCTAATTTTGCACAGAGGGGTAGCCACACGCTTCGATG
204510202	CCCGCGTTAACCATACACCGGGCCAATGGCCCAGGTCCGTCACGCAATTTTGCAAATTGGTTCCTTTCATCAGTCAGCAATCGGTAGCCACACGCTTCGATG
204510244	CCCGCGTTAACCATACACCGGGCCAATGGCCCAGGTCCGTCACGCAATTTAACCTAAAGAAAATGATGTTTCTTGGCTGGGCGGTAGCCACACGCTTCGATG
204510566	CCCGCGTTAACCATACACCGGGCCAATGGCCCAGGTCCGTCACGCAATTTTGAGTCCATAATTCCTACTTCCTTAGTGGAAGGGTAGCCACACGCTTCGATG
204510611	CCCGCGTTAACCATACACCGGGCCAATGGCCCAGGTCCGTCACGCAATTTGTGTATTATAATGCATGCAAAGTTGGGAATGCGGTAGCCACACGCTTCGATG
204510715	CCCGCGTTAACCATACACCGGGCCAATGGCCCAGGTCCGTCACGCAATTTAGTATAGCATATTTCTTCCAGCTACTTGGGCTGGTAGCCACACGCTTCGATG
204510759	CCCGCGTTAACCATACACCGGGCCAATGGCCCAGGTCCGTCACGCAATTTGCCAGGTTACAAATTAGCAGTATCATGTTAGAGGTAGCCACACGCTTCGATG
204510807	CCCGCGTTAACCATACACCGGGCCAATGGCCCAGGTCCGTCACGCAATTTGCGATATTCCTTGTTGCCTCTAGAGTAGACTCGGTAGCCACACGCTTCGATG
204510874	CCCGCGTTAACCATACACCGGGCCAATGGCCCAGGTCCGTCACGCAATTTATACTTCTTATGCTACATGGAACTTTTGGCTCGGTAGCCACACGCTTCGATG
204510930	CCCGCGTTAACCATACACCGGGCCAATGGCCCAGGTCCGTCACGCAATTTGCAAGATAGTCAAGTCCAACTTCATGTTCATAGGTAGCCACACGCTTCGATG
204511040	CCCGCGTTAACCATACACCGGGCCAATGGCCCAGGTCCGTCACGCAATTTCCTTGCTAGGCCTGGGCTGGCAACAAGCGGTGGGTAGCCACACGCTTCGATG
204511316	CCCGCGTTAACCATACACCGGGCCAATGGCCCAGGTCCGTCACGCAATTTGTGCCCAAACAAGGAAGGCCGCAATCCCAAAGGGTAGCCACACGCTTCGATG
204511361	CCCGCGTTAACCATACACCGGGCCAATGGCCCAGGTCCGTCACGCAATTTGTTATGGCATGCTAACACCTCTTGTAGTCCTGGGTAGCCACACGCTTCGATG
204511403	CCCGCGTTAACCATACACCGGGCCAATGGCCCAGGTCCGTCACGCAATTTCCAGATGAACCGGGTCCAAGGTTCTGGGCCTGGGTAGCCACACGCTTCGATG
204511495	CCCGCGTTAACCATACACCGGGCCAATGGCCCAGGTCCGTCACGCAATTTCTGTTACTGCCTTCTTCGTGCTGGTGTTCACTGGTAGCCACACGCTTCGATG
204511563	CCCGCGTTAACCATACACCGGGCCAATGGCCCAGGTCCGTCACGCAATTTGAGATCAGACTGACAATCAACTGGTAAGAAGGGGTAGCCACACGCTTCGATG
204511605	CCCGCGTTAACCATACACCGGGCCAATGGCCCAGGTCCGTCACGCAATTTGTTTTATTAAGTGACGAAATCGCTCTCAGGGAGGTAGCCACACGCTTCGATG
204511668	CCCGCGTTAACCATACACCGGGCCAATGGCCCAGGTCCGTCACGCAATTTAGTCGGTGGTCTCTCTTAGTGTGGCTCAGTCTGGTAGCCACACGCTTCGATG
204511786	CCCGCGTTAACCATACACCGGGCCAATGGCCCAGGTCCGTCACGCAATTTTTGGAAAGAACGAATTGGAAAAGTGTGGGCAAGGTAGCCACACGCTTCGATG
204511828	CCCGCGTTAACCATACACCGGGCCAATGGCCCAGGTCCGTCACGCAATTTAAATTCTCACTCTGGGTCATCAGTTTCATCTGGGTAGCCACACGCTTCGATG
204511959	CCCGCGTTAACCATACACCGGGCCAATGGCCCAGGTCCGTCACGCAATTTCTGCCTCTATCAACATGGTTATGATTTTCTGAGGTAGCCACACGCTTCGATG
204512139	CCCGCGTTAACCATACACCGGGCCAATGGCCCAGGTCCGTCACGCAATTTGCTACATTTCCTTCTCTTCCCAAAATAATGGTGGTAGCCACACGCTTCGATG
204512319	CCCGCGTTAACCATACACCGGGCCAATGGCCCAGGTCCGTCACGCAATTTTTATCCACGATATATGTGCATGTGTGTGTATGGGTAGCCACACGCTTCGATG
204512430	CCCGCGTTAACCATACACCGGGCCAATGGCCCAGGTCCGTCACGCAATTTGCCATGGAGATTTTCTTTCCTTTAATGAGTGTGGTAGCCACACGCTTCGATG
204512477	CCCGCGTTAACCATACACCGGGCCAATGGCCCAGGTCCGTCACGCAATTTAACTGCAGAGCAACCCATTGTATGGATGTGCCGGTAGCCACACGCTTCGATG
204512654	CCCGCGTTAACCATACACCGGGCCAATGGCCCAGGTCCGTCACGCAATTTCTTTTCCAAAACTGGCTTGCTTTCTAAAACCTGGTAGCCACACGCTTCGATG
204512845	CCCGCGTTAACCATACACCGGGCCAATGGCCCAGGTCCGTCACGCAATTTCAAACAGGTGTCAAATGTTCTTAATGAGTAGGGGTAGCCACACGCTTCGATG
204512913	CCCGCGTTAACCATACACCGGGCCAATGGCCCAGGTCCGTCACGCAATTTCGAGTCTATCCAACTGTTTGTCAAGTAGTCAGGGTAGCCACACGCTTCGATG
204513044	CCCGCGTTAACCATACACCGGGCCAATGGCCCAGGTCCGTCACGCAATTTCCAGTTAATGTTAGCTCTCTGAAGACAGGAACGGTAGCCACACGCTTCGATG
204513104	CCCGCGTTAACCATACACCGGGCCAATGGCCCAGGTCCGTCACGCAATTTCAGTGTGTTTGTCCCTTAATAAACTTTGTGGAGGTAGCCACACGCTTCGATG
204513147	CCCGCGTTAACCATACACCGGGCCAATGGCCCAGGTCCGTCACGCAATTTCCACAAAATTTTCCATTTGCTTCTCCTGCATTGGTAGCCACACGCTTCGATG
204513195	CCCGCGTTAACCATACACCGGGCCAATGGCCCAGGTCCGTCACGCAATTTCCTCTCTTCCCTTTGCTTTTGAAATATAAGTGGGTAGCCACACGCTTCGATG
204513259	CCCGCGTTAACCATACACCGGGCCAATGGCCCAGGTCCGTCACGCAATTTTTGGGAGACAGCATTGTGTAATGGATGTTAATGGTAGCCACACGCTTCGATG
204513301	CCCGCGTTAACCATACACCGGGCCAATGGCCCAGGTCCGTCACGCAATTTTTCACTCTTGGCTCTCTGATTTGTTAGATCTAGGTAGCCACACGCTTCGATG
204513343	CCCGCGTTAACCATACACCGGGCCAATGGCCCAGGTCCGTCACGCAATTTCAAGTTGCTTAAGTCCTAGTTTTCTCTTCTGTGGTAGCCACACGCTTCGATG
204513451	CCCGCGTTAACCATACACCGGGCCAATGGCCCAGGTCCGTCACGCAATTTGGTGCCTACTATAATACTTGATGAAGGATAGCGGTAGCCACACGCTTCGATG
204513493	CCCGCGTTAACCATACACCGGGCCAATGGCCCAGGTCCGTCACGCAATTTGCTGTTTCCTCAAAGGTACAGATATCCTAATAGGTAGCCACACGCTTCGATG
204513585	CCCGCGTTAACCATACACCGGGCCAATGGCCCAGGTCCGTCACGCAATTTCTAGTGGACACAACAACTTCTGGGTTGAAGGCGGTAGCCACACGCTTCGATG
204513834	CCCGCGTTAACCATACACCGGGCCAATGGCCCAGGTCCGTCACGCAATTTCTAAAGCACCACATTATACAATTCCAGGGAATGGTAGCCACACGCTTCGATG
204513931	CCCGCGTTAACCATACACCGGGCCAATGGCCCAGGTCCGTCACGCAATTTCCAACTTTTCATAATGACAGCCTACTTGAGTCGGTAGCCACACGCTTCGATG
204514027	CCCGCGTTAACCATACACCGGGCCAATGGCCCAGGTCCGTCACGCAATTTCTGAGCTTATTTTCCATGTAACAGTTGAGTCTGGTAGCCACACGCTTCGATG
204514479	CCCGCGTTAACCATACACCGGGCCAATGGCCCAGGTCCGTCACGCAATTTGGGTCAAAGATAGCTCCTTTTGAAAGGCAGAAGGTAGCCACACGCTTCGATG
204514544	CCCGCGTTAACCATACACCGGGCCAATGGCCCAGGTCCGTCACGCAATTTGGAACTTAGTGAATATCCTCTTCTCTGTAAGCGGTAGCCACACGCTTCGATG
204514613	CCCGCGTTAACCATACACCGGGCCAATGGCCCAGGTCCGTCACGCAATTTATCCTGATTCATTTTCTGTTCAAGACTCAGCAGGTAGCCACACGCTTCGATG
204514655	CCCGCGTTAACCATACACCGGGCCAATGGCCCAGGTCCGTCACGCAATTTGCTCCATTTTATAGAGGGTTATTGCAACACAAGGTAGCCACACGCTTCGATG
204514697	CCCGCGTTAACCATACACCGGGCCAATGGCCCAGGTCCGTCACGCAATTTATAATTTCTGTCAGGGTGAAGTGCTTCACTTGGGTAGCCACACGCTTCGATG
204514739	CCCGCGTTAACCATACACCGGGCCAATGGCCCAGGTCCGTCACGCAATTTAGTGAAACTCAGTGTTGTTTAGCCCTTCTGTAGGTAGCCACACGCTTCGATG
204514781	CCCGCGTTAACCATACACCGGGCCAATGGCCCAGGTCCGTCACGCAATTTCAGGCAAATACCTTCATGTTTATGCATTCTGTGGTAGCCACACGCTTCGATG
204514847	CCCGCGTTAACCATACACCGGGCCAATGGCCCAGGTCCGTCACGCAATTTAACAGCATCTCATTAGAAGCAGCAGTTGGATTGGTAGCCACACGCTTCGATG
204514889	CCCGCGTTAACCATACACCGGGCCAATGGCCCAGGTCCGTCACGCAATTTCCAGATTTCTTATCCCTGGTGTGAACATTTAGGGTAGCCACACGCTTCGATG
204514948	CCCGCGTTAACCATACACCGGGCCAATGGCCCAGGTCCGTCACGCAATTTCACCCACTTCTGAGGCCAAAGCAGTCGTAAAAGGTAGCCACACGCTTCGATG
204515027	CCCGCGTTAACCATACACCGGGCCAATGGCCCAGGTCCGTCACGCAATTTCATCGTTCATGTGGACTGAAATAGAGTTCCTCGGTAGCCACACGCTTCGATG
204515456	CCCGCGTTAACCATACACCGGGCCAATGGCCCAGGTCCGTCACGCAATTTACATCTTAGAGAACTGGCCAAGCTCTAAAGCTGGTAGCCACACGCTTCGATG
204515565	CCCGCGTTAACCATACACCGGGCCAATGGCCCAGGTCCGTCACGCAATTTAATACCTGCCTGTGGATAGCACTGTGGACTTTGGTAGCCACACGCTTCGATG
204515607	CCCGCGTTAACCATACACCGGGCCAATGGCCCAGGTCCGTCACGCAATTTGACTAGTGTCTGGATAAATGTTTTGTAAGCCTGGTAGCCACACGCTTCGATG
204515655	CCCGCGTTAACCATACACCGGGCCAATGGCCCAGGTCCGTCACGCAATTTGCCAACTGATTGCTTACACGTGATACTCATCTGGTAGCCACACGCTTCGATG
204515707	CCCGCGTTAACCATACACCGGGCCAATGGCCCAGGTCCGTCACGCAATTTGCTGCTGTGTACTGGAGTCCTGCAGCTGTAAAGGTAGCCACACGCTTCGATG
204515776	CCCGCGTTAACCATACACCGGGCCAATGGCCCAGGTCCGTCACGCAATTTGCAGGAGCACAGCTGTGTAGCAGGCCTTTGATGGTAGCCACACGCTTCGATG
204515818	CCCGCGTTAACCATACACCGGGCCAATGGCCCAGGTCCGTCACGCAATTTAACCAAGCCTAGCAAGTTAGTTATCTCATTCCGGTAGCCACACGCTTCGATG
204515874	CCCGCGTTAACCATACACCGGGCCAATGGCCCAGGTCCGTCACGCAATTTCATGCTGCAATGACTTCCAAATACTTCCCTCCGGTAGCCACACGCTTCGATG
204515925	CCCGCGTTAACCATACACCGGGCCAATGGCCCAGGTCCGTCACGCAATTTTAGAATGAGGATAGAAAATGAGAGGTCTAGGGGGTAGCCACACGCTTCGATG
204516010	CCCGCGTTAACCATACACCGGGCCAATGGCCCAGGTCCGTCACGCAATTTTACTAAGTCCTCTCTGCAGGCCAGGTACTGTGGGTAGCCACACGCTTCGATG
204516062	CCCGCGTTAACCATACACCGGGCCAATGGCCCAGGTCCGTCACGCAATTTCTCTCTCTCAATTCTTACCATAACCACCAAGTGGTAGCCACACGCTTCGATG
204516104	CCCGCGTTAACCATACACCGGGCCAATGGCCCAGGTCCGTCACGCAATTTCAACTTCTGTTTAGCAGTTGAGGAAATTGAGCGGTAGCCACACGCTTCGATG
204516194	CCCGCGTTAACCATACACCGGGCCAATGGCCCAGGTCCGTCACGCAATTTACTCTATCCTGATGCGATGCCAAGCCTATGCTGGTAGCCACACGCTTCGATG
204516244	CCCGCGTTAACCATACACCGGGCCAATGGCCCAGGTCCGTCACGCAATTTCTGCCTCCCTGTGTTAGAATATCTTTTATCTTGGTAGCCACACGCTTCGATG
204516288	CCCGCGTTAACCATACACCGGGCCAATGGCCCAGGTCCGTCACGCAATTTCTGTGGAAGAGAAGTAGAAGATAACAAACCTGGGTAGCCACACGCTTCGATG
204516330	CCCGCGTTAACCATACACCGGGCCAATGGCCCAGGTCCGTCACGCAATTTGATGCCTGGAGATAATATTATGTATGTTTGCCGGTAGCCACACGCTTCGATG
204516436	CCCGCGTTAACCATACACCGGGCCAATGGCCCAGGTCCGTCACGCAATTTGCTCAAGCAAATGTAATTCAAGCTGTTTGATCGGTAGCCACACGCTTCGATG
204516489	CCCGCGTTAACCATACACCGGGCCAATGGCCCAGGTCCGTCACGCAATTTTCTCTTCTTATTGGCCTCTCTGTCTGTCCCTGGGTAGCCACACGCTTCGATG
204516549	CCCGCGTTAACCATACACCGGGCCAATGGCCCAGGTCCGTCACGCAATTTTGTACAGTTGTTACTGAGAAATACCAGCTGCAGGTAGCCACACGCTTCGATG
204516637	CCCGCGTTAACCATACACCGGGCCAATGGCCCAGGTCCGTCACGCAATTTGGTCCTGGAGAGTGCTGTTATTTTGAATGAATGGTAGCCACACGCTTCGATG
204516679	CCCGCGTTAACCATACACCGGGCCAATGGCCCAGGTCCGTCACGCAATTTGAGATGGGAAGGTCTCACTTTTGTTTATCTTAGGTAGCCACACGCTTCGATG
204516730	CCCGCGTTAACCATACACCGGGCCAATGGCCCAGGTCCGTCACGCAATTTAACTTCTCCAAAAGAGGTCCCAGCATTTTCCTGGTAGCCACACGCTTCGATG
204516772	CCCGCGTTAACCATACACCGGGCCAATGGCCCAGGTCCGTCACGCAATTTCACAAACCTTCAGAGGAAAATAAATGCTCCGGGGTAGCCACACGCTTCGATG
204516814	CCCGCGTTAACCATACACCGGGCCAATGGCCCAGGTCCGTCACGCAATTTTTGAAAGACAGAGAGGCAGAAGGAGGAGTAACGGTAGCCACACGCTTCGATG
204516856	CCCGCGTTAACCATACACCGGGCCAATGGCCCAGGTCCGTCACGCAATTTGTTTCAAGCACTGTGATAGCCATTGACTTTTAGGTAGCCACACGCTTCGATG
204516916	CCCGCGTTAACCATACACCGGGCCAATGGCCCAGGTCCGTCACGCAATTTCTCAAAGCACAAACTAAAGATAATTCCCGAGAGGTAGCCACACGCTTCGATG
204516968	CCCGCGTTAACCATACACCGGGCCAATGGCCCAGGTCCGTCACGCAATTTGAGACATCAGATTTCAGGTTGGTCTAATTTTCGGTAGCCACACGCTTCGATG
204517042	CCCGCGTTAACCATACACCGGGCCAATGGCCCAGGTCCGTCACGCAATTTCCATCCTTAAATTAAGCTTTCCCTGGCTGGGCGGTAGCCACACGCTTCGATG
204517352	CCCGCGTTAACCATACACCGGGCCAATGGCCCAGGTCCGTCACGCAATTTGGAGTTCCCTTAGGTAACCTAAATCAGAATAAGGTAGCCACACGCTTCGATG
204517430	CCCGCGTTAACCATACACCGGGCCAATGGCCCAGGTCCGTCACGCAATTTGCCATACTAGAGGCTCGCAATCTCCTGTGTTTGGTAGCCACACGCTTCGATG
204517472	CCCGCGTTAACCATACACCGGGCCAATGGCCCAGGTCCGTCACGCAATTTTTCAAGTGCTGTAAGTATTGGCAACACACATAGGTAGCCACACGCTTCGATG
204517515	CCCGCGTTAACCATACACCGGGCCAATGGCCCAGGTCCGTCACGCAATTTGAATTGAAACTACACCACCATGTTCAGTATGAGGTAGCCACACGCTTCGATG
204517606	CCCGCGTTAACCATACACCGGGCCAATGGCCCAGGTCCGTCACGCAATTTCTTATGCTTCCCTTTCCACGCCACATCTAGGTGGTAGCCACACGCTTCGATG
204517648	CCCGCGTTAACCATACACCGGGCCAATGGCCCAGGTCCGTCACGCAATTTCTCAGTTTACTGCCTTTACCTTGATGTCTTCAGGTAGCCACACGCTTCGATG
204518005	CCCGCGTTAACCATACACCGGGCCAATGGCCCAGGTCCGTCACGCAATTTGCTGCAATCTGTCATTACGCCACAACTTTTACGGTAGCCACACGCTTCGATG
204518064	CCCGCGTTAACCATACACCGGGCCAATGGCCCAGGTCCGTCACGCAATTTTCAGTGTAACCATATGTATACTCAGTTGCAGCGGTAGCCACACGCTTCGATG
204518155	CCCGCGTTAACCATACACCGGGCCAATGGCCCAGGTCCGTCACGCAATTTGGAAAACCACTGTCTTATATACCTGAAGAGTAGGTAGCCACACGCTTCGATG
204518522	CCCGCGTTAACCATACACCGGGCCAATGGCCCAGGTCCGTCACGCAATTTGAACAGCATCGGAGGGTCCTTGCCCAGTGGCCGGTAGCCACACGCTTCGATG
204518568	CCCGCGTTAACCATACACCGGGCCAATGGCCCAGGTCCGTCACGCAATTTGAAAGCAGAGCTTTGCCCTTCTCCTTGTGGGAGGTAGCCACACGCTTCGATG
204518610	CCCGCGTTAACCATACACCGGGCCAATGGCCCAGGTCCGTCACGCAATTTAGGCTGCTTTTCCAGTTAGTGCCACTTAGAGTGGTAGCCACACGCTTCGATG
204518652	CCCGCGTTAACCATACACCGGGCCAATGGCCCAGGTCCGTCACGCAATTTGGGAGACGTATGGACATGAGGTTGCTTGGTGAGGTAGCCACACGCTTCGATG
204518694	CCCGCGTTAACCATACACCGGGCCAATGGCCCAGGTCCGTCACGCAATTTATGTGCCAGAATGTCAGTGGGTTCTTATAGTTGGTAGCCACACGCTTCGATG
204518736	CCCGCGTTAACCATACACCGGGCCAATGGCCCAGGTCCGTCACGCAATTTGAGGTGTGGATATGCGGAGAATAACATTATATGGTAGCCACACGCTTCGATG
204519109	CCCGCGTTAACCATACACCGGGCCAATGGCCCAGGTCCGTCACGCAATTTTTGGTATTAAAAGCTCAGGTTTGCAAGTGTCTGGTAGCCACACGCTTCGATG
204519151	CCCGCGTTAACCATACACCGGGCCAATGGCCCAGGTCCGTCACGCAATTTTAGAGAAGCTTGTGGTATTATCGCTCCGTGTTGGTAGCCACACGCTTCGATG
204519193	CCCGCGTTAACCATACACCGGGCCAATGGCCCAGGTCCGTCACGCAATTTCAAGTGATTCCAGGAAGATTAGGCAAGTTTATGGTAGCCACACGCTTCGATG
204519362	CCCGCGTTAACCATACACCGGGCCAATGGCCCAGGTCCGTCACGCAATTTTGTAAATCCTGGGTAGTTTGGAGAAATGAATCGGTAGCCACACGCTTCGATG
204519423	CCCGCGTTAACCATACACCGGGCCAATGGCCCAGGTCCGTCACGCAATTTATTTCATTCAGAATAAGCCTGTGCCTAATGCTGGTAGCCACACGCTTCGATG
204519465	CCCGCGTTAACCATACACCGGGCCAATGGCCCAGGTCCGTCACGCAATTTGTGGGTAGGGCATAGCTACTTTATTCAAATTAGGTAGCCACACGCTTCGATG
204519558	CCCGCGTTAACCATACACCGGGCCAATGGCCCAGGTCCGTCACGCAATTTCAAGACAGATCAGTTTCTGCTGTCGCTGATCTGGTAGCCACACGCTTCGATG
204519601	CCCGCGTTAACCATACACCGGGCCAATGGCCCAGGTCCGTCACGCAATTTGGGAAGGGCAAATGACAAACAATATACAAATGGGTAGCCACACGCTTCGATG
204519643	CCCGCGTTAACCATACACCGGGCCAATGGCCCAGGTCCGTCACGCAATTTATGCCAAATAAGGAGGGAATCGAGAGTAATGAGGTAGCCACACGCTTCGATG
204519685	CCCGCGTTAACCATACACCGGGCCAATGGCCCAGGTCCGTCACGCAATTTGAGCCACAAGTGCTAATTCATAACTGGTAGGTGGTAGCCACACGCTTCGATG
204519755	CCCGCGTTAACCATACACCGGGCCAATGGCCCAGGTCCGTCACGCAATTTACTGGTGAGCCATGTGGGTGTCTGTGGCAACTGGTAGCCACACGCTTCGATG
204519797	CCCGCGTTAACCATACACCGGGCCAATGGCCCAGGTCCGTCACGCAATTTCTGAAGAACATCACAGGCAAAGACCCTGAGGAGGTAGCCACACGCTTCGATG
204519839	CCCGCGTTAACCATACACCGGGCCAATGGCCCAGGTCCGTCACGCAATTTTGGGCACATTCAAGAGCAGCAGGAAGACCATTGGTAGCCACACGCTTCGATG
204519881	CCCGCGTTAACCATACACCGGGCCAATGGCCCAGGTCCGTCACGCAATTTCTGGATCAAAGTGAGCCAAGAAAGCACTGGAAGGTAGCCACACGCTTCGATG
204519923	CCCGCGTTAACCATACACCGGGCCAATGGCCCAGGTCCGTCACGCAATTTTGAGGGTGCAGGGAAATCATGTGGGTCCTTACGGTAGCCACACGCTTCGATG
204519965	CCCGCGTTAACCATACACCGGGCCAATGGCCCAGGTCCGTCACGCAATTTGAGAATTTGGCTCTTATTCTGAGTAAGAGGAAGGTAGCCACACGCTTCGATG
204520011	CCCGCGTTAACCATACACCGGGCCAATGGCCCAGGTCCGTCACGCAATTTTTGAGCAGAGGAATGACATGATCAGGCGTACGGGTAGCCACACGCTTCGATG
204520061	CCCGCGTTAACCATACACCGGGCCAATGGCCCAGGTCCGTCACGCAATTTAAGACATGGTGGGTGGGAAAGTGGGTAGGAGGGGTAGCCACACGCTTCGATG
204520103	CCCGCGTTAACCATACACCGGGCCAATGGCCCAGGTCCGTCACGCAATTTCATTGAAATGAGAGCTCATGGTGGTCTGCACCGGTAGCCACACGCTTCGATG
204520150	CCCGCGTTAACCATACACCGGGCCAATGGCCCAGGTCCGTCACGCAATTTACAGTGATGAGAGGTGGTCAGACTCTGGATGTGGTAGCCACACGCTTCGATG
204520192	CCCGCGTTAACCATACACCGGGCCAATGGCCCAGGTCCGTCACGCAATTTCAGAGTTGACATGCTTTGCTGCTGGACTGAACGGTAGCCACACGCTTCGATG
204520234	CCCGCGTTAACCATACACCGGGCCAATGGCCCAGGTCCGTCACGCAATTTAAAGAAAGAGAGGAGTCAGGCCGAGGCAGTGGGGTAGCCACACGCTTCGATG
204520575	CCCGCGTTAACCATACACCGGGCCAATGGCCCAGGTCCGTCACGCAATTTTATTTACCACTTAGTGACCAGAGAAAGGCTATGGTAGCCACACGCTTCGATG
204520617	CCCGCGTTAACCATACACCGGGCCAATGGCCCAGGTCCGTCACGCAATTTCTTTCTAGATGAGAACTGTGGGTGGGATTGTGGGTAGCCACACGCTTCGATG
204520659	CCCGCGTTAACCATACACCGGGCCAATGGCCCAGGTCCGTCACGCAATTTTGAGGGCACAGGGAGACAGGCTATGCATAGAAGGTAGCCACACGCTTCGATG
204520701	CCCGCGTTAACCATACACCGGGCCAATGGCCCAGGTCCGTCACGCAATTTGGTGGGTTGTTTCTTGGTGCATAATTATAAACGGTAGCCACACGCTTCGATG
204520746	CCCGCGTTAACCATACACCGGGCCAATGGCCCAGGTCCGTCACGCAATTTGCTACATATTTGGTGTCCTTAGTCTGTAATGAGGTAGCCACACGCTTCGATG
204520793	CCCGCGTTAACCATACACCGGGCCAATGGCCCAGGTCCGTCACGCAATTTAAACCAAACCAAAGCATTTCCTCTGCCATCATGGTAGCCACACGCTTCGATG
204520872	CCCGCGTTAACCATACACCGGGCCAATGGCCCAGGTCCGTCACGCAATTTCAATTGGAAGACAGGCCAAGAAGCTTGAAGTCGGTAGCCACACGCTTCGATG
204520924	CCCGCGTTAACCATACACCGGGCCAATGGCCCAGGTCCGTCACGCAATTTGCCAGTTTGAAATTTGCAAAATTCGGAAAGACGGTAGCCACACGCTTCGATG
204520968	CCCGCGTTAACCATACACCGGGCCAATGGCCCAGGTCCGTCACGCAATTTCCACATATTTGTTCACCTTCCCTTTCAACATTGGTAGCCACACGCTTCGATG
204521005	CCCGCGTTAACCATACACCGGGCCAATGGCCCAGGTCCGTCACGCAATTTTAGCCCAGCTAAGCTTAAAGGAGGTGGTGTTTGGTAGCCACACGCTTCGATG
204521047	CCCGCGTTAACCATACACCGGGCCAATGGCCCAGGTCCGTCACGCAATTTCAGGCATTACTGTTTTACACAGCAGGTAATAAGGTAGCCACACGCTTCGATG
204521303	CCCGCGTTAACCATACACCGGGCCAATGGCCCAGGTCCGTCACGCAATTTGTTTCTAATCAATAGGAATGACAACATGCCTCGGTAGCCACACGCTTCGATG
204521353	CCCGCGTTAACCATACACCGGGCCAATGGCCCAGGTCCGTCACGCAATTTCTCCTCTACACTATGGTAGATTGATTGCATTAGGTAGCCACACGCTTCGATG
204521396	CCCGCGTTAACCATACACCGGGCCAATGGCCCAGGTCCGTCACGCAATTTCAGTTTTCACAGCCTTTGCCCTGAACCTTTGTGGTAGCCACACGCTTCGATG
204521438	CCCGCGTTAACCATACACCGGGCCAATGGCCCAGGTCCGTCACGCAATTTATTCTGACTCTGGGCTCATTGATGTGACTTGCGGTAGCCACACGCTTCGATG
204521480	CCCGCGTTAACCATACACCGGGCCAATGGCCCAGGTCCGTCACGCAATTTGAATGTTAGCAAACATGATGCAAGCAGAGGCTGGTAGCCACACGCTTCGATG
204521532	CCCGCGTTAACCATACACCGGGCCAATGGCCCAGGTCCGTCACGCAATTTTCTTGCCCTCTTGCATGATTGGGTGTGTTCTCGGTAGCCACACGCTTCGATG
204521586	CCCGCGTTAACCATACACCGGGCCAATGGCCCAGGTCCGTCACGCAATTTGAGGACATGACATGCCTGGGCTAACGTACTGCGGTAGCCACACGCTTCGATG
204521628	CCCGCGTTAACCATACACCGGGCCAATGGCCCAGGTCCGTCACGCAATTTCACATGTGGAGAAGATTCAAGGCCATCCTAAAGGTAGCCACACGCTTCGATG
204521682	CCCGCGTTAACCATACACCGGGCCAATGGCCCAGGTCCGTCACGCAATTTAAACACATGAGACAGCTCTGCCAAGATCAGCAGGTAGCCACACGCTTCGATG
204521724	CCCGCGTTAACCATACACCGGGCCAATGGCCCAGGTCCGTCACGCAATTTTCAATGCACACTCTGACTGCATATGCCTACATGGTAGCCACACGCTTCGATG
204521766	CCCGCGTTAACCATACACCGGGCCAATGGCCCAGGTCCGTCACGCAATTTCAAGCCAGAGGAACCATTCTGCTGACCCACAGGGTAGCCACACGCTTCGATG
204521808	CCCGCGTTAACCATACACCGGGCCAATGGCCCAGGTCCGTCACGCAATTTAAGAATAAATGGCCTTTTGAGATAGGGTCTTGGGTAGCCACACGCTTCGATG
204521968	CCCGCGTTAACCATACACCGGGCCAATGGCCCAGGTCCGTCACGCAATTTAGGCATGGCTATTATTTGAAGCCGCAGTTTTGGGTAGCCACACGCTTCGATG
204522017	CCCGCGTTAACCATACACCGGGCCAATGGCCCAGGTCCGTCACGCAATTTCACCACTGCAGCAGATAACTGATACAGGCACTGGTAGCCACACGCTTCGATG
204522066	CCCGCGTTAACCATACACCGGGCCAATGGCCCAGGTCCGTCACGCAATTTCGTCCCTGCCTTTCTAGCTTCTTGTCCCGCCTGGTAGCCACACGCTTCGATG
204522113	CCCGCGTTAACCATACACCGGGCCAATGGCCCAGGTCCGTCACGCAATTTTTTTATTTTACTGAGACAGGGTTCTCCTCTGTGGTAGCCACACGCTTCGATG
204522429	CCCGCGTTAACCATACACCGGGCCAATGGCCCAGGTCCGTCACGCAATTTAGGCAACTGAGTTACCTGAATTCCTGAAATGGGGTAGCCACACGCTTCGATG
204522471	CCCGCGTTAACCATACACCGGGCCAATGGCCCAGGTCCGTCACGCAATTTCTCATGCCTTTCCATATGTGATGTTTTACTTCGGTAGCCACACGCTTCGATG
204522514	CCCGCGTTAACCATACACCGGGCCAATGGCCCAGGTCCGTCACGCAATTTTCACGCCTATCTCTGTCTGGACAACTGTTCTTGGTAGCCACACGCTTCGATG
204522556	CCCGCGTTAACCATACACCGGGCCAATGGCCCAGGTCCGTCACGCAATTTCAGTGTTGCTCCTCTGGAAAGTCATCCTGACAGGTAGCCACACGCTTCGATG
204522619	CCCGCGTTAACCATACACCGGGCCAATGGCCCAGGTCCGTCACGCAATTTATCTGTAGCACAGAATGCACACATGGTTACAAGGTAGCCACACGCTTCGATG
204522947	CCCGCGTTAACCATACACCGGGCCAATGGCCCAGGTCCGTCACGCAATTTGCCACGGTTATAATTTAGTATGCTAAGCATTCGGTAGCCACACGCTTCGATG
204523017	CCCGCGTTAACCATACACCGGGCCAATGGCCCAGGTCCGTCACGCAATTTCTGTGTATTCTCTACATCCTGAATACAAGGTTGGTAGCCACACGCTTCGATG
204523059	CCCGCGTTAACCATACACCGGGCCAATGGCCCAGGTCCGTCACGCAATTTTAGACTCTCCACACACATTTGCAAGTTTGCAAGGTAGCCACACGCTTCGATG
204523116	CCCGCGTTAACCATACACCGGGCCAATGGCCCAGGTCCGTCACGCAATTTTGAGTTCTAAGTCTCATAGAGAAAGGAGAGATGGTAGCCACACGCTTCGATG
204523162	CCCGCGTTAACCATACACCGGGCCAATGGCCCAGGTCCGTCACGCAATTTGGAAGTTTTCACAGAAGAGGCAGAATTTGAAAGGTAGCCACACGCTTCGATG
204523206	CCCGCGTTAACCATACACCGGGCCAATGGCCCAGGTCCGTCACGCAATTTTTAATGGGTGGAGAGGGTTCCAGAGTTGGAGAGGTAGCCACACGCTTCGATG
204523248	CCCGCGTTAACCATACACCGGGCCAATGGCCCAGGTCCGTCACGCAATTTGGGTAGAAGTAACACCCATAGACAGTGGCAATGGTAGCCACACGCTTCGATG
204523290	CCCGCGTTAACCATACACCGGGCCAATGGCCCAGGTCCGTCACGCAATTTGGTAGTTGAAGCATCCAGTATTATTGCAGTGAGGTAGCCACACGCTTCGATG
204523332	CCCGCGTTAACCATACACCGGGCCAATGGCCCAGGTCCGTCACGCAATTTAGCAGGTGCAGTCAGAGGCAGGCCATTTTGTAGGTAGCCACACGCTTCGATG
204523399	CCCGCGTTAACCATACACCGGGCCAATGGCCCAGGTCCGTCACGCAATTTATTTTGCAGGGCAGTGACACCATAAAGAACCAGGTAGCCACACGCTTCGATG
204523441	CCCGCGTTAACCATACACCGGGCCAATGGCCCAGGTCCGTCACGCAATTTGGTTACTTTGGAAGCAGTGTATAGGGTATATTGGTAGCCACACGCTTCGATG
204523493	CCCGCGTTAACCATACACCGGGCCAATGGCCCAGGTCCGTCACGCAATTTACTGGATATGTAGAACCATCTCTTGACTTTTGGGTAGCCACACGCTTCGATG
204523535	CCCGCGTTAACCATACACCGGGCCAATGGCCCAGGTCCGTCACGCAATTTGACAGAAGGCAATAGTGAAAGTGAGAACGTGTGGTAGCCACACGCTTCGATG
204524258	CCCGCGTTAACCATACACCGGGCCAATGGCCCAGGTCCGTCACGCAATTTTGAAAGGAAGGTTAAGTGGAGTTTGGACATACGGTAGCCACACGCTTCGATG
204524300	CCCGCGTTAACCATACACCGGGCCAATGGCCCAGGTCCGTCACGCAATTTATGTATGTCAGCGGAGATCTCTAGCAGGCAGTGGTAGCCACACGCTTCGATG
204524342	CCCGCGTTAACCATACACCGGGCCAATGGCCCAGGTCCGTCACGCAATTTAACCTGGAGTTCAAATCAGAACTGGCACACTTGGTAGCCACACGCTTCGATG
204524412	CCCGCGTTAACCATACACCGGGCCAATGGCCCAGGTCCGTCACGCAATTTCCCAGAGAGATAAGAAGCCTGAGAGTAGATCCGGTAGCCACACGCTTCGATG
204524454	CCCGCGTTAACCATACACCGGGCCAATGGCCCAGGTCCGTCACGCAATTTCTTTATACCCAGGACAAGAAGAGAAAGTAGGGGGTAGCCACACGCTTCGATG
204524496	CCCGCGTTAACCATACACCGGGCCAATGGCCCAGGTCCGTCACGCAATTTAGACAGAGATAGATGAAGAAACGAGAGTTAGAGGTAGCCACACGCTTCGATG
204524547	CCCGCGTTAACCATACACCGGGCCAATGGCCCAGGTCCGTCACGCAATTTGTGCAAAGAAGGTCCTAAGAATGGGATGAGGAGGTAGCCACACGCTTCGATG
204524589	CCCGCGTTAACCATACACCGGGCCAATGGCCCAGGTCCGTCACGCAATTTGACAGGAAGAGAAGCTGATGAGAATGAGGAGTGGTAGCCACACGCTTCGATG
204524653	CCCGCGTTAACCATACACCGGGCCAATGGCCCAGGTCCGTCACGCAATTTGGCCATTGAGAAAAGAATGTTTTGGTCTATAGGGTAGCCACACGCTTCGATG
204524702	CCCGCGTTAACCATACACCGGGCCAATGGCCCAGGTCCGTCACGCAATTTAACTTTCAAGGATTGAGCTGGGATAAAGAAGAGGTAGCCACACGCTTCGATG
204524744	CCCGCGTTAACCATACACCGGGCCAATGGCCCAGGTCCGTCACGCAATTTGAGAGTGTAGAGTCCAACGGATTTCATAAAGAGGTAGCCACACGCTTCGATG
204524786	CCCGCGTTAACCATACACCGGGCCAATGGCCCAGGTCCGTCACGCAATTTGAAATAGTAGCCGAGAGTTGAGATAAGACATTGGTAGCCACACGCTTCGATG
204524909	CCCGCGTTAACCATACACCGGGCCAATGGCCCAGGTCCGTCACGCAATTTCGGGAGAAGGTAGCGTTGAGAGCATATAAGGAGGTAGCCACACGCTTCGATG
204525053	CCCGCGTTAACCATACACCGGGCCAATGGCCCAGGTCCGTCACGCAATTTTGTTTGGGCTGTACTTAGAGACAAAATATCACGGTAGCCACACGCTTCGATG
204525095	CCCGCGTTAACCATACACCGGGCCAATGGCCCAGGTCCGTCACGCAATTTCAGCCACTTGACATGGTATGGCAATTATAATTGGTAGCCACACGCTTCGATG
204525206	CCCGCGTTAACCATACACCGGGCCAATGGCCCAGGTCCGTCACGCAATTTTATGACCAAGAAATGTTAAACTGCCAAGTGGTGGTAGCCACACGCTTCGATG
204525254	CCCGCGTTAACCATACACCGGGCCAATGGCCCAGGTCCGTCACGCAATTTTTCATGGTTTTCTAAAGAGTGGGAAATCAAGCGGTAGCCACACGCTTCGATG
204525296	CCCGCGTTAACCATACACCGGGCCAATGGCCCAGGTCCGTCACGCAATTTTATCGAATGCTTGCTTATCTATCAACAACCAGGGTAGCCACACGCTTCGATG
204525339	CCCGCGTTAACCATACACCGGGCCAATGGCCCAGGTCCGTCACGCAATTTCTGCAAACATTGAGGGTAATGGAAATGAATAGGGTAGCCACACGCTTCGATG
204525386	CCCGCGTTAACCATACACCGGGCCAATGGCCCAGGTCCGTCACGCAATTTGTAGGCACAACCTGTATATGCCCTTTATTTTAGGTAGCCACACGCTTCGATG
204525824	CCCGCGTTAACCATACACCGGGCCAATGGCCCAGGTCCGTCACGCAATTTCTGCAGCAAATACATGCCCATGAAAATATTTGGGTAGCCACACGCTTCGATG
204526030	CCCGCGTTAACCATACACCGGGCCAATGGCCCAGGTCCGTCACGCAATTTGGTAATTTTAATACTCTTGAGTCTGCCCTAGAGGTAGCCACACGCTTCGATG
204526173	CCCGCGTTAACCATACACCGGGCCAATGGCCCAGGTCCGTCACGCAATTTTCTTGAGTTGCTTTCATGTCTTGGCAGGAAGTGGTAGCCACACGCTTCGATG
204526215	CCCGCGTTAACCATACACCGGGCCAATGGCCCAGGTCCGTCACGCAATTTTCCGCACACATTCTTTGCCTGTTTTCCTTCTGGGTAGCCACACGCTTCGATG
204526269	CCCGCGTTAACCATACACCGGGCCAATGGCCCAGGTCCGTCACGCAATTTTGTTCTCTAAGGAGAGGCTGGGATGTTGAGGGGGTAGCCACACGCTTCGATG
204526311	CCCGCGTTAACCATACACCGGGCCAATGGCCCAGGTCCGTCACGCAATTTAAGGAAGCCTGCTTTGATCTCTGCTGGACGGAGGTAGCCACACGCTTCGATG
204526353	CCCGCGTTAACCATACACCGGGCCAATGGCCCAGGTCCGTCACGCAATTTTGATCTCTTGGGTCATGTCTCTCTTTGAGGATGGTAGCCACACGCTTCGATG
204526475	CCCGCGTTAACCATACACCGGGCCAATGGCCCAGGTCCGTCACGCAATTTAGATTCCAACACACCCTACTGAAGAGGAAGCCGGTAGCCACACGCTTCGATG
204526517	CCCGCGTTAACCATACACCGGGCCAATGGCCCAGGTCCGTCACGCAATTTGAACTTTGGTTTAGGCAACTAGGAATCAAAGAGGTAGCCACACGCTTCGATG
204526700	CCCGCGTTAACCATACACCGGGCCAATGGCCCAGGTCCGTCACGCAATTTCAAGTAACCCTCCCTCCCTAAATATTGTTATTGGTAGCCACACGCTTCGATG
204526760	CCCGCGTTAACCATACACCGGGCCAATGGCCCAGGTCCGTCACGCAATTTGGAGATAAGCAAAATGTAAGCAAAAGTAGGAGGGTAGCCACACGCTTCGATG
204526829	CCCGCGTTAACCATACACCGGGCCAATGGCCCAGGTCCGTCACGCAATTTCAGACAGTAAGATATGGAAATTATTGCTTGGGGGTAGCCACACGCTTCGATG
204527234	CCCGCGTTAACCATACACCGGGCCAATGGCCCAGGTCCGTCACGCAATTTAAACGAACCAAACCATGAAGCTAAGGAGGAGGGGTAGCCACACGCTTCGATG
204527297	CCCGCGTTAACCATACACCGGGCCAATGGCCCAGGTCCGTCACGCAATTTCAGGCATCTTAATGGTGTGTCATTTATGTGTCGGTAGCCACACGCTTCGATG
204527380	CCCGCGTTAACCATACACCGGGCCAATGGCCCAGGTCCGTCACGCAATTTTAAGAGTTGATACTGAAACTAAGTCAGGAGCAGGTAGCCACACGCTTCGATG
204527438	CCCGCGTTAACCATACACCGGGCCAATGGCCCAGGTCCGTCACGCAATTTTTCCAAGGCCTGGGCTCTGTTTCCTCTATCTCGGTAGCCACACGCTTCGATG
204527505	CCCGCGTTAACCATACACCGGGCCAATGGCCCAGGTCCGTCACGCAATTTCACTAAGCCCTTTCTCTCCATTCCTGTGTACAGGTAGCCACACGCTTCGATG
204527616	CCCGCGTTAACCATACACCGGGCCAATGGCCCAGGTCCGTCACGCAATTTGTTTATTTCACCCTGGAAGTTCTAATGGCTTTGGTAGCCACACGCTTCGATG
204527725	CCCGCGTTAACCATACACCGGGCCAATGGCCCAGGTCCGTCACGCAATTTGTGACCATATGGTTCCTTAAGTACTTAGTGATGGTAGCCACACGCTTCGATG
204527814	CCCGCGTTAACCATACACCGGGCCAATGGCCCAGGTCCGTCACGCAATTTTTCTTTGTCTGGTTGACACTTCCTCTCTTTATGGTAGCCACACGCTTCGATG
204527856	CCCGCGTTAACCATACACCGGGCCAATGGCCCAGGTCCGTCACGCAATTTCAGCATTAATCATTTACAGCAAATGTCTGAGGGGTAGCCACACGCTTCGATG
204527911	CCCGCGTTAACCATACACCGGGCCAATGGCCCAGGTCCGTCACGCAATTTCATCTCTCCTCCTGAATCACTTAGCATATTATGGTAGCCACACGCTTCGATG
204528012	CCCGCGTTAACCATACACCGGGCCAATGGCCCAGGTCCGTCACGCAATTTCTATAAGCTCCAACAGGTCAGGCTTCTCTGCTGGTAGCCACACGCTTCGATG
204528144	CCCGCGTTAACCATACACCGGGCCAATGGCCCAGGTCCGTCACGCAATTTGTTAGAGAAGCAGTGTGATGTGAAAGAGAGAGGGTAGCCACACGCTTCGATG
204528218	CCCGCGTTAACCATACACCGGGCCAATGGCCCAGGTCCGTCACGCAATTTTAGGTGCTGGCTAAGAGCCTACCTTTCACAGTGGTAGCCACACGCTTCGATG
204528260	CCCGCGTTAACCATACACCGGGCCAATGGCCCAGGTCCGTCACGCAATTTAGATTGAAATCCTGGCTCTTTTGTTTGCTGGCGGTAGCCACACGCTTCGATG
204528302	CCCGCGTTAACCATACACCGGGCCAATGGCCCAGGTCCGTCACGCAATTTCCAGCAAATTATCCACTCTCCTTGTGTCTCATGGTAGCCACACGCTTCGATG
204528344	CCCGCGTTAACCATACACCGGGCCAATGGCCCAGGTCCGTCACGCAATTTGAGGTCATGACAATACCTAATCTACAAGGTTAGGTAGCCACACGCTTCGATG
204528394	CCCGCGTTAACCATACACCGGGCCAATGGCCCAGGTCCGTCACGCAATTTGAAGAGAGTGTGTTGTAAATTTTGCAGTGACAGGTAGCCACACGCTTCGATG
204528771	CCCGCGTTAACCATACACCGGGCCAATGGCCCAGGTCCGTCACGCAATTTCCTTGATCCTGCTCCTCAAACTTTAATGTATAGGTAGCCACACGCTTCGATG
204528884	CCCGCGTTAACCATACACCGGGCCAATGGCCCAGGTCCGTCACGCAATTTATGAGCTCCCAGGAAATGCTAATGCTGTGCTCGGTAGCCACACGCTTCGATG
204528926	CCCGCGTTAACCATACACCGGGCCAATGGCCCAGGTCCGTCACGCAATTTTATTTGGTCTGGCCTAGAGTCATAGTTTTCAAGGTAGCCACACGCTTCGATG
204528968	CCCGCGTTAACCATACACCGGGCCAATGGCCCAGGTCCGTCACGCAATTTGCATCAGCTTTTCCTGGAGGGCTTGTTTAAACGGTAGCCACACGCTTCGATG
204529035	CCCGCGTTAACCATACACCGGGCCAATGGCCCAGGTCCGTCACGCAATTTCAGCAGGTGGAGGATGAGGCTGAGAATTTGCAGGTAGCCACACGCTTCGATG
204529608	CCCGCGTTAACCATACACCGGGCCAATGGCCCAGGTCCGTCACGCAATTTCCCAGCCTCATGGTTTTCTGTTCCTGTGTTAGGGTAGCCACACGCTTCGATG
204529711	CCCGCGTTAACCATACACCGGGCCAATGGCCCAGGTCCGTCACGCAATTTCCGCACAGCTGAGAATTTGCATTTCTAACAAGGGTAGCCACACGCTTCGATG
204529753	CCCGCGTTAACCATACACCGGGCCAATGGCCCAGGTCCGTCACGCAATTTATGCTAATGCTGCTGATCTAGAAACCTCATCCGGTAGCCACACGCTTCGATG
204529795	CCCGCGTTAACCATACACCGGGCCAATGGCCCAGGTCCGTCACGCAATTTACTGATCTAGAAAGATTGTTTTACTCGGAGAGGGTAGCCACACGCTTCGATG
204529842	CCCGCGTTAACCATACACCGGGCCAATGGCCCAGGTCCGTCACGCAATTTTGCTTCAGAAAACAGGAATTGGGACTTAAGACGGTAGCCACACGCTTCGATG
204529884	CCCGCGTTAACCATACACCGGGCCAATGGCCCAGGTCCGTCACGCAATTTCCTCTTAGATTATAGTTCTGGTGCCTAAGCACGGTAGCCACACGCTTCGATG
204529968	CCCGCGTTAACCATACACCGGGCCAATGGCCCAGGTCCGTCACGCAATTTTGCATTGTCGAGGTCTGCCACAACTGTAGTAAGGTAGCCACACGCTTCGATG
204530362	CCCGCGTTAACCATACACCGGGCCAATGGCCCAGGTCCGTCACGCAATTTGCTGAGCCAATGAGATTTTATTTCTTGACTAGGGTAGCCACACGCTTCGATG
204530407	CCCGCGTTAACCATACACCGGGCCAATGGCCCAGGTCCGTCACGCAATTTCCCTTAAGATGAAGGTAGAAAAGAGAGGAAAAGGTAGCCACACGCTTCGATG
204530477	CCCGCGTTAACCATACACCGGGCCAATGGCCCAGGTCCGTCACGCAATTTGCTCATGTATTGATAGCCTTTGCCATAAGAAAGGTAGCCACACGCTTCGATG
204530549	CCCGCGTTAACCATACACCGGGCCAATGGCCCAGGTCCGTCACGCAATTTGGAAGGTTGGTACAGACACACTTGAAAGGCATGGTAGCCACACGCTTCGATG
204530591	CCCGCGTTAACCATACACCGGGCCAATGGCCCAGGTCCGTCACGCAATTTACTCCTCAAGGGTTTACTCACAGAAAATCATTGGTAGCCACACGCTTCGATG
204530639	CCCGCGTTAACCATACACCGGGCCAATGGCCCAGGTCCGTCACGCAATTTGTGGTTCAAAGTTGTCCCTAATTGAAACAAACGGTAGCCACACGCTTCGATG
204530687	CCCGCGTTAACCATACACCGGGCCAATGGCCCAGGTCCGTCACGCAATTTATCAAAATATACTGAACTGGGCCAGGAACGGTGGTAGCCACACGCTTCGATG
204531059	CCCGCGTTAACCATACACCGGGCCAATGGCCCAGGTCCGTCACGCAATTTAGCTCTTTGGAGTGGAGAGATGTTGGCAGCACGGTAGCCACACGCTTCGATG
204531101	CCCGCGTTAACCATACACCGGGCCAATGGCCCAGGTCCGTCACGCAATTTATCAGTTGTTCTTCTATGTCAGCCTGGTACTCGGTAGCCACACGCTTCGATG
204531143	CCCGCGTTAACCATACACCGGGCCAATGGCCCAGGTCCGTCACGCAATTTCAGCCTCTTCAGTTTAAAGGAGAAAAGGAAAAGGTAGCCACACGCTTCGATG
204531205	CCCGCGTTAACCATACACCGGGCCAATGGCCCAGGTCCGTCACGCAATTTTGGGAAGTGGATCAACTGTCTATGTCCAGTTTGGTAGCCACACGCTTCGATG
204531247	CCCGCGTTAACCATACACCGGGCCAATGGCCCAGGTCCGTCACGCAATTTCTTCACTATGGGATGGTGTGCTATATTCTGGAGGTAGCCACACGCTTCGATG
204531289	CCCGCGTTAACCATACACCGGGCCAATGGCCCAGGTCCGTCACGCAATTTGAGTGGTTCTTGTCCTCAGGATATTTATCATTGGTAGCCACACGCTTCGATG
204531396	CCCGCGTTAACCATACACCGGGCCAATGGCCCAGGTCCGTCACGCAATTTCAATGTGAAGAAGACATGCAGAGGAAACAATAGGTAGCCACACGCTTCGATG
204531452	CCCGCGTTAACCATACACCGGGCCAATGGCCCAGGTCCGTCACGCAATTTGGAGATGGCTTAAGGAGGCTGTGGCATGTGGGGGTAGCCACACGCTTCGATG
204531494	CCCGCGTTAACCATACACCGGGCCAATGGCCCAGGTCCGTCACGCAATTTAAAATTAAGAAGATTTCAGAGCTGGGCATGGTGGTAGCCACACGCTTCGATG
204531594	CCCGCGTTAACCATACACCGGGCCAATGGCCCAGGTCCGTCACGCAATTTAGACGAGCCTAGGCAGCGTCACAAGACTCCCTGGTAGCCACACGCTTCGATG
204532165	CCCGCGTTAACCATACACCGGGCCAATGGCCCAGGTCCGTCACGCAATTTCCCTGTTAAGGAGTTTATAGCGATGTAATGTAGGTAGCCACACGCTTCGATG
204532233	CCCGCGTTAACCATACACCGGGCCAATGGCCCAGGTCCGTCACGCAATTTGGTGGACCTCACATACATTGTAAGGGTTATTTGGTAGCCACACGCTTCGATG
204532408	CCCGCGTTAACCATACACCGGGCCAATGGCCCAGGTCCGTCACGCAATTTGTGAGATTTTGGTTGTTTGACCAGATGCCTGGGGTAGCCACACGCTTCGATG
204532473	CCCGCGTTAACCATACACCGGGCCAATGGCCCAGGTCCGTCACGCAATTTGTGGAATTCAAGGCTGTCTATAGTTTAAAGACGGTAGCCACACGCTTCGATG
204532524	CCCGCGTTAACCATACACCGGGCCAATGGCCCAGGTCCGTCACGCAATTTGGCCATTGCTGTGAATTATCTTCTTTACATCTGGTAGCCACACGCTTCGATG
204532589	CCCGCGTTAACCATACACCGGGCCAATGGCCCAGGTCCGTCACGCAATTTGTTGGATAAGATACAGAAAAGACTGAATTGCCGGTAGCCACACGCTTCGATG
204532674	CCCGCGTTAACCATACACCGGGCCAATGGCCCAGGTCCGTCACGCAATTTTGTTATCACATCTGCTTTGGGACCCACTAGACGGTAGCCACACGCTTCGATG
204532716	CCCGCGTTAACCATACACCGGGCCAATGGCCCAGGTCCGTCACGCAATTTTTAACTGTCCCATTTCCTCAACTGTTCTGTTTGGTAGCCACACGCTTCGATG
204532768	CCCGCGTTAACCATACACCGGGCCAATGGCCCAGGTCCGTCACGCAATTTTGGTATCATTTCCTTACAAGCCAACCTAGACTGGTAGCCACACGCTTCGATG
204532810	CCCGCGTTAACCATACACCGGGCCAATGGCCCAGGTCCGTCACGCAATTTCCCTTTGACCACTCTCTCACCATTTTATTTTAGGTAGCCACACGCTTCGATG
204532859	CCCGCGTTAACCATACACCGGGCCAATGGCCCAGGTCCGTCACGCAATTTTCACCCACCAAGTCCTTAACCCTAGATCAATCGGTAGCCACACGCTTCGATG
204532901	CCCGCGTTAACCATACACCGGGCCAATGGCCCAGGTCCGTCACGCAATTTCTAGACAGCTGTGATGGCTAATACCGAGTGTCGGTAGCCACACGCTTCGATG
204533337	CCCGCGTTAACCATACACCGGGCCAATGGCCCAGGTCCGTCACGCAATTTGAACTCTGACTAATACAACAGCTTTATCCCTTGGTAGCCACACGCTTCGATG
204533396	CCCGCGTTAACCATACACCGGGCCAATGGCCCAGGTCCGTCACGCAATTTGGTGTGTTTCTTGTAAGACATTTATAGCTGCAGGTAGCCACACGCTTCGATG
204534032	CCCGCGTTAACCATACACCGGGCCAATGGCCCAGGTCCGTCACGCAATTTCCCTCAGAACAATATAAGCACTATGGAATAGTGGTAGCCACACGCTTCGATG
204534091	CCCGCGTTAACCATACACCGGGCCAATGGCCCAGGTCCGTCACGCAATTTCCATGTTGTTGCTCTCTAGAATTTTAGTTCCAGGTAGCCACACGCTTCGATG
204534230	CCCGCGTTAACCATACACCGGGCCAATGGCCCAGGTCCGTCACGCAATTTATATAACCCAGGTAACAACCACCCAGATCAAGGGTAGCCACACGCTTCGATG
204534377	CCCGCGTTAACCATACACCGGGCCAATGGCCCAGGTCCGTCACGCAATTTGAACTTTATATGGACTCTTTTGTCTGGCTTCTGGTAGCCACACGCTTCGATG
204534450	CCCGCGTTAACCATACACCGGGCCAATGGCCCAGGTCCGTCACGCAATTTGATGTAGCAGTCATTTGTCTATTCCTATTGCTGGTAGCCACACGCTTCGATG
204534607	CCCGCGTTAACCATACACCGGGCCAATGGCCCAGGTCCGTCACGCAATTTGGCACTTGCTCTTAGGTACATTTTCTATGTACGGTAGCCACACGCTTCGATG
204534661	CCCGCGTTAACCATACACCGGGCCAATGGCCCAGGTCCGTCACGCAATTTGGAATGGAATTGCTGAGTCATTAGACACATAAGGTAGCCACACGCTTCGATG
204534707	CCCGCGTTAACCATACACCGGGCCAATGGCCCAGGTCCGTCACGCAATTTAATAGTGTACGAGAGTTTTGTGAAGTGCCTGTGGTAGCCACACGCTTCGATG
204534749	CCCGCGTTAACCATACACCGGGCCAATGGCCCAGGTCCGTCACGCAATTTTCTGTGGGTTGTACTTGTTTATCATTAGCTCAGGTAGCCACACGCTTCGATG
204534834	CCCGCGTTAACCATACACCGGGCCAATGGCCCAGGTCCGTCACGCAATTTATGTATACTCTGGAGTGTTTTGTGGGTGTGTAGGTAGCCACACGCTTCGATG
204534876	CCCGCGTTAACCATACACCGGGCCAATGGCCCAGGTCCGTCACGCAATTTCACTTACTTCTCCTGGGACTCTACGTGTAAAAGGTAGCCACACGCTTCGATG
204534926	CCCGCGTTAACCATACACCGGGCCAATGGCCCAGGTCCGTCACGCAATTTAGCACATAAGGGTGGTACAAATTTGTAACTCAGGTAGCCACACGCTTCGATG
204534968	CCCGCGTTAACCATACACCGGGCCAATGGCCCAGGTCCGTCACGCAATTTGGACACATGCTTAATGTATCAATTTCTCACTGGGTAGCCACACGCTTCGATG
204535006	CCCGCGTTAACCATACACCGGGCCAATGGCCCAGGTCCGTCACGCAATTTTTTTCCACCTTCATCCAAAGATTGAGGCAGATGGTAGCCACACGCTTCGATG
204535048	CCCGCGTTAACCATACACCGGGCCAATGGCCCAGGTCCGTCACGCAATTTCTTGCTGCTTCTTTGTGATGGTGGCCAGAGATGGTAGCCACACGCTTCGATG
204535090	CCCGCGTTAACCATACACCGGGCCAATGGCCCAGGTCCGTCACGCAATTTAGTACTGCCCAGTAGAACTTTCTGTGCTGATGGGTAGCCACACGCTTCGATG
204535132	CCCGCGTTAACCATACACCGGGCCAATGGCCCAGGTCCGTCACGCAATTTGTATGTATGCTGTCCAACATGGTAGCCACTGGGGTAGCCACACGCTTCGATG
204535174	CCCGCGTTAACCATACACCGGGCCAATGGCCCAGGTCCGTCACGCAATTTCCCACATGTGGTTATTGAATACTTGAAATGTGGGTAGCCACACGCTTCGATG
204535592	CCCGCGTTAACCATACACCGGGCCAATGGCCCAGGTCCGTCACGCAATTTCATGCTGGATAGCACAGTTCTAGATCAATTTTGGTAGCCACACGCTTCGATG
204535643	CCCGCGTTAACCATACACCGGGCCAATGGCCCAGGTCCGTCACGCAATTTTGAGGATCTTGGATATACGTAGTAGACTTAGTGGTAGCCACACGCTTCGATG
204535700	CCCGCGTTAACCATACACCGGGCCAATGGCCCAGGTCCGTCACGCAATTTCTATGCCTTGTCTCTTGTCCTAATACTCTTGAGGTAGCCACACGCTTCGATG
204535745	CCCGCGTTAACCATACACCGGGCCAATGGCCCAGGTCCGTCACGCAATTTATCTGTCTAGGCTCTATAACCTCAAGCCACCAGGTAGCCACACGCTTCGATG
204535787	CCCGCGTTAACCATACACCGGGCCAATGGCCCAGGTCCGTCACGCAATTTTGGAGTTGGCTTTACTTTCCTTCTGTGACTAAGGTAGCCACACGCTTCGATG
204535829	CCCGCGTTAACCATACACCGGGCCAATGGCCCAGGTCCGTCACGCAATTTGTAGTGCATATTTTGCAACATTGTGCTTGAGTGGTAGCCACACGCTTCGATG
204535880	CCCGCGTTAACCATACACCGGGCCAATGGCCCAGGTCCGTCACGCAATTTGATAAATATCAGCTCAGTCCACAGCTCCAGCTGGTAGCCACACGCTTCGATG
204535926	CCCGCGTTAACCATACACCGGGCCAATGGCCCAGGTCCGTCACGCAATTTAAGCCACTTGCCATTGTTCTTCTGCTACCACTGGTAGCCACACGCTTCGATG
204535968	CCCGCGTTAACCATACACCGGGCCAATGGCCCAGGTCCGTCACGCAATTTACTTCCATTGCTAATAGCAGCTCCACAGCACTGGTAGCCACACGCTTCGATG
204536004	CCCGCGTTAACCATACACCGGGCCAATGGCCCAGGTCCGTCACGCAATTTTTAATGGCTCCTTCTTAATCCTATCCTACATGGGTAGCCACACGCTTCGATG
204536046	CCCGCGTTAACCATACACCGGGCCAATGGCCCAGGTCCGTCACGCAATTTAGCTTTGGCTTTGTTGACCATTGCTTCCTTAAGGTAGCCACACGCTTCGATG
204536088	CCCGCGTTAACCATACACCGGGCCAATGGCCCAGGTCCGTCACGCAATTTCCCTTGGCTTCTTTCATAGTACCAATTTTCTTGGTAGCCACACGCTTCGATG
204536148	CCCGCGTTAACCATACACCGGGCCAATGGCCCAGGTCCGTCACGCAATTTCTTCTTCTAGGACTTCTCTTATTATGCTCACAGGTAGCCACACGCTTCGATG
204536526	CCCGCGTTAACCATACACCGGGCCAATGGCCCAGGTCCGTCACGCAATTTGCCCAGATCTCAGTTTTATTTCTTTTCTCACTGGTAGCCACACGCTTCGATG
204536568	CCCGCGTTAACCATACACCGGGCCAATGGCCCAGGTCCGTCACGCAATTTTCCCAGGGTGATTTCATTCCAATTGATGGCTTGGTAGCCACACGCTTCGATG
204536610	CCCGCGTTAACCATACACCGGGCCAATGGCCCAGGTCCGTCACGCAATTTTTATGAGCTGATGACTCCCAAGTTTGTTGTCAGGTAGCCACACGCTTCGATG
204536658	CCCGCGTTAACCATACACCGGGCCAATGGCCCAGGTCCGTCACGCAATTTTGTTGTCATCCCTGCAAAACAAAAGTAGAAACGGTAGCCACACGCTTCGATG
204536811	CCCGCGTTAACCATACACCGGGCCAATGGCCCAGGTCCGTCACGCAATTTGAAATACTTCCTGGTTAAGTGGAAAACTGTGTGGTAGCCACACGCTTCGATG
204536885	CCCGCGTTAACCATACACCGGGCCAATGGCCCAGGTCCGTCACGCAATTTTGACACATTTCACTTAGAAATCTGGACCTTCTGGTAGCCACACGCTTCGATG
204536940	CCCGCGTTAACCATACACCGGGCCAATGGCCCAGGTCCGTCACGCAATTTATGCACTGAGTAGAACTTGTATTGATCCTTGGGGTAGCCACACGCTTCGATG
204537119	CCCGCGTTAACCATACACCGGGCCAATGGCCCAGGTCCGTCACGCAATTTTGGTATAACTGAGGATCTAGCAGAGCATGTTTGGTAGCCACACGCTTCGATG
204537161	CCCGCGTTAACCATACACCGGGCCAATGGCCCAGGTCCGTCACGCAATTTCCCTCGATTAGAAATGAGAGAACCAGCCTAGCGGTAGCCACACGCTTCGATG
204537214	CCCGCGTTAACCATACACCGGGCCAATGGCCCAGGTCCGTCACGCAATTTGTATCTGGCTCATAAGTTTTGAGAGCAAGCTCGGTAGCCACACGCTTCGATG
204537256	CCCGCGTTAACCATACACCGGGCCAATGGCCCAGGTCCGTCACGCAATTTGTGAACAGTTAGCTGCACGGTGTATTTAGGCAGGTAGCCACACGCTTCGATG
204537298	CCCGCGTTAACCATACACCGGGCCAATGGCCCAGGTCCGTCACGCAATTTCCAGTCCTTCCCTGATTTGTCTTCAAAATAATGGTAGCCACACGCTTCGATG
204537340	CCCGCGTTAACCATACACCGGGCCAATGGCCCAGGTCCGTCACGCAATTTCTGAAGAATTGTGGGACACTGGCAAGAAGAAGGGTAGCCACACGCTTCGATG
204537592	CCCGCGTTAACCATACACCGGGCCAATGGCCCAGGTCCGTCACGCAATTTAGCAGGACTGGTACCAGAACCAGGTCATCCAGGGTAGCCACACGCTTCGATG
204537634	CCCGCGTTAACCATACACCGGGCCAATGGCCCAGGTCCGTCACGCAATTTTCTGCTGCCATCAACTCGGGACCTCAGAAGGTGGTAGCCACACGCTTCGATG
204537758	CCCGCGTTAACCATACACCGGGCCAATGGCCCAGGTCCGTCACGCAATTTCAGGAGATTTCAGTTACATCAGTTGTTACAGTGGTAGCCACACGCTTCGATG
204537801	CCCGCGTTAACCATACACCGGGCCAATGGCCCAGGTCCGTCACGCAATTTGATGTAACATCTGTTCCAAAGAAAACAGCAAGGGTAGCCACACGCTTCGATG
204538453	CCCGCGTTAACCATACACCGGGCCAATGGCCCAGGTCCGTCACGCAATTTGCATCAACCATATCCCTCCTCAGTAATTATATGGTAGCCACACGCTTCGATG
204538502	CCCGCGTTAACCATACACCGGGCCAATGGCCCAGGTCCGTCACGCAATTTGGTCATGTGAAAGACTGTGTATAATTCAGAAGGGTAGCCACACGCTTCGATG
204538605	CCCGCGTTAACCATACACCGGGCCAATGGCCCAGGTCCGTCACGCAATTTTATCTAGGACACATCTGGACATCTGGAAACATGGTAGCCACACGCTTCGATG
204538647	CCCGCGTTAACCATACACCGGGCCAATGGCCCAGGTCCGTCACGCAATTTCTGACTTTTCCAGTTTTCAGCAGAACATTTAGGGTAGCCACACGCTTCGATG
204538762	CCCGCGTTAACCATACACCGGGCCAATGGCCCAGGTCCGTCACGCAATTTCCTGGCCTTTATTTCTTGCCTCATGTCAGACTGGTAGCCACACGCTTCGATG
204538804	CCCGCGTTAACCATACACCGGGCCAATGGCCCAGGTCCGTCACGCAATTTTGGTGGAGGAGGCTGACATTCAAAGGGTGTGGGGTAGCCACACGCTTCGATG
204538868	CCCGCGTTAACCATACACCGGGCCAATGGCCCAGGTCCGTCACGCAATTTTAAAATATCTCTCTCTGGCTGCCAGATGGCCTGGTAGCCACACGCTTCGATG
204538913	CCCGCGTTAACCATACACCGGGCCAATGGCCCAGGTCCGTCACGCAATTTACACAGGCTCCATTGACCTCAGAACTTGTTGCGGTAGCCACACGCTTCGATG
204538955	CCCGCGTTAACCATACACCGGGCCAATGGCCCAGGTCCGTCACGCAATTTGAAGCTCTTTCAGGGTCTTTCTTAAATTTCTGGGTAGCCACACGCTTCGATG
204539042	CCCGCGTTAACCATACACCGGGCCAATGGCCCAGGTCCGTCACGCAATTTCTCGCTTTCCTGAAAGCAAAGGGTAAGAATTAGGTAGCCACACGCTTCGATG
204539084	CCCGCGTTAACCATACACCGGGCCAATGGCCCAGGTCCGTCACGCAATTTCAGATAGTAAATGCTGACTTTTCATTGTTCCCGGTAGCCACACGCTTCGATG
204539126	CCCGCGTTAACCATACACCGGGCCAATGGCCCAGGTCCGTCACGCAATTTTTCACTCTCCAAGAGAAAGTCTCCCTTCTTCAGGTAGCCACACGCTTCGATG
204539168	CCCGCGTTAACCATACACCGGGCCAATGGCCCAGGTCCGTCACGCAATTTTGTGGAAACTGTGCATATGAGGTGTGGAGAAAGGTAGCCACACGCTTCGATG
204539224	CCCGCGTTAACCATACACCGGGCCAATGGCCCAGGTCCGTCACGCAATTTCAAACAGGCCTAGTCTTTGAGGATGCTCGGCAGGTAGCCACACGCTTCGATG
204539290	CCCGCGTTAACCATACACCGGGCCAATGGCCCAGGTCCGTCACGCAATTTGTCCAATTCCCTACTGGATGTAGATATACAAAGGTAGCCACACGCTTCGATG
204539390	CCCGCGTTAACCATACACCGGGCCAATGGCCCAGGTCCGTCACGCAATTTAAAGGCAAAGAAGATTATTTGGAGAGGAGAAGGGTAGCCACACGCTTCGATG
204539561	CCCGCGTTAACCATACACCGGGCCAATGGCCCAGGTCCGTCACGCAATTTGATACAATAGTTAGCGGACTAGACAAACATGTGGTAGCCACACGCTTCGATG
204539604	CCCGCGTTAACCATACACCGGGCCAATGGCCCAGGTCCGTCACGCAATTTATGGACTTCTCAGTCAAGTGAAAGGGCATGGAGGTAGCCACACGCTTCGATG
204539657	CCCGCGTTAACCATACACCGGGCCAATGGCCCAGGTCCGTCACGCAATTTTGTGCAGCAAGGGATCAGAGGAGATTTCTCTGGGTAGCCACACGCTTCGATG
204539705	CCCGCGTTAACCATACACCGGGCCAATGGCCCAGGTCCGTCACGCAATTTACAAAGACCTGAATAGAGTTAGATGGACAAAGGGTAGCCACACGCTTCGATG
204539752	CCCGCGTTAACCATACACCGGGCCAATGGCCCAGGTCCGTCACGCAATTTGGCTTCATTTTCAATGATCCCATTACAAAGCAGGTAGCCACACGCTTCGATG
204539856	CCCGCGTTAACCATACACCGGGCCAATGGCCCAGGTCCGTCACGCAATTTCTCTGATTTCAACAAGAGACAATTGGATTGCTGGTAGCCACACGCTTCGATG
204539924	CCCGCGTTAACCATACACCGGGCCAATGGCCCAGGTCCGTCACGCAATTTCTCATCTCTCACTGTGTTATGACTTATTGGTTGGTAGCCACACGCTTCGATG
204539968	CCCGCGTTAACCATACACCGGGCCAATGGCCCAGGTCCGTCACGCAATTTTCTCTGTAGACTATGAGTCACTAAAAGCCAGGGGTAGCCACACGCTTCGATG
204540024	CCCGCGTTAACCATACACCGGGCCAATGGCCCAGGTCCGTCACGCAATTTGGCACCACATAGCTCTAGGATGAATAAATAAAGGTAGCCACACGCTTCGATG
204540119	CCCGCGTTAACCATACACCGGGCCAATGGCCCAGGTCCGTCACGCAATTTGTGTCATATCAAACTATTCTTCCCATCCAATCGGTAGCCACACGCTTCGATG
204540169	CCCGCGTTAACCATACACCGGGCCAATGGCCCAGGTCCGTCACGCAATTTACCGAATCTCCCATCCAGTCTATTCAATAACAGGTAGCCACACGCTTCGATG
204540211	CCCGCGTTAACCATACACCGGGCCAATGGCCCAGGTCCGTCACGCAATTTGAGCGTCTACCATGTACAGGCCACATGTTTGTGGTAGCCACACGCTTCGATG
204540253	CCCGCGTTAACCATACACCGGGCCAATGGCCCAGGTCCGTCACGCAATTTTAATGGTGAGCACAATAGACAAGGCATTGGCTGGTAGCCACACGCTTCGATG
204540295	CCCGCGTTAACCATACACCGGGCCAATGGCCCAGGTCCGTCACGCAATTTGTACAGTCTGATGGAGGAAGACAAACTTTATAGGTAGCCACACGCTTCGATG
204540449	CCCGCGTTAACCATACACCGGGCCAATGGCCCAGGTCCGTCACGCAATTTGATGCCTATAAGAAATGTGTCTTATGCTTGCTGGTAGCCACACGCTTCGATG
204540491	CCCGCGTTAACCATACACCGGGCCAATGGCCCAGGTCCGTCACGCAATTTCCTTCTAGCTTCTTGCAGTAATTGAGTTTGTAGGTAGCCACACGCTTCGATG
204540591	CCCGCGTTAACCATACACCGGGCCAATGGCCCAGGTCCGTCACGCAATTTCTAGGTTGGCCCAACTGTTAATAGCAAAACCCGGTAGCCACACGCTTCGATG
204540633	CCCGCGTTAACCATACACCGGGCCAATGGCCCAGGTCCGTCACGCAATTTCAAACACCAGCTAATCATTAGTGGTACTTTGAGGTAGCCACACGCTTCGATG
204540681	CCCGCGTTAACCATACACCGGGCCAATGGCCCAGGTCCGTCACGCAATTTTTTCTCGTCATCCTGATAACTATCACGCAAGTGGTAGCCACACGCTTCGATG
204540731	CCCGCGTTAACCATACACCGGGCCAATGGCCCAGGTCCGTCACGCAATTTGGAAGTTTTAGAGCTCTAATTACCATCGTCTAGGTAGCCACACGCTTCGATG
204540810	CCCGCGTTAACCATACACCGGGCCAATGGCCCAGGTCCGTCACGCAATTTCAGGAAAGGGAAATGGAAGAATGAAAACAAACGGTAGCCACACGCTTCGATG
204540854	CCCGCGTTAACCATACACCGGGCCAATGGCCCAGGTCCGTCACGCAATTTGAAGCAAATGAGATGACAGATGGATATAGAGAGGTAGCCACACGCTTCGATG
204540921	CCCGCGTTAACCATACACCGGGCCAATGGCCCAGGTCCGTCACGCAATTTCCAAATGTCAGAAAGACTACTCTTAGAAGCTTGGTAGCCACACGCTTCGATG
204541047	CCCGCGTTAACCATACACCGGGCCAATGGCCCAGGTCCGTCACGCAATTTGAACAAACTGACCTCCTTAATATAGTAGGACAGGTAGCCACACGCTTCGATG
204541228	CCCGCGTTAACCATACACCGGGCCAATGGCCCAGGTCCGTCACGCAATTTGATCTCTGAACTGTGCTGCTAATACACATGATGGTAGCCACACGCTTCGATG
204541270	CCCGCGTTAACCATACACCGGGCCAATGGCCCAGGTCCGTCACGCAATTTCTGACAATAAACAAGTATGAAGGTGAGAGGGCGGTAGCCACACGCTTCGATG
204541312	CCCGCGTTAACCATACACCGGGCCAATGGCCCAGGTCCGTCACGCAATTTGTGTGATGACACTGGATAATAGTATTCACAGAGGTAGCCACACGCTTCGATG
204541442	CCCGCGTTAACCATACACCGGGCCAATGGCCCAGGTCCGTCACGCAATTTCTCCTTTATTCCTAGTCTGGTGTTGAATTGTTGGTAGCCACACGCTTCGATG
204541491	CCCGCGTTAACCATACACCGGGCCAATGGCCCAGGTCCGTCACGCAATTTTATGAGAGCTGAGTTGGTAAGAATAAAGACAGGGTAGCCACACGCTTCGATG
204541533	CCCGCGTTAACCATACACCGGGCCAATGGCCCAGGTCCGTCACGCAATTTAGAAAGAAAGAATAAAAGAAGTGAGCTGGGCGGGTAGCCACACGCTTCGATG
204541894	CCCGCGTTAACCATACACCGGGCCAATGGCCCAGGTCCGTCACGCAATTTAGCTTCACCATTAAAGTAGACTACCTCCATCTGGTAGCCACACGCTTCGATG
204541968	CCCGCGTTAACCATACACCGGGCCAATGGCCCAGGTCCGTCACGCAATTTGAGGACAGCCAAATAAGAACCTTATAACAGGTGGTAGCCACACGCTTCGATG
204542004	CCCGCGTTAACCATACACCGGGCCAATGGCCCAGGTCCGTCACGCAATTTCTTCATATGCCATGAGTCATGCATCCTCAACAGGTAGCCACACGCTTCGATG
204542249	CCCGCGTTAACCATACACCGGGCCAATGGCCCAGGTCCGTCACGCAATTTGGCTTTAATTGTATCTTCATGCTTTGTAGAGGGGTAGCCACACGCTTCGATG
204542296	CCCGCGTTAACCATACACCGGGCCAATGGCCCAGGTCCGTCACGCAATTTGGGTGAAGCTACTTTATCTTAAAGAGCTTGATGGTAGCCACACGCTTCGATG
204542344	CCCGCGTTAACCATACACCGGGCCAATGGCCCAGGTCCGTCACGCAATTTCAACTAGGAAATGACCATTATTGAATGAAGCCGGTAGCCACACGCTTCGATG
204542386	CCCGCGTTAACCATACACCGGGCCAATGGCCCAGGTCCGTCACGCAATTTCATGACTACCAAATGGTGGAGAAGCTTGAGGCGGTAGCCACACGCTTCGATG
204542428	CCCGCGTTAACCATACACCGGGCCAATGGCCCAGGTCCGTCACGCAATTTGCTTCTCAATAGCCTTACTATAAACCCAACAAGGTAGCCACACGCTTCGATG
204542831	CCCGCGTTAACCATACACCGGGCCAATGGCCCAGGTCCGTCACGCAATTTCCCAGCCTGCAGATTTTAATTTACAGAATCTAGGTAGCCACACGCTTCGATG
204542926	CCCGCGTTAACCATACACCGGGCCAATGGCCCAGGTCCGTCACGCAATTTAGATTAAGAGGTTCTCCACATCCTCTTTAATGGGTAGCCACACGCTTCGATG
204542968	CCCGCGTTAACCATACACCGGGCCAATGGCCCAGGTCCGTCACGCAATTTAGGTCCATGGCACTCTGCACACTCTATGTTAGGGTAGCCACACGCTTCGATG
204543024	CCCGCGTTAACCATACACCGGGCCAATGGCCCAGGTCCGTCACGCAATTTCGCTTCTGTTCTCTTCAGTTTTATGCTTACTTGGTAGCCACACGCTTCGATG
204543236	CCCGCGTTAACCATACACCGGGCCAATGGCCCAGGTCCGTCACGCAATTTGAACAGTCAGAGTGATTCTATGCTTGTTCCCAGGTAGCCACACGCTTCGATG
204543278	CCCGCGTTAACCATACACCGGGCCAATGGCCCAGGTCCGTCACGCAATTTAATACAGGTACAGAATAGGCAGAGCATGAAGGGGTAGCCACACGCTTCGATG
204543321	CCCGCGTTAACCATACACCGGGCCAATGGCCCAGGTCCGTCACGCAATTTGTACAGGGAATTAAAGGTGTACCTAATAGGTTGGTAGCCACACGCTTCGATG
204543365	CCCGCGTTAACCATACACCGGGCCAATGGCCCAGGTCCGTCACGCAATTTGATGAATATTGGACTTTAAGCTGGTTAAGGAGGGTAGCCACACGCTTCGATG
204543431	CCCGCGTTAACCATACACCGGGCCAATGGCCCAGGTCCGTCACGCAATTTATAAGATGGTAGGCTTTGTCAACTGGAGGGCAGGTAGCCACACGCTTCGATG
204543473	CCCGCGTTAACCATACACCGGGCCAATGGCCCAGGTCCGTCACGCAATTTGTCAGAGTCATCTGAAATATTGCAGATTGTGAGGTAGCCACACGCTTCGATG
204543576	CCCGCGTTAACCATACACCGGGCCAATGGCCCAGGTCCGTCACGCAATTTAAGGGATTAGGTGCTAAAGTGCTGTAAAGGACGGTAGCCACACGCTTCGATG
204543631	CCCGCGTTAACCATACACCGGGCCAATGGCCCAGGTCCGTCACGCAATTTGACAGCAGAGGCCAGGTTATTGGAAGGATACTGGTAGCCACACGCTTCGATG
204543699	CCCGCGTTAACCATACACCGGGCCAATGGCCCAGGTCCGTCACGCAATTTGGAAGACAATGAAATGGTCAAAGAATAGAGTGGGTAGCCACACGCTTCGATG
204543744	CCCGCGTTAACCATACACCGGGCCAATGGCCCAGGTCCGTCACGCAATTTTAAATGATGTCGGTAAGTGCCAGAGATACTCAGGTAGCCACACGCTTCGATG
204543786	CCCGCGTTAACCATACACCGGGCCAATGGCCCAGGTCCGTCACGCAATTTAACATCATGTGTTGCCATGGTTGGAAAAGCATGGTAGCCACACGCTTCGATG
204543909	CCCGCGTTAACCATACACCGGGCCAATGGCCCAGGTCCGTCACGCAATTTAAAGGCCAAATGGCAGGAAGAAGCATGGTGTGGGTAGCCACACGCTTCGATG
204543966	CCCGCGTTAACCATACACCGGGCCAATGGCCCAGGTCCGTCACGCAATTTGTATGATGGCTTTGGATTGTAAAAGGTTTGGAGGTAGCCACACGCTTCGATG
204544059	CCCGCGTTAACCATACACCGGGCCAATGGCCCAGGTCCGTCACGCAATTTGTTTAGCTGCTGCCTTTTAGAATTCTCTCAATGGTAGCCACACGCTTCGATG
204544110	CCCGCGTTAACCATACACCGGGCCAATGGCCCAGGTCCGTCACGCAATTTGTTTGTGTCTTAGAGAGACAGGGTCTTGCACTGGTAGCCACACGCTTCGATG
204544168	CCCGCGTTAACCATACACCGGGCCAATGGCCCAGGTCCGTCACGCAATTTCATCATAGCTTACTGTAACCTGGGCTCAAGTGGGTAGCCACACGCTTCGATG
204544394	CCCGCGTTAACCATACACCGGGCCAATGGCCCAGGTCCGTCACGCAATTTCCAGCCTCAATGAACTAATCTTTACTGATGTTGGTAGCCACACGCTTCGATG
204544484	CCCGCGTTAACCATACACCGGGCCAATGGCCCAGGTCCGTCACGCAATTTCATTTGTAAACACAGGTCAATAGTCATGCATGGGTAGCCACACGCTTCGATG
204544608	CCCGCGTTAACCATACACCGGGCCAATGGCCCAGGTCCGTCACGCAATTTGAAGCTTGTGCCTGTTAAACTTCAGATTCTTTGGTAGCCACACGCTTCGATG
204544651	CCCGCGTTAACCATACACCGGGCCAATGGCCCAGGTCCGTCACGCAATTTCAGATCTTAGAGCTCTTCATCTTAGAATGCCAGGTAGCCACACGCTTCGATG
204545050	CCCGCGTTAACCATACACCGGGCCAATGGCCCAGGTCCGTCACGCAATTTCACAACCACTTCCTTTTGACTTTCCATTTAGTGGTAGCCACACGCTTCGATG
204545095	CCCGCGTTAACCATACACCGGGCCAATGGCCCAGGTCCGTCACGCAATTTAGAAGAGATATTGAACTCTCACAAGACTCTGTGGTAGCCACACGCTTCGATG
204545142	CCCGCGTTAACCATACACCGGGCCAATGGCCCAGGTCCGTCACGCAATTTGACCAAAGTCTTCTATGTCTTTAGCTAGAACAGGTAGCCACACGCTTCGATG
204545187	CCCGCGTTAACCATACACCGGGCCAATGGCCCAGGTCCGTCACGCAATTTAACTATCAGAAGGCTACTAGATGAGGTGTAATGGTAGCCACACGCTTCGATG
204545260	CCCGCGTTAACCATACACCGGGCCAATGGCCCAGGTCCGTCACGCAATTTGACATTGGGCTTTGCATGACCTATGTGTCCATGGTAGCCACACGCTTCGATG
204545311	CCCGCGTTAACCATACACCGGGCCAATGGCCCAGGTCCGTCACGCAATTTTCATTCTTCATCAGTTATTTCAATCACGGTCCGGTAGCCACACGCTTCGATG
204545353	CCCGCGTTAACCATACACCGGGCCAATGGCCCAGGTCCGTCACGCAATTTGAGAAGGCACAGTCAAAAGTTTTATTGAAGAGGGTAGCCACACGCTTCGATG
204545402	CCCGCGTTAACCATACACCGGGCCAATGGCCCAGGTCCGTCACGCAATTTGGGACTCCTTGTAGGGCTGCAGGCAAGATTAAGGTAGCCACACGCTTCGATG
204545490	CCCGCGTTAACCATACACCGGGCCAATGGCCCAGGTCCGTCACGCAATTTACTTCTGCTCCTAGGCCTGCAGGGACAAGGAGGGTAGCCACACGCTTCGATG
204545532	CCCGCGTTAACCATACACCGGGCCAATGGCCCAGGTCCGTCACGCAATTTGTTAGAGACCCAGAAAGAACAGTAGCCCTGGGGGTAGCCACACGCTTCGATG
204545582	CCCGCGTTAACCATACACCGGGCCAATGGCCCAGGTCCGTCACGCAATTTAGCTGTGGACATAAGTAGAGGAATGCAACCACGGTAGCCACACGCTTCGATG
204545624	CCCGCGTTAACCATACACCGGGCCAATGGCCCAGGTCCGTCACGCAATTTAGTAGACAGAGCAAATACTCTGGTCTCTCTCTGGTAGCCACACGCTTCGATG
204545679	CCCGCGTTAACCATACACCGGGCCAATGGCCCAGGTCCGTCACGCAATTTAATTGGTGGAGCCCAGCTGGAAGCCAGAAGGCGGTAGCCACACGCTTCGATG
204545745	CCCGCGTTAACCATACACCGGGCCAATGGCCCAGGTCCGTCACGCAATTTACTCCTGAGAGGCAGCAAAGAAGAGAAGAGCTGGTAGCCACACGCTTCGATG
204546189	CCCGCGTTAACCATACACCGGGCCAATGGCCCAGGTCCGTCACGCAATTTTCTCCCAGGAGCAGCCCTGTATTAAAATTCTGGGTAGCCACACGCTTCGATG
204546267	CCCGCGTTAACCATACACCGGGCCAATGGCCCAGGTCCGTCACGCAATTTTAGAGTTTTGGAGAGGGCCCAAGAAACAGAACGGTAGCCACACGCTTCGATG
204546309	CCCGCGTTAACCATACACCGGGCCAATGGCCCAGGTCCGTCACGCAATTTATGATCCAAATGACTGGCAGATGAAAGCCAAAGGTAGCCACACGCTTCGATG
204546351	CCCGCGTTAACCATACACCGGGCCAATGGCCCAGGTCCGTCACGCAATTTAGTGATTGGTCAAGTTAGGTTGGAGGAATGGCGGTAGCCACACGCTTCGATG
204546393	CCCGCGTTAACCATACACCGGGCCAATGGCCCAGGTCCGTCACGCAATTTGACCTATAAATCTACTAGCCGAGCCCAGAATTGGTAGCCACACGCTTCGATG
204546435	CCCGCGTTAACCATACACCGGGCCAATGGCCCAGGTCCGTCACGCAATTTTCCTACCCAGTCTCAGATGGCACCAAACCATGGGTAGCCACACGCTTCGATG
204546477	CCCGCGTTAACCATACACCGGGCCAATGGCCCAGGTCCGTCACGCAATTTTCTATTCCTGGAGGAAAGTAGAGAGTGTTTACGGTAGCCACACGCTTCGATG
204546878	CCCGCGTTAACCATACACCGGGCCAATGGCCCAGGTCCGTCACGCAATTTCCAGGGCAAAGCTGGAAGGGTAGAGTCTGGCAGGTAGCCACACGCTTCGATG
204546920	CCCGCGTTAACCATACACCGGGCCAATGGCCCAGGTCCGTCACGCAATTTGAAGGCAGCTTATGCTCAAGAGGAAGCCGGGTGGTAGCCACACGCTTCGATG
204546964	CCCGCGTTAACCATACACCGGGCCAATGGCCCAGGTCCGTCACGCAATTTCACATACCTATTCTTTCAAAACTTACCAGGCTGGTAGCCACACGCTTCGATG
204547002	CCCGCGTTAACCATACACCGGGCCAATGGCCCAGGTCCGTCACGCAATTTCTGCTTTGGAGAGGAGTGAATTAAGGGCGTTGGGTAGCCACACGCTTCGATG
204547044	CCCGCGTTAACCATACACCGGGCCAATGGCCCAGGTCCGTCACGCAATTTCCTTTTCTCCACCACATTTTCTCATTCTTTAGGGTAGCCACACGCTTCGATG
204547087	CCCGCGTTAACCATACACCGGGCCAATGGCCCAGGTCCGTCACGCAATTTTACAGACTTTCAGGAGTTAGCCACACTATGAAGGTAGCCACACGCTTCGATG
204547129	CCCGCGTTAACCATACACCGGGCCAATGGCCCAGGTCCGTCACGCAATTTGCAAAGATGAAAAGGATGCAGTTTATCTCTAGGGTAGCCACACGCTTCGATG
204547174	CCCGCGTTAACCATACACCGGGCCAATGGCCCAGGTCCGTCACGCAATTTGAACAGCTAACAGTTATTCAAGATGTGCCTTAGGTAGCCACACGCTTCGATG
204547223	CCCGCGTTAACCATACACCGGGCCAATGGCCCAGGTCCGTCACGCAATTTCACTCATTTGTCTTAAAACATTCACAGGCATCGGTAGCCACACGCTTCGATG
204547289	CCCGCGTTAACCATACACCGGGCCAATGGCCCAGGTCCGTCACGCAATTTGAGACACTGAGGCTTGGAAAAGTTAAGGGACTGGTAGCCACACGCTTCGATG
204547333	CCCGCGTTAACCATACACCGGGCCAATGGCCCAGGTCCGTCACGCAATTTCAGAAATTAGTTAATGGCAGAGCTAGGATTCAGGTAGCCACACGCTTCGATG
204547394	CCCGCGTTAACCATACACCGGGCCAATGGCCCAGGTCCGTCACGCAATTTATTCTTAACTCTTTCCCATGTCACAGGCCAATGGTAGCCACACGCTTCGATG
204547436	CCCGCGTTAACCATACACCGGGCCAATGGCCCAGGTCCGTCACGCAATTTGGCCTGTGAGCAAATAATTACAGTGTAATGAAGGTAGCCACACGCTTCGATG
204547482	CCCGCGTTAACCATACACCGGGCCAATGGCCCAGGTCCGTCACGCAATTTATGGAGGGACATATACCGTGCTAAGGGAATGAGGTAGCCACACGCTTCGATG
204547524	CCCGCGTTAACCATACACCGGGCCAATGGCCCAGGTCCGTCACGCAATTTGACTAAGGTTTTGTGTAGGACATTTGTGCAATGGTAGCCACACGCTTCGATG
204547567	CCCGCGTTAACCATACACCGGGCCAATGGCCCAGGTCCGTCACGCAATTTACTGCCAGAAATGAACAAAGCAGAGTCTTTTCGGTAGCCACACGCTTCGATG
204547631	CCCGCGTTAACCATACACCGGGCCAATGGCCCAGGTCCGTCACGCAATTTAGATATAGAGCTCAATTCATGTTGCCTTGCTGGGTAGCCACACGCTTCGATG
204547746	CCCGCGTTAACCATACACCGGGCCAATGGCCCAGGTCCGTCACGCAATTTAAGGCAGAAACAGGAAAAGGATGTCCTAATGTGGTAGCCACACGCTTCGATG
204547788	CCCGCGTTAACCATACACCGGGCCAATGGCCCAGGTCCGTCACGCAATTTGAGACCTAAATTGGAATTTGGAAGAGTTTCGTGGTAGCCACACGCTTCGATG
204547839	CCCGCGTTAACCATACACCGGGCCAATGGCCCAGGTCCGTCACGCAATTTATTTTATTGTCCTGTACCCTGTAGTGTGTGTGGGTAGCCACACGCTTCGATG
204547903	CCCGCGTTAACCATACACCGGGCCAATGGCCCAGGTCCGTCACGCAATTTGCCACCACACATGTACTATATACAATCACTAAGGTAGCCACACGCTTCGATG
204548190	CCCGCGTTAACCATACACCGGGCCAATGGCCCAGGTCCGTCACGCAATTTGCTGATCTTTGAGATATTGAACATCCATACCTGGTAGCCACACGCTTCGATG
204548277	CCCGCGTTAACCATACACCGGGCCAATGGCCCAGGTCCGTCACGCAATTTTAGACACCATAAACAGGTGCTGTCTGCCGCCGGGTAGCCACACGCTTCGATG
204548319	CCCGCGTTAACCATACACCGGGCCAATGGCCCAGGTCCGTCACGCAATTTGCCTATTCATGCCAGGATATTAAGCATATCCTGGTAGCCACACGCTTCGATG
204548361	CCCGCGTTAACCATACACCGGGCCAATGGCCCAGGTCCGTCACGCAATTTAAACAGAAGGTGGGATTCTAATCCATTCAGTAGGTAGCCACACGCTTCGATG
204548403	CCCGCGTTAACCATACACCGGGCCAATGGCCCAGGTCCGTCACGCAATTTCGTTCTTTCCTCTGTAGTGAAGGAAAATCTCTGGTAGCCACACGCTTCGATG
204548445	CCCGCGTTAACCATACACCGGGCCAATGGCCCAGGTCCGTCACGCAATTTTGCTCAGGAATTCTCTATAGCTTTAGCAGTTAGGTAGCCACACGCTTCGATG
204548487	CCCGCGTTAACCATACACCGGGCCAATGGCCCAGGTCCGTCACGCAATTTTTCCAAAATGACCCAAGAAGAGGGCTGGATCAGGTAGCCACACGCTTCGATG
204548529	CCCGCGTTAACCATACACCGGGCCAATGGCCCAGGTCCGTCACGCAATTTAGCTTCCTGTTGACATAACCTATTTCTTGGAGGGTAGCCACACGCTTCGATG
204548571	CCCGCGTTAACCATACACCGGGCCAATGGCCCAGGTCCGTCACGCAATTTAATCCACACAAAAGTTCCAAGTTGCCATGTAGGGTAGCCACACGCTTCGATG
204548647	CCCGCGTTAACCATACACCGGGCCAATGGCCCAGGTCCGTCACGCAATTTAACCCTCTCTCCTTTCCAAAGCTGAAACTGCCGGTAGCCACACGCTTCGATG
204548706	CCCGCGTTAACCATACACCGGGCCAATGGCCCAGGTCCGTCACGCAATTTCTAGATTGCTCACCTATCAGGGCCATAGAGAAGGTAGCCACACGCTTCGATG
204548748	CCCGCGTTAACCATACACCGGGCCAATGGCCCAGGTCCGTCACGCAATTTGACAAGGACATTCTTACACCATGGAATAACCTGGTAGCCACACGCTTCGATG
204548790	CCCGCGTTAACCATACACCGGGCCAATGGCCCAGGTCCGTCACGCAATTTTGGTCATCAAAGCAGAGTCTTTGGTCTACAGGGGTAGCCACACGCTTCGATG
204548842	CCCGCGTTAACCATACACCGGGCCAATGGCCCAGGTCCGTCACGCAATTTCCCAGCAGAGGCATCAGCAAGGGAGTTTCCCAGGTAGCCACACGCTTCGATG
204548926	CCCGCGTTAACCATACACCGGGCCAATGGCCCAGGTCCGTCACGCAATTTAGCTCTACTCTCACAGCCTTTCCTTGCTTAGGGGTAGCCACACGCTTCGATG
204548968	CCCGCGTTAACCATACACCGGGCCAATGGCCCAGGTCCGTCACGCAATTTTGTCATGATGGTGCAGCTAGTCTGATAAATGGGGTAGCCACACGCTTCGATG
204549039	CCCGCGTTAACCATACACCGGGCCAATGGCCCAGGTCCGTCACGCAATTTCAAAAGAGTCTATGTCTCGTCCATCATTCAAAGGTAGCCACACGCTTCGATG
204549081	CCCGCGTTAACCATACACCGGGCCAATGGCCCAGGTCCGTCACGCAATTTGAAAATTGATGACTGTAGCAAACTACTGGCTAGGTAGCCACACGCTTCGATG
204549161	CCCGCGTTAACCATACACCGGGCCAATGGCCCAGGTCCGTCACGCAATTTATGTAGCTGAGAACAGCCATGGCCATATAGGTGGTAGCCACACGCTTCGATG
204549203	CCCGCGTTAACCATACACCGGGCCAATGGCCCAGGTCCGTCACGCAATTTCAGAGTTACACAATAGAAGGCACCTGGGTTCCGGTAGCCACACGCTTCGATG
204549263	CCCGCGTTAACCATACACCGGGCCAATGGCCCAGGTCCGTCACGCAATTTGACTGCTTAGTTCCAGATTGTTAGATGAGACAGGTAGCCACACGCTTCGATG
204549310	CCCGCGTTAACCATACACCGGGCCAATGGCCCAGGTCCGTCACGCAATTTTGTACCTAAACTGCTATTATTTTGGGTCTCTGGGTAGCCACACGCTTCGATG
204549352	CCCGCGTTAACCATACACCGGGCCAATGGCCCAGGTCCGTCACGCAATTTCAAGCCTTTATCCTAATTCAGTGACTTTGGATGGTAGCCACACGCTTCGATG
204549396	CCCGCGTTAACCATACACCGGGCCAATGGCCCAGGTCCGTCACGCAATTTGAGTCAATGTTAGTTGAGAACATGGTGTCATTGGTAGCCACACGCTTCGATG
204549441	CCCGCGTTAACCATACACCGGGCCAATGGCCCAGGTCCGTCACGCAATTTTGTTTTCAACAGGTAGCCTTACTTCTCTCAGAGGTAGCCACACGCTTCGATG
204549483	CCCGCGTTAACCATACACCGGGCCAATGGCCCAGGTCCGTCACGCAATTTTGGGACACTCTGCAGTTTCCACTGAGGGTGCAGGTAGCCACACGCTTCGATG
204549568	CCCGCGTTAACCATACACCGGGCCAATGGCCCAGGTCCGTCACGCAATTTGACCTAAGCAGCCCAGGTCTAGTATGGCAGCCGGTAGCCACACGCTTCGATG
204549610	CCCGCGTTAACCATACACCGGGCCAATGGCCCAGGTCCGTCACGCAATTTGAACCCAGGTGCCTTCTATCATGTAAATCTGCGGTAGCCACACGCTTCGATG
204549652	CCCGCGTTAACCATACACCGGGCCAATGGCCCAGGTCCGTCACGCAATTTGGCCTGCCTCTTCCCTTTAAGGATACAATCCAGGTAGCCACACGCTTCGATG
204549694	CCCGCGTTAACCATACACCGGGCCAATGGCCCAGGTCCGTCACGCAATTTCACTTATGCTTACATAGAGAAAGAAAGGGCTAGGTAGCCACACGCTTCGATG
204549742	CCCGCGTTAACCATACACCGGGCCAATGGCCCAGGTCCGTCACGCAATTTAAAAGGGAGTGGAGATCTAGACTTTTCACTTCGGTAGCCACACGCTTCGATG
204549784	CCCGCGTTAACCATACACCGGGCCAATGGCCCAGGTCCGTCACGCAATTTTCCTGCCCAAGACTGATACTTACTCCTTTAAAGGTAGCCACACGCTTCGATG
204549826	CCCGCGTTAACCATACACCGGGCCAATGGCCCAGGTCCGTCACGCAATTTTTTCTCCGGCACACCCAATGATTGACGTCTGAGGTAGCCACACGCTTCGATG
204549868	CCCGCGTTAACCATACACCGGGCCAATGGCCCAGGTCCGTCACGCAATTTGCACTTTCTCAGACATGACTACAGTGTTTAAAGGTAGCCACACGCTTCGATG
204549912	CCCGCGTTAACCATACACCGGGCCAATGGCCCAGGTCCGTCACGCAATTTGCATCTGTGGAATTTTCATATTCTATCTTGGGGGTAGCCACACGCTTCGATG
204549968	CCCGCGTTAACCATACACCGGGCCAATGGCCCAGGTCCGTCACGCAATTTGCTACATTCTTCTCTAGCCAGAAATACAAGGAGGTAGCCACACGCTTCGATG
204550020	CCCGCGTTAACCATACACCGCGAATGCTCTGGCCTCGAACGAACGATAGCTTTTGGCAGAACTCTGAAGTGTGGTCTGGATCGGTAGCCACACGCTTCGATG
204550062	CCCGCGTTAACCATACACCGCGAATGCTCTGGCCTCGAACGAACGATAGCCAATCCAAGAATAAGGCACCATTTACGTACAAGGTAGCCACACGCTTCGATG
204550126	CCCGCGTTAACCATACACCGCGAATGCTCTGGCCTCGAACGAACGATAGCCCATACTTGTGAAGCCACTGTCTTGCAGGGTCGGTAGCCACACGCTTCGATG
204550181	CCCGCGTTAACCATACACCGCGAATGCTCTGGCCTCGAACGAACGATAGCAGTGTGTTTCACTGTTTACTGGTGACTACCAAGGTAGCCACACGCTTCGATG
204550223	CCCGCGTTAACCATACACCGCGAATGCTCTGGCCTCGAACGAACGATAGCTCCTGTGTGGGTCAGTAAGAGTGAGGTAATCTGGTAGCCACACGCTTCGATG
204550265	CCCGCGTTAACCATACACCGCGAATGCTCTGGCCTCGAACGAACGATAGCGTTCCATTGTGCTTACTGGGCTGGGCAGCGCAGGTAGCCACACGCTTCGATG
204550329	CCCGCGTTAACCATACACCGCGAATGCTCTGGCCTCGAACGAACGATAGCATTGCGTTGAATGGTAAAGTCTGGTTCATATGGGTAGCCACACGCTTCGATG
204550400	CCCGCGTTAACCATACACCGCGAATGCTCTGGCCTCGAACGAACGATAGCGGATCTTGTGAGAGACAGCAAATGTGAATATAGGTAGCCACACGCTTCGATG
204550469	CCCGCGTTAACCATACACCGCGAATGCTCTGGCCTCGAACGAACGATAGCGTGTGCTTAGCAGGTTGGTTCATTTAAATAGTGGTAGCCACACGCTTCGATG
204550531	CCCGCGTTAACCATACACCGCGAATGCTCTGGCCTCGAACGAACGATAGCATGAGCCAGGATAATGTGCTCTGCTTCTCTCAGGTAGCCACACGCTTCGATG
204550580	CCCGCGTTAACCATACACCGCGAATGCTCTGGCCTCGAACGAACGATAGCCACCTTGTGCAAGTTGTCATTGGTTTCCTTGTGGTAGCCACACGCTTCGATG
204550622	CCCGCGTTAACCATACACCGCGAATGCTCTGGCCTCGAACGAACGATAGCCCACTTGAGGGTAATGCTTTGTCTTTGTCTTCGGTAGCCACACGCTTCGATG
204550664	CCCGCGTTAACCATACACCGCGAATGCTCTGGCCTCGAACGAACGATAGCCTAATGGGCCTATCACTGAGTAAAATTCTCATGGTAGCCACACGCTTCGATG
204550722	CCCGCGTTAACCATACACCGCGAATGCTCTGGCCTCGAACGAACGATAGCCTTGCAAAGGAAGTGAATTGCAGGAAGGTGACGGTAGCCACACGCTTCGATG
204550779	CCCGCGTTAACCATACACCGCGAATGCTCTGGCCTCGAACGAACGATAGCATGACACTGACATGAGAGAGTTTGCCCGAAGGGGTAGCCACACGCTTCGATG
204550843	CCCGCGTTAACCATACACCGCGAATGCTCTGGCCTCGAACGAACGATAGCGAGGTGCCAAACTCCATGGTTCCAGAGATTAAGGTAGCCACACGCTTCGATG
204550885	CCCGCGTTAACCATACACCGCGAATGCTCTGGCCTCGAACGAACGATAGCGCTTCATATCACCATCTTTCCTGGAATAAGAAGGTAGCCACACGCTTCGATG
204550968	CCCGCGTTAACCATACACCGCGAATGCTCTGGCCTCGAACGAACGATAGCCAGCTGGATCAACAGGTGACAGACAAACTAGGGGTAGCCACACGCTTCGATG
204551050	CCCGCGTTAACCATACACCGCGAATGCTCTGGCCTCGAACGAACGATAGCATTCGATATTTCACCCAGCTCACTACCTTCCAGGTAGCCACACGCTTCGATG
204551092	CCCGCGTTAACCATACACCGCGAATGCTCTGGCCTCGAACGAACGATAGCCATGTAGGAGCCAAGAGTGTACATTGTATATTGGTAGCCACACGCTTCGATG
204551215	CCCGCGTTAACCATACACCGCGAATGCTCTGGCCTCGAACGAACGATAGCATTGTATTGCTGCTGGAGTACACAGGTGGACAGGTAGCCACACGCTTCGATG
204551257	CCCGCGTTAACCATACACCGCGAATGCTCTGGCCTCGAACGAACGATAGCGGTTCTTGCCCTTAAGAAGCTCAGCCTTTGGCGGTAGCCACACGCTTCGATG
204551590	CCCGCGTTAACCATACACCGCGAATGCTCTGGCCTCGAACGAACGATAGCCAGCCTTTAATGGAAGAGTCAGACAAATAAACGGTAGCCACACGCTTCGATG
204551726	CCCGCGTTAACCATACACCGCGAATGCTCTGGCCTCGAACGAACGATAGCCAGGAGGAAGGAAAAGGCCTGGGATGAGTAAAGGTAGCCACACGCTTCGATG
204551790	CCCGCGTTAACCATACACCGCGAATGCTCTGGCCTCGAACGAACGATAGCGTTAAAGACCTCAGGCCTAAAATAAATTGGTGGGTAGCCACACGCTTCGATG
204551837	CCCGCGTTAACCATACACCGCGAATGCTCTGGCCTCGAACGAACGATAGCAACAATGCCCATGAGTCTATAGCAGAGTGAGTGGTAGCCACACGCTTCGATG
204551879	CCCGCGTTAACCATACACCGCGAATGCTCTGGCCTCGAACGAACGATAGCGTGTGTCCTAACTGGCAGAAGTCCTCTAAGGAGGTAGCCACACGCTTCGATG
204551968	CCCGCGTTAACCATACACCGCGAATGCTCTGGCCTCGAACGAACGATAGCAGCGCTCAGGAAGCTTTACATCATTATCCACAGGTAGCCACACGCTTCGATG
204552006	CCCGCGTTAACCATACACCGCGAATGCTCTGGCCTCGAACGAACGATAGCGGTCTGAGCTTGAGTGTGGTCCTCCCACTGCAGGTAGCCACACGCTTCGATG
204552048	CCCGCGTTAACCATACACCGCGAATGCTCTGGCCTCGAACGAACGATAGCCAGATACTACATGTTCTACCTTGCTGAGTAATGGTAGCCACACGCTTCGATG
204552120	CCCGCGTTAACCATACACCGCGAATGCTCTGGCCTCGAACGAACGATAGCGAGTAAAACAAGTACATGTGAAACTGCAGAGCGGTAGCCACACGCTTCGATG
204552162	CCCGCGTTAACCATACACCGCGAATGCTCTGGCCTCGAACGAACGATAGCGGTCCAGGTATCATGAGGAAAGGAGAAAACCAGGTAGCCACACGCTTCGATG
204552204	CCCGCGTTAACCATACACCGCGAATGCTCTGGCCTCGAACGAACGATAGCCGGCCATCCACACCCAACTAGTATTTGGAACTGGTAGCCACACGCTTCGATG
204552246	CCCGCGTTAACCATACACCGCGAATGCTCTGGCCTCGAACGAACGATAGCGAGAATTCTGCTACTGAGGTCTACAATGTTATGGTAGCCACACGCTTCGATG
204552290	CCCGCGTTAACCATACACCGCGAATGCTCTGGCCTCGAACGAACGATAGCCTCCTTGATCTTTCACTGCATAAACCATCTGGGGTAGCCACACGCTTCGATG
204552332	CCCGCGTTAACCATACACCGCGAATGCTCTGGCCTCGAACGAACGATAGCTTATGGTTGTCATTAAAATGCTGCCAGATTCCGGTAGCCACACGCTTCGATG
204552374	CCCGCGTTAACCATACACCGCGAATGCTCTGGCCTCGAACGAACGATAGCCCATAGGGAATGCAGTAGTGTGCGTGTGTGTGGGTAGCCACACGCTTCGATG
204552452	CCCGCGTTAACCATACACCGCGAATGCTCTGGCCTCGAACGAACGATAGCGATGCTGATGGGAACCGGATATACTAATGTATGGTAGCCACACGCTTCGATG
204552494	CCCGCGTTAACCATACACCGCGAATGCTCTGGCCTCGAACGAACGATAGCTTAACTAGGTGTCCAATGTAAACTTGGTTGAGGGTAGCCACACGCTTCGATG
204552538	CCCGCGTTAACCATACACCGCGAATGCTCTGGCCTCGAACGAACGATAGCCCTTCCTTTTCATTATCCTCTCCAACTGAAATGGTAGCCACACGCTTCGATG
204552616	CCCGCGTTAACCATACACCGCGAATGCTCTGGCCTCGAACGAACGATAGCGCAGTACTTGTCACTTTGTCATCAATAGAATCGGTAGCCACACGCTTCGATG
204552716	CCCGCGTTAACCATACACCGCGAATGCTCTGGCCTCGAACGAACGATAGCTTCAAAATTATGGTAGTTATCGGCTGGATGCGGGTAGCCACACGCTTCGATG
204553272	CCCGCGTTAACCATACACCGCGAATGCTCTGGCCTCGAACGAACGATAGCGACATAGTCTTGCCAGGTGGATGTAAGAGGAAGGTAGCCACACGCTTCGATG
204553314	CCCGCGTTAACCATACACCGCGAATGCTCTGGCCTCGAACGAACGATAGCAAAATGCCCGCATATCCACTTTCATATGAGACGGTAGCCACACGCTTCGATG
204553389	CCCGCGTTAACCATACACCGCGAATGCTCTGGCCTCGAACGAACGATAGCAGTACTTAACCTCATGCTTGCACAGAAACACAGGTAGCCACACGCTTCGATG
204553431	CCCGCGTTAACCATACACCGCGAATGCTCTGGCCTCGAACGAACGATAGCTGTCCAGCTTGTAGACTGAATTTCTGAGAAATGGTAGCCACACGCTTCGATG
204553515	CCCGCGTTAACCATACACCGCGAATGCTCTGGCCTCGAACGAACGATAGCCCCACAATCTTGGGTACATATTGTGCATTTCCGGTAGCCACACGCTTCGATG
204553557	CCCGCGTTAACCATACACCGCGAATGCTCTGGCCTCGAACGAACGATAGCCCTAAGTAGAGATCTGGGAAAAGAATGGACATGGTAGCCACACGCTTCGATG
204553599	CCCGCGTTAACCATACACCGCGAATGCTCTGGCCTCGAACGAACGATAGCAAACTCTGACCTCTAGGACCTGGAGAAAGTCCGGTAGCCACACGCTTCGATG
204553658	CCCGCGTTAACCATACACCGCGAATGCTCTGGCCTCGAACGAACGATAGCCCCTTGGGCGGTAGCCTCAGAGTCCTCTGGGAGGTAGCCACACGCTTCGATG
204553700	CCCGCGTTAACCATACACCGCGAATGCTCTGGCCTCGAACGAACGATAGCAAGCGGAATGCAAATCACTAGCCTGTCTGCCAGGTAGCCACACGCTTCGATG
204553769	CCCGCGTTAACCATACACCGCGAATGCTCTGGCCTCGAACGAACGATAGCGGAAGTCCGAATTTCTCAATAGAGACACAGCAGGTAGCCACACGCTTCGATG
204553811	CCCGCGTTAACCATACACCGCGAATGCTCTGGCCTCGAACGAACGATAGCGCCCTGAGAAGTTAGCCTTGTTTCCCAAATGTGGTAGCCACACGCTTCGATG
204553853	CCCGCGTTAACCATACACCGCGAATGCTCTGGCCTCGAACGAACGATAGCACCCAGAGTAAACACTCCACCTTCACTCCCTTGGTAGCCACACGCTTCGATG
204553908	CCCGCGTTAACCATACACCGCGAATGCTCTGGCCTCGAACGAACGATAGCTTTCTGCAGCTTGAAGGGAGGAAAGAGAGAGGGGTAGCCACACGCTTCGATG
204553968	CCCGCGTTAACCATACACCGCGAATGCTCTGGCCTCGAACGAACGATAGCGGTATTTTAGAAATTGAACTTGCAAGCAGGGTGGTAGCCACACGCTTCGATG
204554152	CCCGCGTTAACCATACACCGCGAATGCTCTGGCCTCGAACGAACGATAGCACAAATTGGGCAAAGGACAGAGACTTCTCAAAGGTAGCCACACGCTTCGATG
204554355	CCCGCGTTAACCATACACCGCGAATGCTCTGGCCTCGAACGAACGATAGCATACACTGGTGGCAAATGAGGCCATTCACTCAGGTAGCCACACGCTTCGATG
204554403	CCCGCGTTAACCATACACCGCGAATGCTCTGGCCTCGAACGAACGATAGCCCCACCCTCCACCACACAAACCGAACGATGGTGGTAGCCACACGCTTCGATG
204554456	CCCGCGTTAACCATACACCGCGAATGCTCTGGCCTCGAACGAACGATAGCTCATTCACACAGTCTGGCGGAAGCTCATTCTGGGTAGCCACACGCTTCGATG
204554498	CCCGCGTTAACCATACACCGCGAATGCTCTGGCCTCGAACGAACGATAGCTTAATCGCAAAGAGCAAGAAGCCAGAGTCAAAGGTAGCCACACGCTTCGATG
204554540	CCCGCGTTAACCATACACCGCGAATGCTCTGGCCTCGAACGAACGATAGCGCTTTTCCAAGATTACAATCTTAGACTGGAAGGGTAGCCACACGCTTCGATG
204554586	CCCGCGTTAACCATACACCGCGAATGCTCTGGCCTCGAACGAACGATAGCCCTTTTCTGCTACTTACTAGATCTTTCCATCTGGTAGCCACACGCTTCGATG
204554643	CCCGCGTTAACCATACACCGCGAATGCTCTGGCCTCGAACGAACGATAGCCCTATACAGTAGTTCTGTGAGATAACATGTGTGGTAGCCACACGCTTCGATG
204554688	CCCGCGTTAACCATACACCGCGAATGCTCTGGCCTCGAACGAACGATAGCCCTGATCAACGCTAGTTAATGTATAACTGCTAGGTAGCCACACGCTTCGATG
204554754	CCCGCGTTAACCATACACCGCGAATGCTCTGGCCTCGAACGAACGATAGCCAAAGGAAGCTTGCTCCTGTTTAATGAATGCTGGTAGCCACACGCTTCGATG
204554796	CCCGCGTTAACCATACACCGCGAATGCTCTGGCCTCGAACGAACGATAGCCTGGCGTCCTAGGGCCATTTCTCATTGCCTCGGGTAGCCACACGCTTCGATG
204554838	CCCGCGTTAACCATACACCGCGAATGCTCTGGCCTCGAACGAACGATAGCCTGCAAATTATCCTCTACTGCTTATGTCTTCAGGTAGCCACACGCTTCGATG
204554880	CCCGCGTTAACCATACACCGCGAATGCTCTGGCCTCGAACGAACGATAGCCTCTGCCTCCTGCTGCCACCTGCTCCCACCTTGGTAGCCACACGCTTCGATG
204554926	CCCGCGTTAACCATACACCGCGAATGCTCTGGCCTCGAACGAACGATAGCCTGCAGAAAGCAAGTGTCCTGCTCTGGGCCATGGTAGCCACACGCTTCGATG
204554968	CCCGCGTTAACCATACACCGCGAATGCTCTGGCCTCGAACGAACGATAGCAGTGGTAAAGACTCTCTCCCTGGAGGTGGGACGGTAGCCACACGCTTCGATG
204555022	CCCGCGTTAACCATACACCGCGAATGCTCTGGCCTCGAACGAACGATAGCGTGATGGGTGGGTAGGTCTGCCTAATAATTCTGGTAGCCACACGCTTCGATG
204555096	CCCGCGTTAACCATACACCGCGAATGCTCTGGCCTCGAACGAACGATAGCTAGCCCTCTATCAGCGATATTTTCCTCTCTGTGGTAGCCACACGCTTCGATG
204555138	CCCGCGTTAACCATACACCGCGAATGCTCTGGCCTCGAACGAACGATAGCCCTTTGTCTTTCTTGGTCTGTCTTATAGGATTGGTAGCCACACGCTTCGATG
204555199	CCCGCGTTAACCATACACCGCGAATGCTCTGGCCTCGAACGAACGATAGCAATTTATTAGCCACCTCGAACTCCAACAATGGGGTAGCCACACGCTTCGATG
204555286	CCCGCGTTAACCATACACCGCGAATGCTCTGGCCTCGAACGAACGATAGCGGTTCATGGCTTTATTCTCACCCTGACCTGGGGGTAGCCACACGCTTCGATG
204555374	CCCGCGTTAACCATACACCGCGAATGCTCTGGCCTCGAACGAACGATAGCCTGATATGAAGTTTCAGAAGTCCTGTTCAACAGGTAGCCACACGCTTCGATG
204555416	CCCGCGTTAACCATACACCGCGAATGCTCTGGCCTCGAACGAACGATAGCGACAGCTGATTTCAATCTGTTGGAGCTGCTGTGGTAGCCACACGCTTCGATG
204555458	CCCGCGTTAACCATACACCGCGAATGCTCTGGCCTCGAACGAACGATAGCACCTATTTGAAATCCTGGCTTTCATATGCTGCGGTAGCCACACGCTTCGATG
204555500	CCCGCGTTAACCATACACCGCGAATGCTCTGGCCTCGAACGAACGATAGCATCTGTCCTGGCAACCCAGACCTGTGTGCTGAGGTAGCCACACGCTTCGATG
204555542	CCCGCGTTAACCATACACCGCGAATGCTCTGGCCTCGAACGAACGATAGCGAGGGTTCCTCATTGCTCTCAGTACGAAGAGCGGTAGCCACACGCTTCGATG
204555584	CCCGCGTTAACCATACACCGCGAATGCTCTGGCCTCGAACGAACGATAGCGCAAGGCATAAAAGGTCCTTTGTCACTGGCCTGGTAGCCACACGCTTCGATG
204555636	CCCGCGTTAACCATACACCGCGAATGCTCTGGCCTCGAACGAACGATAGCGGCCCTTCCTCAGTGTCCTTTCTGTTCCAGCCGGTAGCCACACGCTTCGATG
204555678	CCCGCGTTAACCATACACCGCGAATGCTCTGGCCTCGAACGAACGATAGCCCTTGTGGTTGGTTCCCTTAGCAAGCCATGCAGGTAGCCACACGCTTCGATG
204555720	CCCGCGTTAACCATACACCGCGAATGCTCTGGCCTCGAACGAACGATAGCTTTCCAAGTAGTGTATACTTTACTTGGAAGGGGGTAGCCACACGCTTCGATG
204555762	CCCGCGTTAACCATACACCGCGAATGCTCTGGCCTCGAACGAACGATAGCCTTCGCCATGCTGATCTGGCCAGTTTTCGTTAGGTAGCCACACGCTTCGATG
204555804	CCCGCGTTAACCATACACCGCGAATGCTCTGGCCTCGAACGAACGATAGCCAGCACCTCTGGCCAGAGAAGCCTCTTCAGGCGGTAGCCACACGCTTCGATG
204555859	CCCGCGTTAACCATACACCGCGAATGCTCTGGCCTCGAACGAACGATAGCTAGTCTCTCCTGGCATCATGGTGTAGAGCAACGGTAGCCACACGCTTCGATG
204555929	CCCGCGTTAACCATACACCGCGAATGCTCTGGCCTCGAACGAACGATAGCTAAGCAAGTGCAGTTTCAAGGCCATTATAGGCGGTAGCCACACGCTTCGATG
204556033	CCCGCGTTAACCATACACCGCGAATGCTCTGGCCTCGAACGAACGATAGCATCTGACATAGCAAAGCTGGGTGAATTTCATAGGTAGCCACACGCTTCGATG
204556075	CCCGCGTTAACCATACACCGCGAATGCTCTGGCCTCGAACGAACGATAGCCAGTGCAAGAGGTCAACCTAGATTAGATTCCTGGTAGCCACACGCTTCGATG
204556117	CCCGCGTTAACCATACACCGCGAATGCTCTGGCCTCGAACGAACGATAGCAGATTTCCTTGTGTTTCCACTATTGATTCTGGGGTAGCCACACGCTTCGATG
204556190	CCCGCGTTAACCATACACCGCGAATGCTCTGGCCTCGAACGAACGATAGCCAAATCTGAGCCATCTGTAATATAATGGAAGCGGTAGCCACACGCTTCGATG
204556234	CCCGCGTTAACCATACACCGCGAATGCTCTGGCCTCGAACGAACGATAGCGAACAAGTTTAGCCTGGAATTTTCCTCAAGATGGTAGCCACACGCTTCGATG
204556304	CCCGCGTTAACCATACACCGCGAATGCTCTGGCCTCGAACGAACGATAGCGGTGTTTCTGGATGGATTCTCAGACAAATATTGGTAGCCACACGCTTCGATG
204556354	CCCGCGTTAACCATACACCGCGAATGCTCTGGCCTCGAACGAACGATAGCTCTTGGGCTGTAGCCTCTTTACTTTTGCTCTTGGTAGCCACACGCTTCGATG
204556396	CCCGCGTTAACCATACACCGCGAATGCTCTGGCCTCGAACGAACGATAGCTTGGATATCTTGCAACATCTCAGATTCAGGTAGGTAGCCACACGCTTCGATG
204556467	CCCGCGTTAACCATACACCGCGAATGCTCTGGCCTCGAACGAACGATAGCTTCTAGGAGAAAGCACACAGTCTTCAGTTTTAGGTAGCCACACGCTTCGATG
204556509	CCCGCGTTAACCATACACCGCGAATGCTCTGGCCTCGAACGAACGATAGCCTATGAGAGGTTAATAAAGGCTTTGTGTGTGTGGTAGCCACACGCTTCGATG
204556664	CCCGCGTTAACCATACACCGCGAATGCTCTGGCCTCGAACGAACGATAGCGCATCTAACAAATGCTTGATAAAGTTTGGCCAGGTAGCCACACGCTTCGATG
204556747	CCCGCGTTAACCATACACCGCGAATGCTCTGGCCTCGAACGAACGATAGCACATGAAAACAGGTTGTATTTATGCCAATGCCGGTAGCCACACGCTTCGATG
204556842	CCCGCGTTAACCATACACCGCGAATGCTCTGGCCTCGAACGAACGATAGCATATATTAGCTGGAACTCGCCCAAGCTACTTTGGTAGCCACACGCTTCGATG
204556884	CCCGCGTTAACCATACACCGCGAATGCTCTGGCCTCGAACGAACGATAGCAGGATAATGTGTTCGGAACAGAGGTCAACAGCGGTAGCCACACGCTTCGATG
204556926	CCCGCGTTAACCATACACCGCGAATGCTCTGGCCTCGAACGAACGATAGCCTGTGACATTCCGGAGATGTGGACAGATGTATGGTAGCCACACGCTTCGATG
204556968	CCCGCGTTAACCATACACCGCGAATGCTCTGGCCTCGAACGAACGATAGCCTTCCTTATTTAGTGAGTGTGGGAACTGGTGGGGTAGCCACACGCTTCGATG
204557068	CCCGCGTTAACCATACACCGCGAATGCTCTGGCCTCGAACGAACGATAGCATGAGAGACCACTGAGAGCAATGTTGAAGTTAGGTAGCCACACGCTTCGATG
204557110	CCCGCGTTAACCATACACCGCGAATGCTCTGGCCTCGAACGAACGATAGCTTCCTGGAGGTGCTGTACTAAACAACATGTTAGGTAGCCACACGCTTCGATG
204557157	CCCGCGTTAACCATACACCGCGAATGCTCTGGCCTCGAACGAACGATAGCTAAAATTGTTCCGAAAGGAGGAAAACCAAGCCGGTAGCCACACGCTTCGATG
204557199	CCCGCGTTAACCATACACCGCGAATGCTCTGGCCTCGAACGAACGATAGCCCCAAGGCTAGGACAAGATTGCAGTTCCTGAAGGTAGCCACACGCTTCGATG
204557253	CCCGCGTTAACCATACACCGCGAATGCTCTGGCCTCGAACGAACGATAGCCCATTCCACTGATTGCACAGTAGGGAATCAGAGGTAGCCACACGCTTCGATG
204557295	CCCGCGTTAACCATACACCGCGAATGCTCTGGCCTCGAACGAACGATAGCTCAGGTTCAATACAAGATGTGGAGTGAAATACGGTAGCCACACGCTTCGATG
204557337	CCCGCGTTAACCATACACCGCGAATGCTCTGGCCTCGAACGAACGATAGCTTGCCCTCTCAACCCTGGTCATATTTAATGAAGGTAGCCACACGCTTCGATG
204557379	CCCGCGTTAACCATACACCGCGAATGCTCTGGCCTCGAACGAACGATAGCTCCAGAAAATATCCAAGTGTCCTAGTGGCTTCGGTAGCCACACGCTTCGATG
204557429	CCCGCGTTAACCATACACCGCGAATGCTCTGGCCTCGAACGAACGATAGCCAGCCAAACACAGAACTGTTGATACCTTTGTGGGTAGCCACACGCTTCGATG
204557471	CCCGCGTTAACCATACACCGCGAATGCTCTGGCCTCGAACGAACGATAGCAACAAGGCAGGTAGCTGGTCTTCAGTGAACCCGGTAGCCACACGCTTCGATG
204557519	CCCGCGTTAACCATACACCGCGAATGCTCTGGCCTCGAACGAACGATAGCAGTGAGACCATTAGATCTTCAGAATCACAGGAGGTAGCCACACGCTTCGATG
204557592	CCCGCGTTAACCATACACCGCGAATGCTCTGGCCTCGAACGAACGATAGCGTTCTGAGACTTATAAGTTTACCCTGTCATGAGGTAGCCACACGCTTCGATG
204558065	CCCGCGTTAACCATACACCGCGAATGCTCTGGCCTCGAACGAACGATAGCGAGGTGTCCTGAAGCTCAGATCAGCACTGCCTGGTAGCCACACGCTTCGATG
204558107	CCCGCGTTAACCATACACCGCGAATGCTCTGGCCTCGAACGAACGATAGCTGTATCTCTCTTGCTGACAGTACACAAATTCAGGTAGCCACACGCTTCGATG
204558149	CCCGCGTTAACCATACACCGCGAATGCTCTGGCCTCGAACGAACGATAGCAGGATCAATTTCTCCAGATGATGTCACAACTAGGTAGCCACACGCTTCGATG
204558191	CCCGCGTTAACCATACACCGCGAATGCTCTGGCCTCGAACGAACGATAGCGCATCTTCTATTGTCTGGATCTACGTGAATATGGTAGCCACACGCTTCGATG
204558239	CCCGCGTTAACCATACACCGCGAATGCTCTGGCCTCGAACGAACGATAGCTAATAAGAACCGCATCATATCCTGGAGTAAAGGGTAGCCACACGCTTCGATG
204558281	CCCGCGTTAACCATACACCGCGAATGCTCTGGCCTCGAACGAACGATAGCCAAGTCACACATAGACTTCTAGCTGAATCTTTGGTAGCCACACGCTTCGATG
204558326	CCCGCGTTAACCATACACCGCGAATGCTCTGGCCTCGAACGAACGATAGCCTGAAGGTCAGATTTGTTTATTCAGAAGGTACGGTAGCCACACGCTTCGATG
204558392	CCCGCGTTAACCATACACCGCGAATGCTCTGGCCTCGAACGAACGATAGCACTATCTATCAATCACATGATCAAGCTGCTAGGGTAGCCACACGCTTCGATG
204558434	CCCGCGTTAACCATACACCGCGAATGCTCTGGCCTCGAACGAACGATAGCCCGTGTCTATCTTTCACATGATACTCAAATCTGGTAGCCACACGCTTCGATG
204558504	CCCGCGTTAACCATACACCGCGAATGCTCTGGCCTCGAACGAACGATAGCCTTCTTTTCTACTTGCTGTATCATTGTGGACAGGTAGCCACACGCTTCGATG
204558596	CCCGCGTTAACCATACACCGCGAATGCTCTGGCCTCGAACGAACGATAGCCCAACTCCCTATGTTGTTATCAGGATTAAATGGGTAGCCACACGCTTCGATG
204558667	CCCGCGTTAACCATACACCGCGAATGCTCTGGCCTCGAACGAACGATAGCCAGGATGCCTCTAATAAATGATAGCTGTTGCTGGTAGCCACACGCTTCGATG
204558713	CCCGCGTTAACCATACACCGCGAATGCTCTGGCCTCGAACGAACGATAGCTAATAGGCCTGTCTGTCTAAGTGATCAAAAGGGGTAGCCACACGCTTCGATG
204558873	CCCGCGTTAACCATACACCGCGAATGCTCTGGCCTCGAACGAACGATAGCCAGTGGGATTAGTCAATCAATATGGCCATTATGGTAGCCACACGCTTCGATG
204558966	CCCGCGTTAACCATACACCGCGAATGCTCTGGCCTCGAACGAACGATAGCCCTGCTGATTTGTGATAATATGCATGACTTTCGGTAGCCACACGCTTCGATG
204559067	CCCGCGTTAACCATACACCGCGAATGCTCTGGCCTCGAACGAACGATAGCGCTCAAACAGAAAGTCTCAGGCTTCATTATTTGGTAGCCACACGCTTCGATG
204559115	CCCGCGTTAACCATACACCGCGAATGCTCTGGCCTCGAACGAACGATAGCTGACAATTCGAATCTCTGTAAGGCAGAGCTTTGGTAGCCACACGCTTCGATG
204559159	CCCGCGTTAACCATACACCGCGAATGCTCTGGCCTCGAACGAACGATAGCGAAACTGAAATGAAAGGCAAATTTCTAGCTGGGGTAGCCACACGCTTCGATG
204559217	CCCGCGTTAACCATACACCGCGAATGCTCTGGCCTCGAACGAACGATAGCTGGTAGGCTTGCTGTGTACAAGAGAGAGCCATGGTAGCCACACGCTTCGATG
204559264	CCCGCGTTAACCATACACCGCGAATGCTCTGGCCTCGAACGAACGATAGCCCAGCTTGACCACAATAATTCTTAAAGACTCTGGTAGCCACACGCTTCGATG
204559337	CCCGCGTTAACCATACACCGCGAATGCTCTGGCCTCGAACGAACGATAGCGGATTGTACATCAAGGAGGAATACTATGCTAAGGTAGCCACACGCTTCGATG
204559390	CCCGCGTTAACCATACACCGCGAATGCTCTGGCCTCGAACGAACGATAGCGCATTCATGCTGTAGAGTAAAATCAATCCACAGGTAGCCACACGCTTCGATG
204559451	CCCGCGTTAACCATACACCGCGAATGCTCTGGCCTCGAACGAACGATAGCCATTCTGGCTGTTCCAACAAAGATTTATTGAGGGTAGCCACACGCTTCGATG
204559570	CCCGCGTTAACCATACACCGCGAATGCTCTGGCCTCGAACGAACGATAGCGACAATATATTGAGTGAGGTATTGTCATCCCTGGTAGCCACACGCTTCGATG
204559613	CCCGCGTTAACCATACACCGCGAATGCTCTGGCCTCGAACGAACGATAGCGAGGAATTGAGGCTGTGACTTTATGAGATTATGGTAGCCACACGCTTCGATG
204559672	CCCGCGTTAACCATACACCGCGAATGCTCTGGCCTCGAACGAACGATAGCATTTGATCCCTAAATCTGTGGGACTTCAAATCGGTAGCCACACGCTTCGATG
204559714	CCCGCGTTAACCATACACCGCGAATGCTCTGGCCTCGAACGAACGATAGCCTACTGGAATTCCCAAGTCAGTTACCTTTCCTGGTAGCCACACGCTTCGATG
204559756	CCCGCGTTAACCATACACCGCGAATGCTCTGGCCTCGAACGAACGATAGCCTAGATGGTAAACTGAGTATGGGTATGCATTCGGTAGCCACACGCTTCGATG
204559798	CCCGCGTTAACCATACACCGCGAATGCTCTGGCCTCGAACGAACGATAGCGCTCCTCATCTCTCAAGGTCTAGATGGGAACCGGTAGCCACACGCTTCGATG
204559859	CCCGCGTTAACCATACACCGCGAATGCTCTGGCCTCGAACGAACGATAGCATGCTGAGTGGCTAGGCATGACTCTGGCCTTGGGTAGCCACACGCTTCGATG
204559917	CCCGCGTTAACCATACACCGCGAATGCTCTGGCCTCGAACGAACGATAGCTGTTAGGTCTTTGAGTCTTCTGTATCATTGAGGGTAGCCACACGCTTCGATG
204559959	CCCGCGTTAACCATACACCGCGAATGCTCTGGCCTCGAACGAACGATAGCACAGAAATATAGGGTAGAGAACAGACAGGAATGGTAGCCACACGCTTCGATG
204560004	CCCGCGTTAACCATACACCGCGAATGCTCTGGCCTCGAACGAACGATAGCCTAGTGGCAAAATGCTATTTTCAGCAACACTAGGTAGCCACACGCTTCGATG
204560069	CCCGCGTTAACCATACACCGCGAATGCTCTGGCCTCGAACGAACGATAGCGAGAAGATTACCATGGCCAGAGTACCAGAGAGGGTAGCCACACGCTTCGATG
204560136	CCCGCGTTAACCATACACCGCGAATGCTCTGGCCTCGAACGAACGATAGCGTCAGAGAGCAATGGTGGAGTGTTTCATTCCTGGTAGCCACACGCTTCGATG
204560178	CCCGCGTTAACCATACACCGCGAATGCTCTGGCCTCGAACGAACGATAGCCCTTATTGAGCCCTTACTATGAGCTAGACACAGGTAGCCACACGCTTCGATG
204560246	CCCGCGTTAACCATACACCGCGAATGCTCTGGCCTCGAACGAACGATAGCCCCTCATCATGTTTATAGTCTACTGGAGGACAGGTAGCCACACGCTTCGATG
204560288	CCCGCGTTAACCATACACCGCGAATGCTCTGGCCTCGAACGAACGATAGCACACTTAATGGCACGAACACATCTGTAGTTACGGTAGCCACACGCTTCGATG
204560353	CCCGCGTTAACCATACACCGCGAATGCTCTGGCCTCGAACGAACGATAGCAAGAGTGCAATGGAGATTATAGCAGGGAGACCGGTAGCCACACGCTTCGATG
204560446	CCCGCGTTAACCATACACCGCGAATGCTCTGGCCTCGAACGAACGATAGCGAGACAGTATCTTTGAAGAGGTTCTGTTTACTGGTAGCCACACGCTTCGATG
204560488	CCCGCGTTAACCATACACCGCGAATGCTCTGGCCTCGAACGAACGATAGCAAGAATGAGGGCAATTTACTCGGATTGGAGATGGTAGCCACACGCTTCGATG
204560540	CCCGCGTTAACCATACACCGCGAATGCTCTGGCCTCGAACGAACGATAGCAATAAGTGGTGAAGGCCCTGAGATTCATTCCTGGTAGCCACACGCTTCGATG
204560582	CCCGCGTTAACCATACACCGCGAATGCTCTGGCCTCGAACGAACGATAGCCCTCACAGGATCTTATTTTCAGCCTTAGTTCCGGTAGCCACACGCTTCGATG
204560624	CCCGCGTTAACCATACACCGCGAATGCTCTGGCCTCGAACGAACGATAGCCAAACAGCCTATAGAATTTGGTCACCTGTATTGGTAGCCACACGCTTCGATG
204560684	CCCGCGTTAACCATACACCGCGAATGCTCTGGCCTCGAACGAACGATAGCGGGACTTCAATCTGCTCATTGATTGATTAAAGGGTAGCCACACGCTTCGATG
204560753	CCCGCGTTAACCATACACCGCGAATGCTCTGGCCTCGAACGAACGATAGCCAAGGGCTTATGTGGATTTAACAAATCTGGAAGGTAGCCACACGCTTCGATG
204560832	CCCGCGTTAACCATACACCGCGAATGCTCTGGCCTCGAACGAACGATAGCTGACTTCCCAGAGCCGTTTGGGCCACTCCACGGGTAGCCACACGCTTCGATG
204560874	CCCGCGTTAACCATACACCGCGAATGCTCTGGCCTCGAACGAACGATAGCTGACTCCATTTAAGCTCTAAAGAGATACACCAGGTAGCCACACGCTTCGATG
204560916	CCCGCGTTAACCATACACCGCGAATGCTCTGGCCTCGAACGAACGATAGCCTTGCAACTGAAAGGTAATGAATACCCTTATGGGTAGCCACACGCTTCGATG
204561305	CCCGCGTTAACCATACACCGCGAATGCTCTGGCCTCGAACGAACGATAGCCCACATACAGGTTTCTTACATGCATATATTGCGGTAGCCACACGCTTCGATG
204561361	CCCGCGTTAACCATACACCGCGAATGCTCTGGCCTCGAACGAACGATAGCGTGTACCCACCACCCAAATAGTGAGCATTGTAGGTAGCCACACGCTTCGATG
204561414	CCCGCGTTAACCATACACCGCGAATGCTCTGGCCTCGAACGAACGATAGCCCTCACCTGCCTCCCACCTCCCACCTTTTGGTGGTAGCCACACGCTTCGATG
204561457	CCCGCGTTAACCATACACCGCGAATGCTCTGGCCTCGAACGAACGATAGCCTATTATTTCACTCTGTATGTCCACGTGTACAGGTAGCCACACGCTTCGATG
204561500	CCCGCGTTAACCATACACCGCGAATGCTCTGGCCTCGAACGAACGATAGCCCTCTTTTAAGTGAGAACATGTGTGTTTGACTGGTAGCCACACGCTTCGATG
204561545	CCCGCGTTAACCATACACCGCGAATGCTCTGGCCTCGAACGAACGATAGCTTATTTCACTAAGGATAATGACCTCCAGTTCCGGTAGCCACACGCTTCGATG
204561631	CCCGCGTTAACCATACACCGCGAATGCTCTGGCCTCGAACGAACGATAGCGTATGTGTGTATGCATTGCTGCAAATGATTTCGGTAGCCACACGCTTCGATG
204561689	CCCGCGTTAACCATACACCGCGAATGCTCTGGCCTCGAACGAACGATAGCCATGGTATGTGTGTATGCGTATGTGTATGTGTGGTAGCCACACGCTTCGATG
204561831	CCCGCGTTAACCATACACCGCGAATGCTCTGGCCTCGAACGAACGATAGCCCTCTGTTGATGGACTCTTGTGTTGATTCCATGGTAGCCACACGCTTCGATG
204561873	CCCGCGTTAACCATACACCGCGAATGCTCTGGCCTCGAACGAACGATAGCCTGTGAATAGTGCTGTGCTAAACATACGAGGGGGTAGCCACACGCTTCGATG
204561955	CCCGCGTTAACCATACACCGCGAATGCTCTGGCCTCGAACGAACGATAGCTTGTGGGAGTGCTGGATTGAATGCTAGTTCTAGGTAGCCACACGCTTCGATG
204562065	CCCGCGTTAACCATACACCGCGAATGCTCTGGCCTCGAACGAACGATAGCGCATTCTCTTTTCTCCTCATGATTATTGGCTGGGTAGCCACACGCTTCGATG
204562163	CCCGCGTTAACCATACACCGCGAATGCTCTGGCCTCGAACGAACGATAGCTGCATTTCTCTGATGATCAGCAATATTGAGCAGGTAGCCACACGCTTCGATG
204562755	CCCGCGTTAACCATACACCGCGAATGCTCTGGCCTCGAACGAACGATAGCTATCCTAAATATATGTGCCCTGAAAACAGGAGGGTAGCCACACGCTTCGATG
204563277	CCCGCGTTAACCATACACCGCGAATGCTCTGGCCTCGAACGAACGATAGCGAATCTCCGGGACACAGTTAAGCAGAGTTAAGGGTAGCCACACGCTTCGATG
204563657	CCCGCGTTAACCATACACCGCGAATGCTCTGGCCTCGAACGAACGATAGCAAAATACTATAAACACCTCTATGCGGCCGGGTGGTAGCCACACGCTTCGATG
204564895	CCCGCGTTAACCATACACCGCGAATGCTCTGGCCTCGAACGAACGATAGCGACTGTATATTTAGAAAACCATCTCATGCCAGGGTAGCCACACGCTTCGATG
204565922	CCCGCGTTAACCATACACCGCGAATGCTCTGGCCTCGAACGAACGATAGCTGAATAGGAAGAATCAGTACCATGAGATTGGCGGTAGCCACACGCTTCGATG
204567636	CCCGCGTTAACCATACACCGCGAATGCTCTGGCCTCGAACGAACGATAGCCCATGTAGATTCTGGTTATTAGCCTTTTGTCAGGTAGCCACACGCTTCGATG
204567760	CCCGCGTTAACCATACACCGCGAATGCTCTGGCCTCGAACGAACGATAGCTTAAGTCCCATGTGTCTATTTTGTTGCCTTTGGGTAGCCACACGCTTCGATG
204567802	CCCGCGTTAACCATACACCGCGAATGCTCTGGCCTCGAACGAACGATAGCCTTGTTCATAAATTCTTTGCCTCGGCAGATGTGGTAGCCACACGCTTCGATG
204567875	CCCGCGTTAACCATACACCGCGAATGCTCTGGCCTCGAACGAACGATAGCGTTTCAGGTCTTACATTTAGGGCTTTAATGCAGGTAGCCACACGCTTCGATG
204568372	CCCGCGTTAACCATACACCGCGAATGCTCTGGCCTCGAACGAACGATAGCCACAGGTTGTGTATTAAATGAGATCTGGAATGGGTAGCCACACGCTTCGATG
204568465	CCCGCGTTAACCATACACCGCGAATGCTCTGGCCTCGAACGAACGATAGCCTGTGTATTGCCGGATTTAAGGTCCTTATTTTGGTAGCCACACGCTTCGATG
204568513	CCCGCGTTAACCATACACCGCGAATGCTCTGGCCTCGAACGAACGATAGCCCTCTTGGTATATGTGAATGCTATTGGATTTCGGTAGCCACACGCTTCGATG
204568608	CCCGCGTTAACCATACACCGCGAATGCTCTGGCCTCGAACGAACGATAGCCATAGGAAGGCAAATGTCAAAGTTTGTGTTTCGGTAGCCACACGCTTCGATG
204568722	CCCGCGTTAACCATACACCGCGAATGCTCTGGCCTCGAACGAACGATAGCTATAAATGAGCTGACCTCTCTGGGCTGCAGCTGGTAGCCACACGCTTCGATG
204568770	CCCGCGTTAACCATACACCGCGAATGCTCTGGCCTCGAACGAACGATAGCAAGGGAATTAGGCCAGATGAGTGAACTGTTTCGGTAGCCACACGCTTCGATG
204568884	CCCGCGTTAACCATACACCGCGAATGCTCTGGCCTCGAACGAACGATAGCGACAGTTATTAACTCACTCCTTAGCCTTTTGTGGTAGCCACACGCTTCGATG
204568926	CCCGCGTTAACCATACACCGCGAATGCTCTGGCCTCGAACGAACGATAGCGGAAAACTACTGGGTATCTTTGTTTCTTCTGTGGTAGCCACACGCTTCGATG
204568968	CCCGCGTTAACCATACACCGCGAATGCTCTGGCCTCGAACGAACGATAGCAGTATGTATAATGAGTCTCAGAGCCTCTTGTTGGTAGCCACACGCTTCGATG
204569003	CCCGCGTTAACCATACACCGCGAATGCTCTGGCCTCGAACGAACGATAGCAGATCTGGGTAGGCTGGTGGCTCTAGAATATGGGTAGCCACACGCTTCGATG
204569045	CCCGCGTTAACCATACACCGCGAATGCTCTGGCCTCGAACGAACGATAGCTAGGAAAGGTCACCTTGCCATCTGTAAATTTTGGTAGCCACACGCTTCGATG
204569160	CCCGCGTTAACCATACACCGCGAATGCTCTGGCCTCGAACGAACGATAGCTTCTAGAAGTGAATCTTCTCCAGGACTCAGGGGGTAGCCACACGCTTCGATG
204569203	CCCGCGTTAACCATACACCGCGAATGCTCTGGCCTCGAACGAACGATAGCCACTTACCTATAGTTCAGAAGTGTGAGTGAATGGTAGCCACACGCTTCGATG
204569245	CCCGCGTTAACCATACACCGCGAATGCTCTGGCCTCGAACGAACGATAGCGACAAATTTCTCCAAAGGACCAAAAGATGTGTGGTAGCCACACGCTTCGATG
204569290	CCCGCGTTAACCATACACCGCGAATGCTCTGGCCTCGAACGAACGATAGCTCACAAAGACTGTGTTTGTGGGAAAATTGAAGGGTAGCCACACGCTTCGATG
204569332	CCCGCGTTAACCATACACCGCGAATGCTCTGGCCTCGAACGAACGATAGCGAAGGTCTACCAGGACAGGAAATACTTTTGATGGTAGCCACACGCTTCGATG
204569374	CCCGCGTTAACCATACACCGCGAATGCTCTGGCCTCGAACGAACGATAGCTCAGATCAGGAGGGAGGGACATGAAGCCTGCCGGTAGCCACACGCTTCGATG
204569417	CCCGCGTTAACCATACACCGCGAATGCTCTGGCCTCGAACGAACGATAGCCTAGGTCATCAAAGAGTTTGACTGTAGCATTTGGTAGCCACACGCTTCGATG
204569670	CCCGCGTTAACCATACACCGCGAATGCTCTGGCCTCGAACGAACGATAGCGGTGGAAGGCAGTGGACCAGAATATTAGCAGTGGTAGCCACACGCTTCGATG
204569712	CCCGCGTTAACCATACACCGCGAATGCTCTGGCCTCGAACGAACGATAGCGGGTGGTAAGAATGTGGATGAATCTTGTTTTAGGTAGCCACACGCTTCGATG
204569926	CCCGCGTTAACCATACACCGCGAATGCTCTGGCCTCGAACGAACGATAGCCATTGAGTACAAGATACTGACGTAGGTGCCGGGGTAGCCACACGCTTCGATG
204569968	CCCGCGTTAACCATACACCGCGAATGCTCTGGCCTCGAACGAACGATAGCCAGTTGGCCGTGCTGGTGGAATAACCCTCTCTGGTAGCCACACGCTTCGATG
204570012	CCCGCGTTAACCATACACCGGGCCAATGGCCCAGGTCCGTCACGCAATTTGGAGTTGAAGAAGGGTGCAGTCGGGTGGTGGTGGTAGCCACACGCTTCGATG
204570055	CCCGCGTTAACCATACACCGGGCCAATGGCCCAGGTCCGTCACGCAATTTGAAATCCTGCCACGGAGCCTCCTTTTGTGCCCGGTAGCCACACGCTTCGATG
204570097	CCCGCGTTAACCATACACCGGGCCAATGGCCCAGGTCCGTCACGCAATTTCCTTGAGGGACATAGAGAGCATGAGACACCAAGGTAGCCACACGCTTCGATG
204570171	CCCGCGTTAACCATACACCGGGCCAATGGCCCAGGTCCGTCACGCAATTTGTTGTTTTGACTTTCCCTTTGCTTAGGGAACCGGTAGCCACACGCTTCGATG
204570224	CCCGCGTTAACCATACACCGGGCCAATGGCCCAGGTCCGTCACGCAATTTTGGCTGCTTGCACGTAGAATGGGTTTTGCAAAGGTAGCCACACGCTTCGATG
204570266	CCCGCGTTAACCATACACCGGGCCAATGGCCCAGGTCCGTCACGCAATTTGTGAGTTGGAGGAGGCTTGACATAAATCAAGCGGTAGCCACACGCTTCGATG
204570321	CCCGCGTTAACCATACACCGGGCCAATGGCCCAGGTCCGTCACGCAATTTGGCTACCTTATGTCCTACACAAATGTTACATTGGTAGCCACACGCTTCGATG
204570390	CCCGCGTTAACCATACACCGGGCCAATGGCCCAGGTCCGTCACGCAATTTGTTTCCCAATTCCTCAGTAGAATTCTTACCATGGTAGCCACACGCTTCGATG
204570464	CCCGCGTTAACCATACACCGGGCCAATGGCCCAGGTCCGTCACGCAATTTCCTCTGCTAGAGACTTTATTCTTTCTTTCTCTGGTAGCCACACGCTTCGATG
204571018	CCCGCGTTAACCATACACCGGGCCAATGGCCCAGGTCCGTCACGCAATTTCCGGCCTGTTCCTTCTTAAGAACACTTTGTCTGGTAGCCACACGCTTCGATG
204571120	CCCGCGTTAACCATACACCGGGCCAATGGCCCAGGTCCGTCACGCAATTTTTCCCATAAGCCCATCATGTAGTGACCGACTAGGTAGCCACACGCTTCGATG
204571211	CCCGCGTTAACCATACACCGGGCCAATGGCCCAGGTCCGTCACGCAATTTACAACGTTATATCCTGTGTGAAATGCTGCAGTGGTAGCCACACGCTTCGATG
204571253	CCCGCGTTAACCATACACCGGGCCAATGGCCCAGGTCCGTCACGCAATTTTGTGGTTTGAGTGCCTTGATCATGTGCCCTAAGGTAGCCACACGCTTCGATG
204571324	CCCGCGTTAACCATACACCGGGCCAATGGCCCAGGTCCGTCACGCAATTTCTCTCAGGCCTTGGCAGGTGCGTCTTTCAGTTGGTAGCCACACGCTTCGATG
204571399	CCCGCGTTAACCATACACCGGGCCAATGGCCCAGGTCCGTCACGCAATTTTAGCCCATCGTCAGGACAAAGATGCTCAGGCTGGTAGCCACACGCTTCGATG
204571441	CCCGCGTTAACCATACACCGGGCCAATGGCCCAGGTCCGTCACGCAATTTCTCAACTTATTCCCTTCAATTCAAGTAACAGGGGTAGCCACACGCTTCGATG
204571577	CCCGCGTTAACCATACACCGGGCCAATGGCCCAGGTCCGTCACGCAATTTGTGTAGTTTTGCTGTAATAGGGCAATGTGTTAGGTAGCCACACGCTTCGATG
204571692	CCCGCGTTAACCATACACCGGGCCAATGGCCCAGGTCCGTCACGCAATTTCTCTAGCTATTAGTTGATAGTGTCCCAAGAATGGTAGCCACACGCTTCGATG
204571926	CCCGCGTTAACCATACACCGGGCCAATGGCCCAGGTCCGTCACGCAATTTAAGCTGCTGTAAGTAGATTGGCTCTGGAAGCTGGTAGCCACACGCTTCGATG
204571968	CCCGCGTTAACCATACACCGGGCCAATGGCCCAGGTCCGTCACGCAATTTGTTGCCTATGTTCCTAACACAGGTCCAATTCTGGTAGCCACACGCTTCGATG
204572015	CCCGCGTTAACCATACACCGGGCCAATGGCCCAGGTCCGTCACGCAATTTGGCTTAGCTATTATTTAAACTCTCCAAACCTCGGTAGCCACACGCTTCGATG
204572074	CCCGCGTTAACCATACACCGGGCCAATGGCCCAGGTCCGTCACGCAATTTATAATAAACCTCACCTCAAGGTCATTGTGAGGGGTAGCCACACGCTTCGATG
204572132	CCCGCGTTAACCATACACCGGGCCAATGGCCCAGGTCCGTCACGCAATTTCTTAGCTCAGTCAGGCTTCAAGATAAATGTGAGGTAGCCACACGCTTCGATG
204572174	CCCGCGTTAACCATACACCGGGCCAATGGCCCAGGTCCGTCACGCAATTTCTCTATCTACCTGAATTGAATGAGTTCCAACAGGTAGCCACACGCTTCGATG
204572221	CCCGCGTTAACCATACACCGGGCCAATGGCCCAGGTCCGTCACGCAATTTCCACAGAAGCTGCTACAACACCAATATTAATAGGTAGCCACACGCTTCGATG
204572323	CCCGCGTTAACCATACACCGGGCCAATGGCCCAGGTCCGTCACGCAATTTATGATGAGGAGGATAATACATCTAGCACTTTGGGTAGCCACACGCTTCGATG
204572365	CCCGCGTTAACCATACACCGGGCCAATGGCCCAGGTCCGTCACGCAATTTAGTTCTCGTAACTAGAAGGTAGGTATTACAGTGGTAGCCACACGCTTCGATG
204572429	CCCGCGTTAACCATACACCGGGCCAATGGCCCAGGTCCGTCACGCAATTTAGGCACATTAAGGGATTTGCCCAAGGATGTACGGTAGCCACACGCTTCGATG
204572471	CCCGCGTTAACCATACACCGGGCCAATGGCCCAGGTCCGTCACGCAATTTTATAGGAGGCAGGGTCTGAACCACCTTAGTCTGGTAGCCACACGCTTCGATG
204572513	CCCGCGTTAACCATACACCGGGCCAATGGCCCAGGTCCGTCACGCAATTTCCGGTGTTGTTGATTATTATGCTATTCCATCTGGTAGCCACACGCTTCGATG
204572561	CCCGCGTTAACCATACACCGGGCCAATGGCCCAGGTCCGTCACGCAATTTTAATTTCATGGACTCAGGTAAATCCAGGGTTAGGTAGCCACACGCTTCGATG
204572603	CCCGCGTTAACCATACACCGGGCCAATGGCCCAGGTCCGTCACGCAATTTGGAAAATCACAAGCACAATTCCTAACAGAAAGGGTAGCCACACGCTTCGATG
204572661	CCCGCGTTAACCATACACCGGGCCAATGGCCCAGGTCCGTCACGCAATTTAAGATGCTCATTCAACGTGTTCTCAGAGTTAGGGTAGCCACACGCTTCGATG
204572771	CCCGCGTTAACCATACACCGGGCCAATGGCCCAGGTCCGTCACGCAATTTCTGAAAGATACATTGAAAAGCCAGTATCCTCAGGTAGCCACACGCTTCGATG
204572820	CCCGCGTTAACCATACACCGGGCCAATGGCCCAGGTCCGTCACGCAATTTGGCAGTACAGAGACTGCATTATTTGTTGTTATGGTAGCCACACGCTTCGATG
204572903	CCCGCGTTAACCATACACCGGGCCAATGGCCCAGGTCCGTCACGCAATTTGAGGTACAGTAGTTGCATATATACCCGTTTATGGTAGCCACACGCTTCGATG
204572945	CCCGCGTTAACCATACACCGGGCCAATGGCCCAGGTCCGTCACGCAATTTGACGTACCAGTGAGCACAAATTGTGTATATTTGGTAGCCACACGCTTCGATG
204573028	CCCGCGTTAACCATACACCGGGCCAATGGCCCAGGTCCGTCACGCAATTTCCAAGCGTTTACAGCTACCAAATATATTCTACGGTAGCCACACGCTTCGATG
204573166	CCCGCGTTAACCATACACCGGGCCAATGGCCCAGGTCCGTCACGCAATTTGCCTACCCTGACTGAAAACTATTTAAAATTGGGGTAGCCACACGCTTCGATG
204573237	CCCGCGTTAACCATACACCGGGCCAATGGCCCAGGTCCGTCACGCAATTTCACCTATCTGTCATCAACTTATTCACTCTCTTGGTAGCCACACGCTTCGATG
204573364	CCCGCGTTAACCATACACCGGGCCAATGGCCCAGGTCCGTCACGCAATTTCACATAGGGCCTTTGTTTTCTACTTTGACATAGGTAGCCACACGCTTCGATG
204573459	CCCGCGTTAACCATACACCGGGCCAATGGCCCAGGTCCGTCACGCAATTTATCTAATGAAGAAGGAAAGAGATGGGAGTGAAGGTAGCCACACGCTTCGATG
204573520	CCCGCGTTAACCATACACCGGGCCAATGGCCCAGGTCCGTCACGCAATTTGAAAACTTACGAGCAAGAAAAGAATGACCACAGGTAGCCACACGCTTCGATG
204573852	CCCGCGTTAACCATACACCGGGCCAATGGCCCAGGTCCGTCACGCAATTTGCTGCATTCTAATCAAATAGTGCAAAGCTTCTGGTAGCCACACGCTTCGATG
204573895	CCCGCGTTAACCATACACCGGGCCAATGGCCCAGGTCCGTCACGCAATTTCCTTTCTCTGTACACACCTTCCATTAAGAAATGGTAGCCACACGCTTCGATG
204573968	CCCGCGTTAACCATACACCGGGCCAATGGCCCAGGTCCGTCACGCAATTTCCTAGGTCTGAGAAACCACTGTTATGCCTGTGGGTAGCCACACGCTTCGATG
204574211	CCCGCGTTAACCATACACCGGGCCAATGGCCCAGGTCCGTCACGCAATTTGGATGACAGTGTAGAGAGATATTTATGGCTAAGGTAGCCACACGCTTCGATG
204574277	CCCGCGTTAACCATACACCGGGCCAATGGCCCAGGTCCGTCACGCAATTTCCTTAACTTAGATAAGCCCTTTGCATGTTTTCGGTAGCCACACGCTTCGATG
204574330	CCCGCGTTAACCATACACCGGGCCAATGGCCCAGGTCCGTCACGCAATTTCAACTGAGATCCACAGAGAGTATTTTGCTGGAGGTAGCCACACGCTTCGATG
204574372	CCCGCGTTAACCATACACCGGGCCAATGGCCCAGGTCCGTCACGCAATTTGGAGTCCAGCCCAGAACTACAGAGCCTTAAGAGGTAGCCACACGCTTCGATG
204574414	CCCGCGTTAACCATACACCGGGCCAATGGCCCAGGTCCGTCACGCAATTTCTGGGATTGATGATAGAAGGATGGTATGCACAGGTAGCCACACGCTTCGATG
204574456	CCCGCGTTAACCATACACCGGGCCAATGGCCCAGGTCCGTCACGCAATTTCATTGGTCACATGTTTCAGGCCATATTTGCTAGGTAGCCACACGCTTCGATG
204574557	CCCGCGTTAACCATACACCGGGCCAATGGCCCAGGTCCGTCACGCAATTTATCATTCCTTTTCACTTCTCCAAAACTTGGGCGGTAGCCACACGCTTCGATG
204574618	CCCGCGTTAACCATACACCGGGCCAATGGCCCAGGTCCGTCACGCAATTTAAAGCTAATTTCTCCAGCGCCTTCCCTTAGCGGGTAGCCACACGCTTCGATG
204574667	CCCGCGTTAACCATACACCGGGCCAATGGCCCAGGTCCGTCACGCAATTTGGCATGGAAAGCAGGAAAATAACTGACATTTAGGTAGCCACACGCTTCGATG
204574767	CCCGCGTTAACCATACACCGGGCCAATGGCCCAGGTCCGTCACGCAATTTGAGCTGGTTGTATACGGAAAGAAGTAATTTGTGGTAGCCACACGCTTCGATG
204574830	CCCGCGTTAACCATACACCGGGCCAATGGCCCAGGTCCGTCACGCAATTTGCTTGGGAAAGTAAGGTGAAAAGATGAATGTCGGTAGCCACACGCTTCGATG
204574880	CCCGCGTTAACCATACACCGGGCCAATGGCCCAGGTCCGTCACGCAATTTCGTATTTACATGACTTCCAATATGCTGTGGCCGGTAGCCACACGCTTCGATG
204575011	CCCGCGTTAACCATACACCGGGCCAATGGCCCAGGTCCGTCACGCAATTTCTCTACTACCGTGCCCTAGTTAACACATTGTGGGTAGCCACACGCTTCGATG
204575067	CCCGCGTTAACCATACACCGGGCCAATGGCCCAGGTCCGTCACGCAATTTGGACGTTTACAGCAAGGACTGCAAAATTAATAGGTAGCCACACGCTTCGATG
204575122	CCCGCGTTAACCATACACCGGGCCAATGGCCCAGGTCCGTCACGCAATTTGGAATGAGTCATTGCCACAGATAGATTAGAAAGGTAGCCACACGCTTCGATG
204575180	CCCGCGTTAACCATACACCGGGCCAATGGCCCAGGTCCGTCACGCAATTTCAAAGCTCTCACATTCAAACTTTTACTATGGGGGTAGCCACACGCTTCGATG
204575294	CCCGCGTTAACCATACACCGGGCCAATGGCCCAGGTCCGTCACGCAATTTGGAGAAATGCCATATGATTACCATTTGGCTTTGGTAGCCACACGCTTCGATG
204575343	CCCGCGTTAACCATACACCGGGCCAATGGCCCAGGTCCGTCACGCAATTTTTCCTCCAAGTATTTCCTGCAAGCAGTGTGCTGGTAGCCACACGCTTCGATG
204575430	CCCGCGTTAACCATACACCGGGCCAATGGCCCAGGTCCGTCACGCAATTTGTGGTTTATCATCTCTAACACAAAAGCCCTTTGGTAGCCACACGCTTCGATG
204575486	CCCGCGTTAACCATACACCGGGCCAATGGCCCAGGTCCGTCACGCAATTTGGATACGCAATTCATGTCAGACTTGGTTGTCTGGTAGCCACACGCTTCGATG
204575563	CCCGCGTTAACCATACACCGGGCCAATGGCCCAGGTCCGTCACGCAATTTGCAGGTCATGGCAAGGGATAGAATCTTCTTCTGGTAGCCACACGCTTCGATG
204575679	CCCGCGTTAACCATACACCGGGCCAATGGCCCAGGTCCGTCACGCAATTTCTTCTCAGTACATAGTTGAGCTGAGCATCTGGGGTAGCCACACGCTTCGATG
204575735	CCCGCGTTAACCATACACCGGGCCAATGGCCCAGGTCCGTCACGCAATTTTGACTGACTGAATGGCTCTCTGGTTAAGCTGTGGTAGCCACACGCTTCGATG
204575777	CCCGCGTTAACCATACACCGGGCCAATGGCCCAGGTCCGTCACGCAATTTCTGTGTCTCTTTTACGGTGATTTATTTGGCCGGGTAGCCACACGCTTCGATG
204575891	CCCGCGTTAACCATACACCGGGCCAATGGCCCAGGTCCGTCACGCAATTTTAATTATAGCATGAGAATTGGTGCCTGAAGCTGGTAGCCACACGCTTCGATG
204576042	CCCGCGTTAACCATACACCGGGCCAATGGCCCAGGTCCGTCACGCAATTTAAGAACTACTCAGTCATTTGGTAGAGGCTTGGGGTAGCCACACGCTTCGATG
204576145	CCCGCGTTAACCATACACCGGGCCAATGGCCCAGGTCCGTCACGCAATTTATGCAGGTTATATGTGCTTCTGTTTTCATTGCGGTAGCCACACGCTTCGATG
204576187	CCCGCGTTAACCATACACCGGGCCAATGGCCCAGGTCCGTCACGCAATTTCCTGCAAGGTGGTGGAGAAGTTCTTACTTAACGGTAGCCACACGCTTCGATG
204576229	CCCGCGTTAACCATACACCGGGCCAATGGCCCAGGTCCGTCACGCAATTTTCCCTTATCTCTGCATTACCATTACTGTCATCGGTAGCCACACGCTTCGATG
204576274	CCCGCGTTAACCATACACCGGGCCAATGGCCCAGGTCCGTCACGCAATTTTCATCTTCATTATCTTGGGTATTGTGGCTGACGGTAGCCACACGCTTCGATG
204576316	CCCGCGTTAACCATACACCGGGCCAATGGCCCAGGTCCGTCACGCAATTTGGTTAATGGTTCCTGATGGTATCATTCAGAATGGTAGCCACACGCTTCGATG
204576358	CCCGCGTTAACCATACACCGGGCCAATGGCCCAGGTCCGTCACGCAATTTTAGTTCACTTTGGCCTCTGATCTAATTGTGAGGGTAGCCACACGCTTCGATG
204576409	CCCGCGTTAACCATACACCGGGCCAATGGCCCAGGTCCGTCACGCAATTTAATCACCTCATTGGCTCACAATCCACCATGTAGGTAGCCACACGCTTCGATG
204576451	CCCGCGTTAACCATACACCGGGCCAATGGCCCAGGTCCGTCACGCAATTTCTTTCATGTTAGACTTTTCGTGAAAGATCCACGGTAGCCACACGCTTCGATG
204576493	CCCGCGTTAACCATACACCGGGCCAATGGCCCAGGTCCGTCACGCAATTTAAGCTTCTGGATACTTCAGCCTTTATTGTGGTGGTAGCCACACGCTTCGATG
204576535	CCCGCGTTAACCATACACCGGGCCAATGGCCCAGGTCCGTCACGCAATTTGAGTTCTGATGGAAGTGTATCTCAACTTAACAGGTAGCCACACGCTTCGATG
204577066	CCCGCGTTAACCATACACCGGGCCAATGGCCCAGGTCCGTCACGCAATTTAGATAAATAACACTTGGCAGTCACTACCTCACGGTAGCCACACGCTTCGATG
204577108	CCCGCGTTAACCATACACCGGGCCAATGGCCCAGGTCCGTCACGCAATTTGATGACTAAAGGACTTTGGTTTGCCTACATTAGGTAGCCACACGCTTCGATG
204577164	CCCGCGTTAACCATACACCGGGCCAATGGCCCAGGTCCGTCACGCAATTTACACCTCTCACCTGAAGAAGCCTTCTCTGAGAGGTAGCCACACGCTTCGATG
204577225	CCCGCGTTAACCATACACCGGGCCAATGGCCCAGGTCCGTCACGCAATTTCCCTCTCAAGTTTCTCCAAATTATTACTGTGTGGTAGCCACACGCTTCGATG
204577329	CCCGCGTTAACCATACACCGGGCCAATGGCCCAGGTCCGTCACGCAATTTCTAACCTCTGTATTAGGCACAATGCTGTAAGCGGTAGCCACACGCTTCGATG
204577493	CCCGCGTTAACCATACACCGGGCCAATGGCCCAGGTCCGTCACGCAATTTGGACAGTAGACAAGATTTGAATGAACGTTGTTGGTAGCCACACGCTTCGATG
204577618	CCCGCGTTAACCATACACCGGGCCAATGGCCCAGGTCCGTCACGCAATTTCCAAGTCCTATGAGGTAGTTACTATGATTGCTGGTAGCCACACGCTTCGATG
204577678	CCCGCGTTAACCATACACCGGGCCAATGGCCCAGGTCCGTCACGCAATTTACTGAAGCACAGAGTGGGTAGAGCATCTTGCTGGTAGCCACACGCTTCGATG
204577725	CCCGCGTTAACCATACACCGGGCCAATGGCCCAGGTCCGTCACGCAATTTACTAAGTATGTAAATCCAGATGGTCTTGCTCTGGTAGCCACACGCTTCGATG
204577786	CCCGCGTTAACCATACACCGGGCCAATGGCCCAGGTCCGTCACGCAATTTGTCTCAGGAAGGAAAAGGTGGATTAATAAAGAGGTAGCCACACGCTTCGATG
204577859	CCCGCGTTAACCATACACCGGGCCAATGGCCCAGGTCCGTCACGCAATTTGCAACTCTGAATGTGTGAGGTTATGGTGAAGCGGTAGCCACACGCTTCGATG
204577901	CCCGCGTTAACCATACACCGGGCCAATGGCCCAGGTCCGTCACGCAATTTCCAGCTAAGCAAAGGATAGAATACTGGTAACAGGTAGCCACACGCTTCGATG
204577966	CCCGCGTTAACCATACACCGGGCCAATGGCCCAGGTCCGTCACGCAATTTGTAATGGCCTGGGTAAGAAGAAAATATTTCAGGGTAGCCACACGCTTCGATG
204578039	CCCGCGTTAACCATACACCGGGCCAATGGCCCAGGTCCGTCACGCAATTTTGGCTAGTCGAAAGGAGAGGGCATAACTGTAGGGTAGCCACACGCTTCGATG
204578092	CCCGCGTTAACCATACACCGGGCCAATGGCCCAGGTCCGTCACGCAATTTATCTGGAAACTAACTGGCTCTGATGGGAGTCAGGTAGCCACACGCTTCGATG
204578146	CCCGCGTTAACCATACACCGGGCCAATGGCCCAGGTCCGTCACGCAATTTTGAAGGAGACAAAGAAAGTGGTGAGAGAGGCAGGTAGCCACACGCTTCGATG
204578201	CCCGCGTTAACCATACACCGGGCCAATGGCCCAGGTCCGTCACGCAATTTAATGCCACTAAGCCAATGAGGGAAAGAGTTTCGGTAGCCACACGCTTCGATG
204578256	CCCGCGTTAACCATACACCGGGCCAATGGCCCAGGTCCGTCACGCAATTTTAAACATAAGAGGGAAAGGAGTGAATAATGGCGGTAGCCACACGCTTCGATG
204578298	CCCGCGTTAACCATACACCGGGCCAATGGCCCAGGTCCGTCACGCAATTTGCTGAAACGCCACCTGGGACTTTTGAGTTTAGGGTAGCCACACGCTTCGATG
204578340	CCCGCGTTAACCATACACCGGGCCAATGGCCCAGGTCCGTCACGCAATTTGGAGAAGGAAGATAAGACTTCACAGGATTAAGGGTAGCCACACGCTTCGATG
204578397	CCCGCGTTAACCATACACCGGGCCAATGGCCCAGGTCCGTCACGCAATTTGACAGTGAAAAGGAGAGGAAATAGATAAGGTAGGTAGCCACACGCTTCGATG
204578452	CCCGCGTTAACCATACACCGGGCCAATGGCCCAGGTCCGTCACGCAATTTCCTAAAATGTCTACCATGGTATTTTGTGCATGGGTAGCCACACGCTTCGATG
204578520	CCCGCGTTAACCATACACCGGGCCAATGGCCCAGGTCCGTCACGCAATTTGTATGTTTGACATGTGGAAGGAGCCAAGTGCTGGTAGCCACACGCTTCGATG
204578653	CCCGCGTTAACCATACACCGGGCCAATGGCCCAGGTCCGTCACGCAATTTAGAAGGGTATTATTAGGAAAGAAAGGAGGAGGGGTAGCCACACGCTTCGATG
204578736	CCCGCGTTAACCATACACCGGGCCAATGGCCCAGGTCCGTCACGCAATTTGGAGATTTGTTGCATAGGAGATGAGTGTATTAGGTAGCCACACGCTTCGATG
204578782	CCCGCGTTAACCATACACCGGGCCAATGGCCCAGGTCCGTCACGCAATTTAATCTCTAAGAAGATAGGGAGGAAGAGAAGAGGGTAGCCACACGCTTCGATG
204578855	CCCGCGTTAACCATACACCGGGCCAATGGCCCAGGTCCGTCACGCAATTTATGAGTGATTCTATACTGGTGAACCTGAGGTTGGTAGCCACACGCTTCGATG
204578926	CCCGCGTTAACCATACACCGGGCCAATGGCCCAGGTCCGTCACGCAATTTACCTATATCAACAAGGGCTACTGGGTAATACAGGTAGCCACACGCTTCGATG
204578968	CCCGCGTTAACCATACACCGGGCCAATGGCCCAGGTCCGTCACGCAATTTCTGAAGACTTTGCCCATGTGTACTTTAAATTCGGTAGCCACACGCTTCGATG
204579025	CCCGCGTTAACCATACACCGGGCCAATGGCCCAGGTCCGTCACGCAATTTCTATGGCTAGGCTTGACCTCAGCTCACGGCTGGGTAGCCACACGCTTCGATG
204579073	CCCGCGTTAACCATACACCGGGCCAATGGCCCAGGTCCGTCACGCAATTTGGGTTCAAACCAACCCTGCCCAACATTATGGGGGTAGCCACACGCTTCGATG
204579118	CCCGCGTTAACCATACACCGGGCCAATGGCCCAGGTCCGTCACGCAATTTTCCAGTCAGGGATGTTAATCTTAGCATTTCCCGGTAGCCACACGCTTCGATG
204579160	CCCGCGTTAACCATACACCGGGCCAATGGCCCAGGTCCGTCACGCAATTTGGAACAAGGATATGGTTGCTTGACCTTGGCTTGGTAGCCACACGCTTCGATG
204579235	CCCGCGTTAACCATACACCGGGCCAATGGCCCAGGTCCGTCACGCAATTTCTCAAAAGCTAATCCCAAGGATTTCTCAAGGTGGTAGCCACACGCTTCGATG
204579329	CCCGCGTTAACCATACACCGGGCCAATGGCCCAGGTCCGTCACGCAATTTTCTTCATCTGATACATGAAGAGTTTGGGCTGGGGTAGCCACACGCTTCGATG
204579378	CCCGCGTTAACCATACACCGGGCCAATGGCCCAGGTCCGTCACGCAATTTCTTTCTGGCTTAAAAGTGCTTCTGAAGTGGAAGGTAGCCACACGCTTCGATG
204579426	CCCGCGTTAACCATACACCGGGCCAATGGCCCAGGTCCGTCACGCAATTTCTTTTGTCGGGTCTAACAAGGCAGCTCAACTAGGTAGCCACACGCTTCGATG
204579470	CCCGCGTTAACCATACACCGGGCCAATGGCCCAGGTCCGTCACGCAATTTGTGGATGCTCTTATGACCTGATAGAGCAAATAGGTAGCCACACGCTTCGATG
204579512	CCCGCGTTAACCATACACCGGGCCAATGGCCCAGGTCCGTCACGCAATTTGAAACCAGCCATCTCTGAAATCCCTTGCAGGGGGTAGCCACACGCTTCGATG
204579571	CCCGCGTTAACCATACACCGGGCCAATGGCCCAGGTCCGTCACGCAATTTTAATGTGCTTAGAAATGACTGCTGGACTTTGAGGTAGCCACACGCTTCGATG
204579616	CCCGCGTTAACCATACACCGGGCCAATGGCCCAGGTCCGTCACGCAATTTCCTTTGCTATCTCCTGTTTTCCTATGCAATGTGGTAGCCACACGCTTCGATG
204579658	CCCGCGTTAACCATACACCGGGCCAATGGCCCAGGTCCGTCACGCAATTTCACAGTAATTATTTAAACTTCTGGGCCATGACGGTAGCCACACGCTTCGATG
204579702	CCCGCGTTAACCATACACCGGGCCAATGGCCCAGGTCCGTCACGCAATTTGTTCTGTATATGACAAGGTGATCCTGAGCAGAGGTAGCCACACGCTTCGATG
204579744	CCCGCGTTAACCATACACCGGGCCAATGGCCCAGGTCCGTCACGCAATTTGTATGTGATTTAGGCAGAATGGAACAGACAGGGGTAGCCACACGCTTCGATG
204579799	CCCGCGTTAACCATACACCGGGCCAATGGCCCAGGTCCGTCACGCAATTTACAGAGTTGTTTTGAATGAGGGATCAGGATAAGGTAGCCACACGCTTCGATG
204579841	CCCGCGTTAACCATACACCGGGCCAATGGCCCAGGTCCGTCACGCAATTTGGAGGAAAATATGGCTCTCAAATTTGGTTACTGGTAGCCACACGCTTCGATG
204579928	CCCGCGTTAACCATACACCGGGCCAATGGCCCAGGTCCGTCACGCAATTTCTGTGGGTTTTCTTTTGATCCGTTAACTGAATGGTAGCCACACGCTTCGATG
204580018	CCCGCGTTAACCATACACCGGGCCAATGGCCCAGGTCCGTCACGCAATTTCTACAGGCAACCTTTTAGAATAGTGAGATTTGGGTAGCCACACGCTTCGATG
204580093	CCCGCGTTAACCATACACCGGGCCAATGGCCCAGGTCCGTCACGCAATTTTCATGTAAGTTAAGGTGCTCTTGCTATGTTGTGGTAGCCACACGCTTCGATG
204580164	CCCGCGTTAACCATACACCGGGCCAATGGCCCAGGTCCGTCACGCAATTTAAATTGCAGACCTGACCTGTGAACGGTAGGGAGGTAGCCACACGCTTCGATG
204580206	CCCGCGTTAACCATACACCGGGCCAATGGCCCAGGTCCGTCACGCAATTTCTGCATCTGAGTTTATGTTGCTTTGGGTTAGGGGTAGCCACACGCTTCGATG
204580248	CCCGCGTTAACCATACACCGGGCCAATGGCCCAGGTCCGTCACGCAATTTCCCAGAGCACTCACATCCTGCATTGCTGTGTGGGTAGCCACACGCTTCGATG
204580290	CCCGCGTTAACCATACACCGGGCCAATGGCCCAGGTCCGTCACGCAATTTGTGGTAGGGATGGGTTACAGCACAGGTGATGGGGTAGCCACACGCTTCGATG
204580405	CCCGCGTTAACCATACACCGGGCCAATGGCCCAGGTCCGTCACGCAATTTAACTCTAGTCCTATACTTCTAACTCCTTCTGGGGTAGCCACACGCTTCGATG
204580447	CCCGCGTTAACCATACACCGGGCCAATGGCCCAGGTCCGTCACGCAATTTCAGGATGAACAAATTTCCTCTTAACTTACCTCGGTAGCCACACGCTTCGATG
204580495	CCCGCGTTAACCATACACCGGGCCAATGGCCCAGGTCCGTCACGCAATTTCTCCACTCATACCCTTACCCAGTGCGTGAACTGGTAGCCACACGCTTCGATG
204580537	CCCGCGTTAACCATACACCGGGCCAATGGCCCAGGTCCGTCACGCAATTTTTCCATTCCTGTTCACCATCAGTCTGTAAAACGGTAGCCACACGCTTCGATG
204580579	CCCGCGTTAACCATACACCGGGCCAATGGCCCAGGTCCGTCACGCAATTTTGCCTTGTTTGACCCTTTCATACCAGCTGCCAGGTAGCCACACGCTTCGATG
204580621	CCCGCGTTAACCATACACCGGGCCAATGGCCCAGGTCCGTCACGCAATTTTCAGGCCTTATGAACTCACATCAGTGCTATTGGGTAGCCACACGCTTCGATG
204580663	CCCGCGTTAACCATACACCGGGCCAATGGCCCAGGTCCGTCACGCAATTTCTGATTGGTCTCTGCCTCAGTTCTTCCCTTGCGGTAGCCACACGCTTCGATG
204580729	CCCGCGTTAACCATACACCGGGCCAATGGCCCAGGTCCGTCACGCAATTTCTCCTCAAGGCTGTGCTAACCTTCCCAAAGCAGGTAGCCACACGCTTCGATG
204580771	CCCGCGTTAACCATACACCGGGCCAATGGCCCAGGTCCGTCACGCAATTTCAACATTCTCAACTCAGACATCTTCAGCATCTGGTAGCCACACGCTTCGATG
204580813	CCCGCGTTAACCATACACCGGGCCAATGGCCCAGGTCCGTCACGCAATTTTTCTGGTAAAATCTATGTGCCTTTTCTTGGCTGGTAGCCACACGCTTCGATG
204580890	CCCGCGTTAACCATACACCGGGCCAATGGCCCAGGTCCGTCACGCAATTTAAATGGAATACTCTGCCAGTTCCCAATAAACTGGTAGCCACACGCTTCGATG
204580932	CCCGCGTTAACCATACACCGGGCCAATGGCCCAGGTCCGTCACGCAATTTGGTCATTTCCATGATCTTAGCCTGTCTAAATTGGTAGCCACACGCTTCGATG
204581002	CCCGCGTTAACCATACACCGGGCCAATGGCCCAGGTCCGTCACGCAATTTTACAAAAGCCTCCAGAATCATCCTGTCTGGAAGGTAGCCACACGCTTCGATG
204581044	CCCGCGTTAACCATACACCGGGCCAATGGCCCAGGTCCGTCACGCAATTTTTTCGCGTGCCTGTCAATGACCCTTTAAAGGGGGTAGCCACACGCTTCGATG
204581086	CCCGCGTTAACCATACACCGGGCCAATGGCCCAGGTCCGTCACGCAATTTACGGATGGCTTCGGAGAGTAGCTGATTGTGTAGGTAGCCACACGCTTCGATG
204581128	CCCGCGTTAACCATACACCGGGCCAATGGCCCAGGTCCGTCACGCAATTTGATTTCTCCTAGAATGAAACAGCTCTGTCTTTGGTAGCCACACGCTTCGATG
204581170	CCCGCGTTAACCATACACCGGGCCAATGGCCCAGGTCCGTCACGCAATTTCATCTCCTAAGAATCAAGTACATTAAGTCCCTGGTAGCCACACGCTTCGATG
204581223	CCCGCGTTAACCATACACCGGGCCAATGGCCCAGGTCCGTCACGCAATTTAATGAATGACGCTGTCACAGCAGAAGTCAGAAGGTAGCCACACGCTTCGATG
204581265	CCCGCGTTAACCATACACCGGGCCAATGGCCCAGGTCCGTCACGCAATTTCGATTCTGTGACACATCAAAATTTCTTCTCAGGGTAGCCACACGCTTCGATG
204581342	CCCGCGTTAACCATACACCGGGCCAATGGCCCAGGTCCGTCACGCAATTTGAATGCCTTAGGTCTTGGTGCTCATATGGGACGGTAGCCACACGCTTCGATG
204581401	CCCGCGTTAACCATACACCGGGCCAATGGCCCAGGTCCGTCACGCAATTTGACTTACTTTCTGACAGTTACATGTAGCACAAGGTAGCCACACGCTTCGATG
204581481	CCCGCGTTAACCATACACCGGGCCAATGGCCCAGGTCCGTCACGCAATTTTGCCTGTGTAGGAACACAAATAAAGGTTAAAGGGTAGCCACACGCTTCGATG
204581523	CCCGCGTTAACCATACACCGGGCCAATGGCCCAGGTCCGTCACGCAATTTGATTAGTGCTGACCAAAAGCAACTTCTTTACTGGTAGCCACACGCTTCGATG
204581860	CCCGCGTTAACCATACACCGGGCCAATGGCCCAGGTCCGTCACGCAATTTGTGCCAGGCCTTTAGTAAATTTATTAATCAGGGGTAGCCACACGCTTCGATG
204582022	CCCGCGTTAACCATACACCGGGCCAATGGCCCAGGTCCGTCACGCAATTTGATATACACAATCTTGGCCAAAGCTGGTTGCTGGTAGCCACACGCTTCGATG
204582067	CCCGCGTTAACCATACACCGGGCCAATGGCCCAGGTCCGTCACGCAATTTTTGATGGAAGTCATTGCTTCTGTCATGGTGGCGGTAGCCACACGCTTCGATG
204582114	CCCGCGTTAACCATACACCGGGCCAATGGCCCAGGTCCGTCACGCAATTTCTCTTGCCTTCTGGTTCTGGTAACTTCGCTGTGGTAGCCACACGCTTCGATG
204582159	CCCGCGTTAACCATACACCGGGCCAATGGCCCAGGTCCGTCACGCAATTTTCGACCTAAGGGTGGTCATAATTCTGCTGCTGGGTAGCCACACGCTTCGATG
204582228	CCCGCGTTAACCATACACCGGGCCAATGGCCCAGGTCCGTCACGCAATTTCTCTTGCCACACCTTTGCCAACAGTCCTTTCAGGTAGCCACACGCTTCGATG
204582270	CCCGCGTTAACCATACACCGGGCCAATGGCCCAGGTCCGTCACGCAATTTTCCTACTCTTGCCCAATTTTGTGTGTGCCATCGGTAGCCACACGCTTCGATG
204582312	CCCGCGTTAACCATACACCGGGCCAATGGCCCAGGTCCGTCACGCAATTTTGGGATCTGGAATGAGACAACATATAGTTGGCGGTAGCCACACGCTTCGATG
204582354	CCCGCGTTAACCATACACCGGGCCAATGGCCCAGGTCCGTCACGCAATTTCACGGGTTATGCATCTTTGGATTCAATGAACCGGTAGCCACACGCTTCGATG
204582438	CCCGCGTTAACCATACACCGGGCCAATGGCCCAGGTCCGTCACGCAATTTAACAATTGCATGACTTGAGCTTCCATGGATTTGGTAGCCACACGCTTCGATG
204582514	CCCGCGTTAACCATACACCGGGCCAATGGCCCAGGTCCGTCACGCAATTTGGACCACTGTATATGCATGTTTATCAAGCTTAGGTAGCCACACGCTTCGATG
204582628	CCCGCGTTAACCATACACCGGGCCAATGGCCCAGGTCCGTCACGCAATTTGTCAACAGAAAACTAGATGAAATGACCACAGAGGTAGCCACACGCTTCGATG
204582750	CCCGCGTTAACCATACACCGGGCCAATGGCCCAGGTCCGTCACGCAATTTATTCAAAGCATGGTAGGTCATGAATAGCTTTGGGTAGCCACACGCTTCGATG
204582800	CCCGCGTTAACCATACACCGGGCCAATGGCCCAGGTCCGTCACGCAATTTCTCAGAGAGGATGGTGAAAGGTGCTACAGTCTGGTAGCCACACGCTTCGATG
204582842	CCCGCGTTAACCATACACCGGGCCAATGGCCCAGGTCCGTCACGCAATTTTTGTACTTCTCTTTCTCTTATCAGAAGGAAGCGGTAGCCACACGCTTCGATG
204582884	CCCGCGTTAACCATACACCGGGCCAATGGCCCAGGTCCGTCACGCAATTTGCTAAGGTTATCAGAGCCATAGACTGTTGAGTGGTAGCCACACGCTTCGATG
204582942	CCCGCGTTAACCATACACCGGGCCAATGGCCCAGGTCCGTCACGCAATTTTTGTCTCACAGTTTCCTGAGCAACCACCGGGTGGTAGCCACACGCTTCGATG
204583014	CCCGCGTTAACCATACACCGGGCCAATGGCCCAGGTCCGTCACGCAATTTGAGCCAGTGGTCAGATGGTCACGTGTTGAAGGGGTAGCCACACGCTTCGATG
204583056	CCCGCGTTAACCATACACCGGGCCAATGGCCCAGGTCCGTCACGCAATTTCCTGAACAGGAAATATACTCAGAGGAAAGTTAGGTAGCCACACGCTTCGATG
204583098	CCCGCGTTAACCATACACCGGGCCAATGGCCCAGGTCCGTCACGCAATTTACTAGCTCTGTGGTCAGGAGGGAGGTGCTCTTGGTAGCCACACGCTTCGATG
204583140	CCCGCGTTAACCATACACCGGGCCAATGGCCCAGGTCCGTCACGCAATTTGAAATCAGCATCACCTTCACAGTGTGCTCACAGGTAGCCACACGCTTCGATG
204583182	CCCGCGTTAACCATACACCGGGCCAATGGCCCAGGTCCGTCACGCAATTTGGCAAAATGGCTGAAAGTAGAAGCTTTCATTGGGTAGCCACACGCTTCGATG
204583225	CCCGCGTTAACCATACACCGGGCCAATGGCCCAGGTCCGTCACGCAATTTTACCTAACATGTGAAATTCTGTTCAGTCCGAAGGTAGCCACACGCTTCGATG
204583320	CCCGCGTTAACCATACACCGGGCCAATGGCCCAGGTCCGTCACGCAATTTCAGACTATGATGTGCATAAATGGAACCTGATAGGTAGCCACACGCTTCGATG
204583392	CCCGCGTTAACCATACACCGGGCCAATGGCCCAGGTCCGTCACGCAATTTTTAATCATGTATTCCAGCTCTCTAACTGCTTCGGTAGCCACACGCTTCGATG
204583434	CCCGCGTTAACCATACACCGGGCCAATGGCCCAGGTCCGTCACGCAATTTCAGTACGTTTTATTTCTCTATGGTGCTACGATGGTAGCCACACGCTTCGATG
204583517	CCCGCGTTAACCATACACCGGGCCAATGGCCCAGGTCCGTCACGCAATTTGTTAAGGATTTTCCTAGTGAAGTTCAGACTGAGGTAGCCACACGCTTCGATG
204583561	CCCGCGTTAACCATACACCGGGCCAATGGCCCAGGTCCGTCACGCAATTTTGTGTTGACTCATGTCTATGTTCAATCCCTTTGGTAGCCACACGCTTCGATG
204583603	CCCGCGTTAACCATACACCGGGCCAATGGCCCAGGTCCGTCACGCAATTTGGTAAGCTAGAATGGAAGATCTCAATGGTATAGGTAGCCACACGCTTCGATG
204583708	CCCGCGTTAACCATACACCGGGCCAATGGCCCAGGTCCGTCACGCAATTTGATCCATCTATGACCTTCAGGAAATCTTCAAAGGTAGCCACACGCTTCGATG
204583917	CCCGCGTTAACCATACACCGGGCCAATGGCCCAGGTCCGTCACGCAATTTGCTCTTCCATTATTTGTGTGACCTTGTTTGAAGGTAGCCACACGCTTCGATG
204584017	CCCGCGTTAACCATACACCGGGCCAATGGCCCAGGTCCGTCACGCAATTTTCATCTCCAAGTTCCCTTCCAGTTGAGTGTGGGGTAGCCACACGCTTCGATG
204584099	CCCGCGTTAACCATACACCGGGCCAATGGCCCAGGTCCGTCACGCAATTTTTTGTTCTGGTCCTCTTCCCATTCCATTCACTGGTAGCCACACGCTTCGATG
204584171	CCCGCGTTAACCATACACCGGGCCAATGGCCCAGGTCCGTCACGCAATTTGACATCTGGTACCATCCTCCCTATCAAGTCCAGGTAGCCACACGCTTCGATG
204584213	CCCGCGTTAACCATACACCGGGCCAATGGCCCAGGTCCGTCACGCAATTTGATCTAGAACCAATCACTGCAATTGTGTTGAAGGTAGCCACACGCTTCGATG
204584260	CCCGCGTTAACCATACACCGGGCCAATGGCCCAGGTCCGTCACGCAATTTGGCAGAAGGAAATGAACAATAGATTAGAAGTCGGTAGCCACACGCTTCGATG
204584342	CCCGCGTTAACCATACACCGGGCCAATGGCCCAGGTCCGTCACGCAATTTGGACAACTCATCTACCTCTTTGACCTCAGTTTGGTAGCCACACGCTTCGATG
204584403	CCCGCGTTAACCATACACCGGGCCAATGGCCCAGGTCCGTCACGCAATTTCTGTCCTGCCTATTTACTTCACAGTTGAATATGGTAGCCACACGCTTCGATG
204584460	CCCGCGTTAACCATACACCGGGCCAATGGCCCAGGTCCGTCACGCAATTTCATTTTATAGCCCTGTGAATGTAAGCCATAGAGGTAGCCACACGCTTCGATG
204584504	CCCGCGTTAACCATACACCGGGCCAATGGCCCAGGTCCGTCACGCAATTTCCAATGTGTTTCCCATATTGCATTTTGGGCTTGGTAGCCACACGCTTCGATG
204584546	CCCGCGTTAACCATACACCGGGCCAATGGCCCAGGTCCGTCACGCAATTTGGAAATCTAAGCATTAACTGAGCTGGTGGGAGGGTAGCCACACGCTTCGATG
204584604	CCCGCGTTAACCATACACCGGGCCAATGGCCCAGGTCCGTCACGCAATTTATGCTGGGAGCCACACCTTAGAGGTGGTTACCGGTAGCCACACGCTTCGATG
204584685	CCCGCGTTAACCATACACCGGGCCAATGGCCCAGGTCCGTCACGCAATTTCCGTTTATAATAGGTGTAAACGGCAAGAGTTGGGTAGCCACACGCTTCGATG
204584753	CCCGCGTTAACCATACACCGGGCCAATGGCCCAGGTCCGTCACGCAATTTCCATTCTCATGGAAGTTCAAGCAACTTTCAATGGTAGCCACACGCTTCGATG
204584797	CCCGCGTTAACCATACACCGGGCCAATGGCCCAGGTCCGTCACGCAATTTGGCTGTTTCACAAGATTCACAGATTATCTGTGGGTAGCCACACGCTTCGATG
204584842	CCCGCGTTAACCATACACCGGGCCAATGGCCCAGGTCCGTCACGCAATTTCTCTCAGTACCTTGCTCACAAGCAGCAGATAAGGTAGCCACACGCTTCGATG
204584884	CCCGCGTTAACCATACACCGGGCCAATGGCCCAGGTCCGTCACGCAATTTACCTCCAATCTCACTCTTCATGTTGCCTGTTGGGTAGCCACACGCTTCGATG
204584926	CCCGCGTTAACCATACACCGGGCCAATGGCCCAGGTCCGTCACGCAATTTGCTGTGAGGGAAAGAGGTTTGAGGTTAGTGCTGGTAGCCACACGCTTCGATG
204584968	CCCGCGTTAACCATACACCGGGCCAATGGCCCAGGTCCGTCACGCAATTTACACCTTTAGCTGGTTTAGCTGCTAGGAAAGGGGTAGCCACACGCTTCGATG
204585063	CCCGCGTTAACCATACACCGGGCCAATGGCCCAGGTCCGTCACGCAATTTCAGTCAGACCAATCTTTTGATAACGTAAGCAAGGTAGCCACACGCTTCGATG
204585106	CCCGCGTTAACCATACACCGGGCCAATGGCCCAGGTCCGTCACGCAATTTGGGTTGACAATGTTTCTTTTAACCTAGTAGGTGGTAGCCACACGCTTCGATG
204585152	CCCGCGTTAACCATACACCGGGCCAATGGCCCAGGTCCGTCACGCAATTTCCTTACCTGAACACTCACAAGAAGTAAAATCAGGTAGCCACACGCTTCGATG
204585195	CCCGCGTTAACCATACACCGGGCCAATGGCCCAGGTCCGTCACGCAATTTGGAAAGGGCTGGGTCTCCTGATACCCAAGTAGGGTAGCCACACGCTTCGATG
204585237	CCCGCGTTAACCATACACCGGGCCAATGGCCCAGGTCCGTCACGCAATTTATGCCTTCCACTCCTAGCATGAACTGGAAAGCGGTAGCCACACGCTTCGATG
204585313	CCCGCGTTAACCATACACCGGGCCAATGGCCCAGGTCCGTCACGCAATTTGGGTTTCTTCTGAGTCTAGATATGTCCTTACAGGTAGCCACACGCTTCGATG
204585377	CCCGCGTTAACCATACACCGGGCCAATGGCCCAGGTCCGTCACGCAATTTTGTGGATTTTCAGAAACTCAGAGACCGAAAATGGTAGCCACACGCTTCGATG
204585419	CCCGCGTTAACCATACACCGGGCCAATGGCCCAGGTCCGTCACGCAATTTGCCAAATGTCATCTGATATTCTGATTATCAGCGGTAGCCACACGCTTCGATG
204585574	CCCGCGTTAACCATACACCGGGCCAATGGCCCAGGTCCGTCACGCAATTTCACATATTCAGTATCACTTAGAGTCACTGGTTGGTAGCCACACGCTTCGATG
204585679	CCCGCGTTAACCATACACCGGGCCAATGGCCCAGGTCCGTCACGCAATTTGTGAGATAGTTTCCTATTTAGGCTTCTCTGAAGGTAGCCACACGCTTCGATG
204585728	CCCGCGTTAACCATACACCGGGCCAATGGCCCAGGTCCGTCACGCAATTTGGTGGGACCAAATGCTATGAGGATATAAATATGGTAGCCACACGCTTCGATG
204585775	CCCGCGTTAACCATACACCGGGCCAATGGCCCAGGTCCGTCACGCAATTTTATCAGCCAACCTTGAACTCAGCTTGAACTCTGGTAGCCACACGCTTCGATG
204585817	CCCGCGTTAACCATACACCGGGCCAATGGCCCAGGTCCGTCACGCAATTTGCTGTTAGCTACATGTTAACACATAGTAAGCAGGTAGCCACACGCTTCGATG
204585861	CCCGCGTTAACCATACACCGGGCCAATGGCCCAGGTCCGTCACGCAATTTCACAGTATCTGTGTTTGAGAGCCAGCTAATTTGGTAGCCACACGCTTCGATG
204585912	CCCGCGTTAACCATACACCGGGCCAATGGCCCAGGTCCGTCACGCAATTTAAAGAAGAGGGAGGAAAGTAAACATGAGCAATGGTAGCCACACGCTTCGATG
204585954	CCCGCGTTAACCATACACCGGGCCAATGGCCCAGGTCCGTCACGCAATTTGCTTTTCCTCAAATGGCCTTATCGAAAACAAAGGTAGCCACACGCTTCGATG
204586041	CCCGCGTTAACCATACACCGGGCCAATGGCCCAGGTCCGTCACGCAATTTCAGTAGATCTTCATCACCTTCAGAAGAGAGCCGGTAGCCACACGCTTCGATG
204586108	CCCGCGTTAACCATACACCGGGCCAATGGCCCAGGTCCGTCACGCAATTTACAATCTTGTCTTTTGTAACTCATGGCCCAGCGGTAGCCACACGCTTCGATG
204586181	CCCGCGTTAACCATACACCGGGCCAATGGCCCAGGTCCGTCACGCAATTTTACCCTCCTCATCTCCCTTGCCCAGACTACTCGGTAGCCACACGCTTCGATG
204586310	CCCGCGTTAACCATACACCGGGCCAATGGCCCAGGTCCGTCACGCAATTTCGTCTTAGCCAGGCTAACTTTTACTTAGTAAAGGTAGCCACACGCTTCGATG
204586352	CCCGCGTTAACCATACACCGGGCCAATGGCCCAGGTCCGTCACGCAATTTATCCATGTATGCATACTCCTTCAGGACTCAGGGGTAGCCACACGCTTCGATG
204586394	CCCGCGTTAACCATACACCGGGCCAATGGCCCAGGTCCGTCACGCAATTTTCTCCTGAGATCCTTAGCTGGTTTCCCTGTTGGGTAGCCACACGCTTCGATG
204586448	CCCGCGTTAACCATACACCGGGCCAATGGCCCAGGTCCGTCACGCAATTTCACTGTGTCACTATGTTTAAAGTAGGGTCTATGGTAGCCACACGCTTCGATG
204586582	CCCGCGTTAACCATACACCGGGCCAATGGCCCAGGTCCGTCACGCAATTTAACATGTCACACCCTGAGTTAGACAGGACATAGGTAGCCACACGCTTCGATG
204586624	CCCGCGTTAACCATACACCGGGCCAATGGCCCAGGTCCGTCACGCAATTTCACTGGACTCTAGATGCCACAGCTTTTCTTCCGGTAGCCACACGCTTCGATG
204586768	CCCGCGTTAACCATACACCGGGCCAATGGCCCAGGTCCGTCACGCAATTTCTCCACAAAGAAGTCCTATTCTCATTCCCATCGGTAGCCACACGCTTCGATG
204586824	CCCGCGTTAACCATACACCGGGCCAATGGCCCAGGTCCGTCACGCAATTTGGCAGATCAGGAAGAATTTGAATGTGCATTAAGGTAGCCACACGCTTCGATG
204586884	CCCGCGTTAACCATACACCGGGCCAATGGCCCAGGTCCGTCACGCAATTTACACAATTCCCAGGGCGGTGAGCAAGCAGAATGGTAGCCACACGCTTCGATG
204586926	CCCGCGTTAACCATACACCGGGCCAATGGCCCAGGTCCGTCACGCAATTTAACCTGCACTCACTCTCTGAAAAGGAGGAGAGGGTAGCCACACGCTTCGATG
204586968	CCCGCGTTAACCATACACCGGGCCAATGGCCCAGGTCCGTCACGCAATTTTGCTTGCTGGAGTTGGTTGCTCTTCCAATTAGGGTAGCCACACGCTTCGATG
204587161	CCCGCGTTAACCATACACCGGGCCAATGGCCCAGGTCCGTCACGCAATTTAGGTGAAGTTAAAGTTGTTGACACAGGTTTCCGGTAGCCACACGCTTCGATG
204587206	CCCGCGTTAACCATACACCGGGCCAATGGCCCAGGTCCGTCACGCAATTTTGAGATGGTAGTCAAACCTAGCTGCTGATAACGGTAGCCACACGCTTCGATG
204587248	CCCGCGTTAACCATACACCGGGCCAATGGCCCAGGTCCGTCACGCAATTTCCGAATCACCATCTTTCACTCCACAATTATTTGGTAGCCACACGCTTCGATG
204587327	CCCGCGTTAACCATACACCGGGCCAATGGCCCAGGTCCGTCACGCAATTTGTGGTCCTTTCTGTCAAGAGACTTGGAAACCAGGTAGCCACACGCTTCGATG
204587390	CCCGCGTTAACCATACACCGGGCCAATGGCCCAGGTCCGTCACGCAATTTGCTAAGCAAATTGAAGCATGTGAAACAAGAGTGGTAGCCACACGCTTCGATG
204587459	CCCGCGTTAACCATACACCGGGCCAATGGCCCAGGTCCGTCACGCAATTTACAGATAGTAATCATTTTGAGACCTGAGAAGGGGTAGCCACACGCTTCGATG
204587501	CCCGCGTTAACCATACACCGGGCCAATGGCCCAGGTCCGTCACGCAATTTCTGTGCCAAGGAGTTAGTAGACAAGGCATGGAGGTAGCCACACGCTTCGATG
204587543	CCCGCGTTAACCATACACCGGGCCAATGGCCCAGGTCCGTCACGCAATTTCTCACAGTCTGTTCTTGGGATGTTGGCTTAAAGGTAGCCACACGCTTCGATG
204587585	CCCGCGTTAACCATACACCGGGCCAATGGCCCAGGTCCGTCACGCAATTTAGGAGGGCTTCGGTTTGAGGAAATGAGGTTGGGGTAGCCACACGCTTCGATG
204587632	CCCGCGTTAACCATACACCGGGCCAATGGCCCAGGTCCGTCACGCAATTTCCGATTTGAGGATAAGAAGTTAGTTTTCCTCTGGTAGCCACACGCTTCGATG
204587675	CCCGCGTTAACCATACACCGGGCCAATGGCCCAGGTCCGTCACGCAATTTGGTTCTCAAATTTGACTGCCATCTAGAATTACGGTAGCCACACGCTTCGATG
204587765	CCCGCGTTAACCATACACCGGGCCAATGGCCCAGGTCCGTCACGCAATTTTAATTGGCCTTGGAAAACCAAAGGCTTTTAGAGGTAGCCACACGCTTCGATG
204587843	CCCGCGTTAACCATACACCGGGCCAATGGCCCAGGTCCGTCACGCAATTTCCATAGTGGCTTTCAACCCAATTGAATATTAGGGTAGCCACACGCTTCGATG
204587952	CCCGCGTTAACCATACACCGGGCCAATGGCCCAGGTCCGTCACGCAATTTTGATAAGAAACTTGTATCAAGGCTGAGGCAGGGGTAGCCACACGCTTCGATG
204588293	CCCGCGTTAACCATACACCGGGCCAATGGCCCAGGTCCGTCACGCAATTTAATGGGCAAATGATCTGAATAGAGAGTTCTCTGGTAGCCACACGCTTCGATG
204588414	CCCGCGTTAACCATACACCGGGCCAATGGCCCAGGTCCGTCACGCAATTTATATCACTTCACGTCCACCAGGATGGCTATAAGGTAGCCACACGCTTCGATG
204588459	CCCGCGTTAACCATACACCGGGCCAATGGCCCAGGTCCGTCACGCAATTTCAATAACAAGTGTCGGCAAGGGTGAGGATAAAGGTAGCCACACGCTTCGATG
204588501	CCCGCGTTAACCATACACCGGGCCAATGGCCCAGGTCCGTCACGCAATTTCATTCACTGCTGGTGAGAATGTACAATGGTGCGGTAGCCACACGCTTCGATG
204588617	CCCGCGTTAACCATACACCGGGCCAATGGCCCAGGTCCGTCACGCAATTTTACCTAAGAGAGTTGAAAACATACGTCCACACGGTAGCCACACGCTTCGATG
204588781	CCCGCGTTAACCATACACCGGGCCAATGGCCCAGGTCCGTCACGCAATTTCAACAACATGGATGAAACTTGAAACATGGATGGGTAGCCACACGCTTCGATG
204588921	CCCGCGTTAACCATACACCGGGCCAATGGCCCAGGTCCGTCACGCAATTTGTAGATCAGTGGTTTCCAGGGATTTAAGGGAGGGTAGCCACACGCTTCGATG
204588963	CCCGCGTTAACCATACACCGGGCCAATGGCCCAGGTCCGTCACGCAATTTGGGTGATGGTAAATGGGTATGGTATTTCTTTAGGTAGCCACACGCTTCGATG
204589010	CCCGCGTTAACCATACACCGGGCCAATGGCCCAGGTCCGTCACGCAATTTGTTCTGGAATCAGATAGTGGTGATTCATTCATGGTAGCCACACGCTTCGATG
204589198	CCCGCGTTAACCATACACCGGGCCAATGGCCCAGGTCCGTCACGCAATTTTTTCCGGAAGTGGGAGGACTTGGGCACAGATAGGTAGCCACACGCTTCGATG
204589468	CCCGCGTTAACCATACACCGGGCCAATGGCCCAGGTCCGTCACGCAATTTCTTCTTACCAAAACCAAAACAAAACACCTGTGGGTAGCCACACGCTTCGATG
204589574	CCCGCGTTAACCATACACCGGGCCAATGGCCCAGGTCCGTCACGCAATTTGGGTATACGGGATGTTGCTTCAAATAAACTTAGGTAGCCACACGCTTCGATG
204590045	CCCGCGTTAACCATACACCGGGCCAATGGCCCAGGTCCGTCACGCAATTTAGGTGTCTTGGTTGCAAAGTTGATTCCCAGTTGGTAGCCACACGCTTCGATG
204590087	CCCGCGTTAACCATACACCGGGCCAATGGCCCAGGTCCGTCACGCAATTTTCAGTGGTCTATTTCTCAGGTGGTCATAGCCAGGTAGCCACACGCTTCGATG
204590129	CCCGCGTTAACCATACACCGGGCCAATGGCCCAGGTCCGTCACGCAATTTTAGTTCTGGCTTTGCTCACCATTTGTTTGGTGGGTAGCCACACGCTTCGATG
204590173	CCCGCGTTAACCATACACCGGGCCAATGGCCCAGGTCCGTCACGCAATTTCCAGCTAATGTTTCTAGGCCTTATACAATCATGGTAGCCACACGCTTCGATG
204590229	CCCGCGTTAACCATACACCGGGCCAATGGCCCAGGTCCGTCACGCAATTTAATATTGTCCTGTGCCAACAATGAGGATACCAGGTAGCCACACGCTTCGATG
204590271	CCCGCGTTAACCATACACCGGGCCAATGGCCCAGGTCCGTCACGCAATTTGATCAATGTGTTCTCTTCACTTATGGAGTTGAGGTAGCCACACGCTTCGATG
204590379	CCCGCGTTAACCATACACCGGGCCAATGGCCCAGGTCCGTCACGCAATTTGCAGTAAAGGTAGATGATGGACCAGAGAGATAGGTAGCCACACGCTTCGATG
204590421	CCCGCGTTAACCATACACCGGGCCAATGGCCCAGGTCCGTCACGCAATTTGGAGTCTTTCACCTTTCATGATATAAGGGAATGGTAGCCACACGCTTCGATG
204590495	CCCGCGTTAACCATACACCGGGCCAATGGCCCAGGTCCGTCACGCAATTTGCAGAAAACACATTAAAGCAAACTCTTGGGTTGGTAGCCACACGCTTCGATG
204590547	CCCGCGTTAACCATACACCGGGCCAATGGCCCAGGTCCGTCACGCAATTTATCCCACTCTTGCAATGGGCAATAAACAAAGTGGTAGCCACACGCTTCGATG
204590968	CCCGCGTTAACCATACACCGGGCCAATGGCCCAGGTCCGTCACGCAATTTGTGTCTGTGTCAGGCACTAAAGCCACCTCCAAGGTAGCCACACGCTTCGATG
204591024	CCCGCGTTAACCATACACCGGGCCAATGGCCCAGGTCCGTCACGCAATTTGCCCAATGCATGATTAATATTAATGTCTCAGGGGTAGCCACACGCTTCGATG
204591098	CCCGCGTTAACCATACACCGGGCCAATGGCCCAGGTCCGTCACGCAATTTATGCTAACAGAAAGCCATGTACTGCCTTCTGGGGTAGCCACACGCTTCGATG
204591140	CCCGCGTTAACCATACACCGGGCCAATGGCCCAGGTCCGTCACGCAATTTGCTCCATTGTTCCATTCAAAAGAGGATGAAAAGGTAGCCACACGCTTCGATG
204591245	CCCGCGTTAACCATACACCGGGCCAATGGCCCAGGTCCGTCACGCAATTTGAAAACCTTTGCTGGAGATCTGTTCATTTAGTGGTAGCCACACGCTTCGATG
204591385	CCCGCGTTAACCATACACCGGGCCAATGGCCCAGGTCCGTCACGCAATTTATGCTTGTAGCGTACGACAATGCGGTCAACCTGGTAGCCACACGCTTCGATG
204591427	CCCGCGTTAACCATACACCGGGCCAATGGCCCAGGTCCGTCACGCAATTTTATTCCTACAATCTCTTCTCAAGGGAGTTCCGGGTAGCCACACGCTTCGATG
204591469	CCCGCGTTAACCATACACCGGGCCAATGGCCCAGGTCCGTCACGCAATTTCACAAAGGACTGGATAGTGCTGTGGAAGTCTGGGTAGCCACACGCTTCGATG
204591511	CCCGCGTTAACCATACACCGGGCCAATGGCCCAGGTCCGTCACGCAATTTGGGAATTACTCCCAGCAGCTTCAGGTTTACTCGGTAGCCACACGCTTCGATG
204591584	CCCGCGTTAACCATACACCGGGCCAATGGCCCAGGTCCGTCACGCAATTTCAGTGACATTCTACCTCCAGAATTTGTATGTTGGTAGCCACACGCTTCGATG
204591634	CCCGCGTTAACCATACACCGGGCCAATGGCCCAGGTCCGTCACGCAATTTTTCTGCAAAATTGAAGTTATGTATCCTCCTCCGGTAGCCACACGCTTCGATG
204591679	CCCGCGTTAACCATACACCGGGCCAATGGCCCAGGTCCGTCACGCAATTTGAGAAGAGCAATGGAACCATTATCCATGTGAAGGTAGCCACACGCTTCGATG
204591721	CCCGCGTTAACCATACACCGGGCCAATGGCCCAGGTCCGTCACGCAATTTCAACTTTACCAGTGTACCACCCTAAAGTAATGGGTAGCCACACGCTTCGATG
204591763	CCCGCGTTAACCATACACCGGGCCAATGGCCCAGGTCCGTCACGCAATTTGCAGTCCTGAAAACTGGGTTGTGGTCAGTGGTGGTAGCCACACGCTTCGATG
204591939	CCCGCGTTAACCATACACCGGGCCAATGGCCCAGGTCCGTCACGCAATTTGTGATGAAGTTACCGCATGTGGGAACAGATCAGGTAGCCACACGCTTCGATG
204592019	CCCGCGTTAACCATACACCGGGCCAATGGCCCAGGTCCGTCACGCAATTTATGTAAGCCCAGGTGCCCTCAAGTAACAGCTGGGTAGCCACACGCTTCGATG
204592061	CCCGCGTTAACCATACACCGGGCCAATGGCCCAGGTCCGTCACGCAATTTGTTAAGACTCAGGAAGACTCACTTCTATTTCTGGTAGCCACACGCTTCGATG
204592114	CCCGCGTTAACCATACACCGGGCCAATGGCCCAGGTCCGTCACGCAATTTCCATAATCTTCCTCTGTAAAAGTACCTTTCCAGGTAGCCACACGCTTCGATG
204592828	CCCGCGTTAACCATACACCGGGCCAATGGCCCAGGTCCGTCACGCAATTTCAGCCCGTACCTTTCCATTTTCTAAAATATACGGTAGCCACACGCTTCGATG
204592906	CCCGCGTTAACCATACACCGGGCCAATGGCCCAGGTCCGTCACGCAATTTTCAACTGTGTGATCTTGGATAAGTCACCTAACGGTAGCCACACGCTTCGATG
204593015	CCCGCGTTAACCATACACCGGGCCAATGGCCCAGGTCCGTCACGCAATTTTTGATGTTATGTTCTGCCTAAATGTTAGGGAGGGTAGCCACACGCTTCGATG
204593066	CCCGCGTTAACCATACACCGGGCCAATGGCCCAGGTCCGTCACGCAATTTCTCAGAAGAATACAGTATTGGTAGCAACAAGTGGTAGCCACACGCTTCGATG
204593186	CCCGCGTTAACCATACACCGGGCCAATGGCCCAGGTCCGTCACGCAATTTGTACTGAATCCTAGCATAATGCCAATGAATGGGGTAGCCACACGCTTCGATG
204593295	CCCGCGTTAACCATACACCGGGCCAATGGCCCAGGTCCGTCACGCAATTTGATAAGCTTTTGTGTTCTGGCAAAATAGAGACGGTAGCCACACGCTTCGATG
204593470	CCCGCGTTAACCATACACCGGGCCAATGGCCCAGGTCCGTCACGCAATTTCCTATATGAAAGGCATGCTACTTTAGGATAGTGGTAGCCACACGCTTCGATG
204593555	CCCGCGTTAACCATACACCGGGCCAATGGCCCAGGTCCGTCACGCAATTTGAAGGACACCAATGATCCTGTACTTAGTAATTGGTAGCCACACGCTTCGATG
204593635	CCCGCGTTAACCATACACCGGGCCAATGGCCCAGGTCCGTCACGCAATTTACCAATGCCTAGTTCCAGCCCTGAGATTCTGAGGTAGCCACACGCTTCGATG
204593696	CCCGCGTTAACCATACACCGGGCCAATGGCCCAGGTCCGTCACGCAATTTCTGGACATCAGTATATTTTCAAACTTTCTCGGGGTAGCCACACGCTTCGATG
204593741	CCCGCGTTAACCATACACCGGGCCAATGGCCCAGGTCCGTCACGCAATTTCAGCTAGGATGGAAAATCAATGGACTAGAGGAGGTAGCCACACGCTTCGATG
204593918	CCCGCGTTAACCATACACCGGGCCAATGGCCCAGGTCCGTCACGCAATTTTATCCTCTGATTAGCAGTCCAGTGTTCTGACTGGTAGCCACACGCTTCGATG
204593960	CCCGCGTTAACCATACACCGGGCCAATGGCCCAGGTCCGTCACGCAATTTGCTGATGATTTTCTTAAGGCTTGAAAACATGCGGTAGCCACACGCTTCGATG
204594004	CCCGCGTTAACCATACACCGGGCCAATGGCCCAGGTCCGTCACGCAATTTTTATTCCAAGGATGCAGTTTAGGGTCTAGATTGGTAGCCACACGCTTCGATG
204594046	CCCGCGTTAACCATACACCGGGCCAATGGCCCAGGTCCGTCACGCAATTTTGATGGGAGAAACGGATAAAGTTAGGTTAAGGGGTAGCCACACGCTTCGATG
204594088	CCCGCGTTAACCATACACCGGGCCAATGGCCCAGGTCCGTCACGCAATTTTCACCGTTTTGAATCACACAGTAGAATCCACAGGTAGCCACACGCTTCGATG
204594130	CCCGCGTTAACCATACACCGGGCCAATGGCCCAGGTCCGTCACGCAATTTAATACAAGTCTACCAGTGTACCATCCTAACGTGGTAGCCACACGCTTCGATG
204594172	CCCGCGTTAACCATACACCGGGCCAATGGCCCAGGTCCGTCACGCAATTTAACTGTGGTCGTGAAAACTGACCAGATCATGGGGTAGCCACACGCTTCGATG
204594234	CCCGCGTTAACCATACACCGGGCCAATGGCCCAGGTCCGTCACGCAATTTGGAAATCTATTCACTCTAAGCTGGTGATATGTGGTAGCCACACGCTTCGATG
204594313	CCCGCGTTAACCATACACCGGGCCAATGGCCCAGGTCCGTCACGCAATTTGGAAATGCACTCAATTGCTATTCCTGTATCATGGTAGCCACACGCTTCGATG
204594441	CCCGCGTTAACCATACACCGGGCCAATGGCCCAGGTCCGTCACGCAATTTTGGAGTCCTGGCTTGCTATAGCTTGCTAGTAAGGTAGCCACACGCTTCGATG
204594483	CCCGCGTTAACCATACACCGGGCCAATGGCCCAGGTCCGTCACGCAATTTTATTATTTTCTGGGTAAGAGAAGCAGCACTGCGGTAGCCACACGCTTCGATG
204594546	CCCGCGTTAACCATACACCGGGCCAATGGCCCAGGTCCGTCACGCAATTTCTGAACACATTCAAGAATTTTGCCTATGTGGTGGTAGCCACACGCTTCGATG
204594630	CCCGCGTTAACCATACACCGGGCCAATGGCCCAGGTCCGTCACGCAATTTGGTTCTCTTTTAGCTTGTTCAACTCTATCTGAGGTAGCCACACGCTTCGATG
204594705	CCCGCGTTAACCATACACCGGGCCAATGGCCCAGGTCCGTCACGCAATTTTAGGTGGTGAGGCAAAATAAGAAGCTAAATGGGGTAGCCACACGCTTCGATG
204594747	CCCGCGTTAACCATACACCGGGCCAATGGCCCAGGTCCGTCACGCAATTTGTGGAGGGATTAGGAGCAGTTGCCTTTCTTCTGGTAGCCACACGCTTCGATG
204594859	CCCGCGTTAACCATACACCGGGCCAATGGCCCAGGTCCGTCACGCAATTTCTAGGCAACTGAAGCCAATGGACAATGTTGGCGGTAGCCACACGCTTCGATG
204594915	CCCGCGTTAACCATACACCGGGCCAATGGCCCAGGTCCGTCACGCAATTTGGCTACTGAAATTGTGTATTCAAACCTAGCAAGGTAGCCACACGCTTCGATG
204595022	CCCGCGTTAACCATACACCGGGCCAATGGCCCAGGTCCGTCACGCAATTTGGTGCTGTCATTATGAAACTATAATGGGAGTTGGTAGCCACACGCTTCGATG
204595069	CCCGCGTTAACCATACACCGGGCCAATGGCCCAGGTCCGTCACGCAATTTCTCACCACTGAATTGAAGTACTAACTTTTGCAGGTAGCCACACGCTTCGATG
204595176	CCCGCGTTAACCATACACCGGGCCAATGGCCCAGGTCCGTCACGCAATTTATTTTGATGAACGCACCTACAGTTAAGAACGTGGTAGCCACACGCTTCGATG
204595218	CCCGCGTTAACCATACACCGGGCCAATGGCCCAGGTCCGTCACGCAATTTGACCCTTGTTCTTACTCAGAAACTTCTTAGGTGGTAGCCACACGCTTCGATG
204595260	CCCGCGTTAACCATACACCGGGCCAATGGCCCAGGTCCGTCACGCAATTTGTACAGAATGTATTGACTCCATGTTGTCTTTGGGTAGCCACACGCTTCGATG
204595314	CCCGCGTTAACCATACACCGGGCCAATGGCCCAGGTCCGTCACGCAATTTGCATGGATGAGTCATTTCTTCAATGAGAAATGGGTAGCCACACGCTTCGATG
204595452	CCCGCGTTAACCATACACCGGGCCAATGGCCCAGGTCCGTCACGCAATTTTTGGATTGATGAATTGATAACCTCCAGAGAGGGGTAGCCACACGCTTCGATG
204595509	CCCGCGTTAACCATACACCGGGCCAATGGCCCAGGTCCGTCACGCAATTTGCCTGAAGTATGATACTCATCTTTAAGGCATAGGTAGCCACACGCTTCGATG
204595597	CCCGCGTTAACCATACACCGGGCCAATGGCCCAGGTCCGTCACGCAATTTATGAAGTCATTCTGTTTACTGTCAGCTTGGTGGGTAGCCACACGCTTCGATG
204595639	CCCGCGTTAACCATACACCGGGCCAATGGCCCAGGTCCGTCACGCAATTTCAGACCTGGATCCACAGCCATGCCTTCCTATTGGTAGCCACACGCTTCGATG
204595681	CCCGCGTTAACCATACACCGGGCCAATGGCCCAGGTCCGTCACGCAATTTAGATTCTTTTAGACTCTTCTTGGCCTATTGCCGGTAGCCACACGCTTCGATG
204595740	CCCGCGTTAACCATACACCGGGCCAATGGCCCAGGTCCGTCACGCAATTTATGCTCCTTGCAGTTCAGAAGACCCTAGGGCTGGTAGCCACACGCTTCGATG
204595796	CCCGCGTTAACCATACACCGGGCCAATGGCCCAGGTCCGTCACGCAATTTTGTTGCTTACTCTGTACTTGCCGCAGGGTAGGGGTAGCCACACGCTTCGATG
204595838	CCCGCGTTAACCATACACCGGGCCAATGGCCCAGGTCCGTCACGCAATTTGTTGCTTGTTCCTGGAAATTCTTTATACTAGGGGTAGCCACACGCTTCGATG
204595894	CCCGCGTTAACCATACACCGGGCCAATGGCCCAGGTCCGTCACGCAATTTTTGCCTTCTGCAAGTTGCCCAACCCTGAAGGTGGTAGCCACACGCTTCGATG
204595968	CCCGCGTTAACCATACACCGGGCCAATGGCCCAGGTCCGTCACGCAATTTATGTTAGTTGACTACTTTCACCTTTCCAGATCGGTAGCCACACGCTTCGATG
204596032	CCCGCGTTAACCATACACCGGGCCAATGGCCCAGGTCCGTCACGCAATTTTGATCCTCTGGTGTTTGCTGATAATTTTCGAGGGTAGCCACACGCTTCGATG
204596109	CCCGCGTTAACCATACACCGGGCCAATGGCCCAGGTCCGTCACGCAATTTGGCTTTTATGCCTACCATATGGCTTTTCAATCGGTAGCCACACGCTTCGATG
204596151	CCCGCGTTAACCATACACCGGGCCAATGGCCCAGGTCCGTCACGCAATTTGAATCTCAACTTTCTAACTTAAAGGCCAGGTGGGTAGCCACACGCTTCGATG
204596258	CCCGCGTTAACCATACACCGGGCCAATGGCCCAGGTCCGTCACGCAATTTGCTCTGCAGAAAGTAGTTTTGGGAATTACTTTGGTAGCCACACGCTTCGATG
204596302	CCCGCGTTAACCATACACCGGGCCAATGGCCCAGGTCCGTCACGCAATTTCCAGAGGACACTGCTCATTATTGAAAACTTATGGTAGCCACACGCTTCGATG
204596406	CCCGCGTTAACCATACACCGGGCCAATGGCCCAGGTCCGTCACGCAATTTGGACAAAAGCAGCTTCTCACTTTCAATGAATTGGTAGCCACACGCTTCGATG
204596449	CCCGCGTTAACCATACACCGGGCCAATGGCCCAGGTCCGTCACGCAATTTCTTTCAACTCAGACACATCATAGACACACTGGGGTAGCCACACGCTTCGATG
204596491	CCCGCGTTAACCATACACCGGGCCAATGGCCCAGGTCCGTCACGCAATTTGGCAGTACTACTAATTCCTAGTGAGATTCATCGGTAGCCACACGCTTCGATG
204596602	CCCGCGTTAACCATACACCGGGCCAATGGCCCAGGTCCGTCACGCAATTTGTGGCCTCTTGTAGTCAATTCGGTTACCCAATGGTAGCCACACGCTTCGATG
204596665	CCCGCGTTAACCATACACCGGGCCAATGGCCCAGGTCCGTCACGCAATTTGGGTCTTTGTACTCTCTTACCAAAAGAGTATAGGTAGCCACACGCTTCGATG
204596747	CCCGCGTTAACCATACACCGGGCCAATGGCCCAGGTCCGTCACGCAATTTGCTCATCTTTTCCTGCTGTTGGTATTTAAGCAGGTAGCCACACGCTTCGATG
204596789	CCCGCGTTAACCATACACCGGGCCAATGGCCCAGGTCCGTCACGCAATTTTGCTGAGTTGGGCATCTAGGCCATTATGGATCGGTAGCCACACGCTTCGATG
204596831	CCCGCGTTAACCATACACCGGGCCAATGGCCCAGGTCCGTCACGCAATTTAGCTGTTTCCTGGGTAATTTTCTGAGATCCTAGGTAGCCACACGCTTCGATG
204596884	CCCGCGTTAACCATACACCGGGCCAATGGCCCAGGTCCGTCACGCAATTTGCCTTGATGTAAGTTGCTGTTTTCCGGAACTTGGTAGCCACACGCTTCGATG
204596926	CCCGCGTTAACCATACACCGGGCCAATGGCCCAGGTCCGTCACGCAATTTTGATATGCTACTGTAGGCAGTTCTGGGTTGAGGGTAGCCACACGCTTCGATG
204596968	CCCGCGTTAACCATACACCGGGCCAATGGCCCAGGTCCGTCACGCAATTTGGCTGAGCGGGTTTCTGGGAGCAGCTGCAGATGGTAGCCACACGCTTCGATG
204597033	CCCGCGTTAACCATACACCGGGCCAATGGCCCAGGTCCGTCACGCAATTTGAGTAAATAAAGAGCTCCCTTTGGTCAAGCTGGGTAGCCACACGCTTCGATG
204597075	CCCGCGTTAACCATACACCGGGCCAATGGCCCAGGTCCGTCACGCAATTTGCACCTGTCACTGTCTTTCAATTCTCCATTCAGGTAGCCACACGCTTCGATG
204597117	CCCGCGTTAACCATACACCGGGCCAATGGCCCAGGTCCGTCACGCAATTTCTGGTAAAGCTGCCCGTTTTCCTAAAGAAATCGGTAGCCACACGCTTCGATG
204597195	CCCGCGTTAACCATACACCGGGCCAATGGCCCAGGTCCGTCACGCAATTTATGTAGATAGTGTGTGTACAGGTAGTGTCTGCGGTAGCCACACGCTTCGATG
204597261	CCCGCGTTAACCATACACCGGGCCAATGGCCCAGGTCCGTCACGCAATTTCGTACTTAAGTAGATTACCTTGCATATGCCCTGGTAGCCACACGCTTCGATG
204597303	CCCGCGTTAACCATACACCGGGCCAATGGCCCAGGTCCGTCACGCAATTTGCTGTTCCCAGGAAACAAGTGGGTAAGGCTGGGGTAGCCACACGCTTCGATG
204597356	CCCGCGTTAACCATACACCGGGCCAATGGCCCAGGTCCGTCACGCAATTTGGAATGGTCCAGAAATTACATATCATTAGCTGGGTAGCCACACGCTTCGATG
204597422	CCCGCGTTAACCATACACCGGGCCAATGGCCCAGGTCCGTCACGCAATTTCACATAGGGTAGGTACTTCCTGCACACATATGGGTAGCCACACGCTTCGATG
204597483	CCCGCGTTAACCATACACCGGGCCAATGGCCCAGGTCCGTCACGCAATTTAGGTTCTGCGTGGTGTTTGTTCCCAGCCATGCGGTAGCCACACGCTTCGATG
204597525	CCCGCGTTAACCATACACCGGGCCAATGGCCCAGGTCCGTCACGCAATTTTTCATCCCACTGCTGTGTTTAGAGTTAGGGTGGGTAGCCACACGCTTCGATG
204597567	CCCGCGTTAACCATACACCGGGCCAATGGCCCAGGTCCGTCACGCAATTTAGTCTGCCATCTGACAATCACTTGAGGATAAGGGTAGCCACACGCTTCGATG
204597609	CCCGCGTTAACCATACACCGGGCCAATGGCCCAGGTCCGTCACGCAATTTGACTGCAACAGACCTTTCATTATTTTATGTGCGGTAGCCACACGCTTCGATG
204597653	CCCGCGTTAACCATACACCGGGCCAATGGCCCAGGTCCGTCACGCAATTTCTGAGAATCAAGACACCTTTATTGCTGTGGCCGGTAGCCACACGCTTCGATG
204597695	CCCGCGTTAACCATACACCGGGCCAATGGCCCAGGTCCGTCACGCAATTTCTATGATTTGGTTTGGGTGTCCGGAGGCAGAGGGTAGCCACACGCTTCGATG
204597737	CCCGCGTTAACCATACACCGGGCCAATGGCCCAGGTCCGTCACGCAATTTGGAGGTTTGGCAAAGGGAGTCCTCAGGGTTGGGGTAGCCACACGCTTCGATG
204597789	CCCGCGTTAACCATACACCGGGCCAATGGCCCAGGTCCGTCACGCAATTTCCCAGGTTATCAGCTGTTTTCTACACTCATCTGGTAGCCACACGCTTCGATG
204597877	CCCGCGTTAACCATACACCGGGCCAATGGCCCAGGTCCGTCACGCAATTTCAGCTCTAGTCTTTCATTTACAGAAAGGATGTGGTAGCCACACGCTTCGATG
204598073	CCCGCGTTAACCATACACCGGGCCAATGGCCCAGGTCCGTCACGCAATTTGGATGAGGTTAGGAGGTCTGTCTTGGGCAGCTGGTAGCCACACGCTTCGATG
204598115	CCCGCGTTAACCATACACCGGGCCAATGGCCCAGGTCCGTCACGCAATTTTAGTGTCATTCACTCAGATGAGAAACACTGGTGGTAGCCACACGCTTCGATG
204598204	CCCGCGTTAACCATACACCGGGCCAATGGCCCAGGTCCGTCACGCAATTTAGAGTGGCTTTGAGGTTTAGTCCAGAGATATAGGTAGCCACACGCTTCGATG
204598246	CCCGCGTTAACCATACACCGGGCCAATGGCCCAGGTCCGTCACGCAATTTAGTAGGTGGTAATTGAAGCTGTGAATGTGGATGGTAGCCACACGCTTCGATG
204598288	CCCGCGTTAACCATACACCGGGCCAATGGCCCAGGTCCGTCACGCAATTTAGGGAAAGAGGATAGAGAAGAAGGCCTAGGACGGTAGCCACACGCTTCGATG
204598336	CCCGCGTTAACCATACACCGGGCCAATGGCCCAGGTCCGTCACGCAATTTCTAACGGCTGGTTAGAGAAGGATGAGCTTGCAGGTAGCCACACGCTTCGATG
204598411	CCCGCGTTAACCATACACCGGGCCAATGGCCCAGGTCCGTCACGCAATTTGGGATGTCATAGATGGCAAAGAGAAATAGTATGGTAGCCACACGCTTCGATG
204598472	CCCGCGTTAACCATACACCGGGCCAATGGCCCAGGTCCGTCACGCAATTTAGAATACTGCTGAGAGTTGAAGAAGATGAGGAGGTAGCCACACGCTTCGATG
204598514	CCCGCGTTAACCATACACCGGGCCAATGGCCCAGGTCCGTCACGCAATTTGTTAGCTGTGTTTAGTAACATGGAAGTCAGCGGGTAGCCACACGCTTCGATG
204598620	CCCGCGTTAACCATACACCGGGCCAATGGCCCAGGTCCGTCACGCAATTTATGGAAACAAAACCAGGGCTGAAATCATTCACGGTAGCCACACGCTTCGATG
204598692	CCCGCGTTAACCATACACCGGGCCAATGGCCCAGGTCCGTCACGCAATTTTTATCTACTTAGGTATCAGCCTGTGTGCCAGGGGTAGCCACACGCTTCGATG
204598750	CCCGCGTTAACCATACACCGGGCCAATGGCCCAGGTCCGTCACGCAATTTAATTCTGAATCCAGAAATCTGATGGCTTTCTGGGTAGCCACACGCTTCGATG
204598832	CCCGCGTTAACCATACACCGGGCCAATGGCCCAGGTCCGTCACGCAATTTCACATTGATTCAGAAATGATGTTCCTAACCCTGGTAGCCACACGCTTCGATG
204598876	CCCGCGTTAACCATACACCGGGCCAATGGCCCAGGTCCGTCACGCAATTTTTGCTAAGATTCATGGTGGGTGAAACTATTGCGGTAGCCACACGCTTCGATG
204598918	CCCGCGTTAACCATACACCGGGCCAATGGCCCAGGTCCGTCACGCAATTTCTCACTTCTGGTGGAAATTCATCCTGATGGAGGGTAGCCACACGCTTCGATG
204598960	CCCGCGTTAACCATACACCGGGCCAATGGCCCAGGTCCGTCACGCAATTTGAAAGAGAGATGAGTGTAGAAATACATACCCAGGTAGCCACACGCTTCGATG
204599034	CCCGCGTTAACCATACACCGGGCCAATGGCCCAGGTCCGTCACGCAATTTCCATTAGTTTGGACTCCACCTTTACAAATTTGGGTAGCCACACGCTTCGATG
204599085	CCCGCGTTAACCATACACCGGGCCAATGGCCCAGGTCCGTCACGCAATTTAGGAGTTGAAAGTCCTCTTCGGTTAATTATGGGGTAGCCACACGCTTCGATG
204599150	CCCGCGTTAACCATACACCGGGCCAATGGCCCAGGTCCGTCACGCAATTTAAGATCACAATGTGGGTAGGCTTAACCTAGTCGGTAGCCACACGCTTCGATG
204599194	CCCGCGTTAACCATACACCGGGCCAATGGCCCAGGTCCGTCACGCAATTTGCCTTCAAGTGTATTTACATATCAACAGTGGAGGTAGCCACACGCTTCGATG
204599268	CCCGCGTTAACCATACACCGGGCCAATGGCCCAGGTCCGTCACGCAATTTCATTGAGAGTAACAGGGATGCATTTCTCTAAAGGTAGCCACACGCTTCGATG
204599348	CCCGCGTTAACCATACACCGGGCCAATGGCCCAGGTCCGTCACGCAATTTGGTGTGATTAGTCATTACCCAAGTCCAAGGTGGGTAGCCACACGCTTCGATG
204599390	CCCGCGTTAACCATACACCGGGCCAATGGCCCAGGTCCGTCACGCAATTTGTTAGTGTTTTAGTGTCTCTGTCATTTGACAGGGTAGCCACACGCTTCGATG
204599442	CCCGCGTTAACCATACACCGGGCCAATGGCCCAGGTCCGTCACGCAATTTGCCCACAGTCTTAGAACTCCTTCCATGACATTGGTAGCCACACGCTTCGATG
204599484	CCCGCGTTAACCATACACCGGGCCAATGGCCCAGGTCCGTCACGCAATTTACTGACACTTCTCTTTCCTGCAGGTGAGGAGTGGTAGCCACACGCTTCGATG
204599526	CCCGCGTTAACCATACACCGGGCCAATGGCCCAGGTCCGTCACGCAATTTGGCTCCTGCACAGTGACTACATGAACATGACTGGTAGCCACACGCTTCGATG
204599633	CCCGCGTTAACCATACACCGGGCCAATGGCCCAGGTCCGTCACGCAATTTTGACACGGACGCCTATCCAGAAGCCAGCCGGCGGTAGCCACACGCTTCGATG
204599705	CCCGCGTTAACCATACACCGGGCCAATGGCCCAGGTCCGTCACGCAATTTAAATGACCGCCATCTCCAGCCGGCCACCTCAGGGTAGCCACACGCTTCGATG
204599767	CCCGCGTTAACCATACACCGGGCCAATGGCCCAGGTCCGTCACGCAATTTCTCGAGTGACTAGACCAAATATCAAGATCATTGGTAGCCACACGCTTCGATG
204599831	CCCGCGTTAACCATACACCGGGCCAATGGCCCAGGTCCGTCACGCAATTTCTGTGACAGGCCAAGTCTTACAGTGCCATGGCGGTAGCCACACGCTTCGATG
204599875	CCCGCGTTAACCATACACCGGGCCAATGGCCCAGGTCCGTCACGCAATTTTTACCATGTACTTAGTGACTTGACTGAGAAGTGGTAGCCACACGCTTCGATG
204599926	CCCGCGTTAACCATACACCGGGCCAATGGCCCAGGTCCGTCACGCAATTTGGAGTGGATTCTGGGAGCCTCTTCCCTTTCTCGGTAGCCACACGCTTCGATG
204599968	CCCGCGTTAACCATACACCGGGCCAATGGCCCAGGTCCGTCACGCAATTTACATCTCAGTCAAGCAAAGTGTGGTATCCACAGGTAGCCACACGCTTCGATG
204600008	CCCGCGTTAACCATACACCGGGCCAATGGCCCAGGTCCGTCACGCAATTTAGTTGCAGAAGAAAGGCTAGGAAATCATTCCTGGTAGCCACACGCTTCGATG
204600051	CCCGCGTTAACCATACACCGGGCCAATGGCCCAGGTCCGTCACGCAATTTGGGTGTTTAATCTTTTGGTTAGTGGGTTAAACGGTAGCCACACGCTTCGATG
204600140	CCCGCGTTAACCATACACCGGGCCAATGGCCCAGGTCCGTCACGCAATTTCTGTCTCCCACTCATGAAATGAGCCACGTAGTGGTAGCCACACGCTTCGATG
204600288	CCCGCGTTAACCATACACCGGGCCAATGGCCCAGGTCCGTCACGCAATTTCTCAAAGCAATATCAGGTAAACCAAGTTGCTTGGTAGCCACACGCTTCGATG
204600330	CCCGCGTTAACCATACACCGGGCCAATGGCCCAGGTCCGTCACGCAATTTCTGTCATGAGACTTCAGTGTTAATGTTCACAAGGTAGCCACACGCTTCGATG
204600385	CCCGCGTTAACCATACACCGGGCCAATGGCCCAGGTCCGTCACGCAATTTGTTCTCCTACATGAAGAAAGAATATGTCAGGAGGTAGCCACACGCTTCGATG
204600439	CCCGCGTTAACCATACACCGGGCCAATGGCCCAGGTCCGTCACGCAATTTATTATTTGAGTACTATGGGACCTGGCGCAGTGGGTAGCCACACGCTTCGATG
204600830	CCCGCGTTAACCATACACCGGGCCAATGGCCCAGGTCCGTCACGCAATTTAGGAGCTTTCCTGTTTCATATGTTTCAGGGTTGGTAGCCACACGCTTCGATG
204600872	CCCGCGTTAACCATACACCGGGCCAATGGCCCAGGTCCGTCACGCAATTTTCTCTTTAATGTCGGTGTGGAGATCCAAAGTGGGTAGCCACACGCTTCGATG
204600914	CCCGCGTTAACCATACACCGGGCCAATGGCCCAGGTCCGTCACGCAATTTAGAGCGTCCATAGGAGAAGTGAGAATACTGTGGGTAGCCACACGCTTCGATG
204600968	CCCGCGTTAACCATACACCGGGCCAATGGCCCAGGTCCGTCACGCAATTTTAGAGTATGAGGATGAGTCCCAAGAAGGTTCTGGTAGCCACACGCTTCGATG
204601021	CCCGCGTTAACCATACACCGGGCCAATGGCCCAGGTCCGTCACGCAATTTTGGAGTAATGAAATTCTTGCCATGTGCTGAGGGGTAGCCACACGCTTCGATG
204601073	CCCGCGTTAACCATACACCGGGCCAATGGCCCAGGTCCGTCACGCAATTTCAATCTTCCAGAAGTGGTCAGGCAGAAGGTGCGGTAGCCACACGCTTCGATG
204601132	CCCGCGTTAACCATACACCGGGCCAATGGCCCAGGTCCGTCACGCAATTTTTATGTGGTTTAGGGCTCAGAGCTCCAAAACTGGTAGCCACACGCTTCGATG
204601174	CCCGCGTTAACCATACACCGGGCCAATGGCCCAGGTCCGTCACGCAATTTCTGCTCCTGTACCTTGGAGGTCCATTCACATGGGTAGCCACACGCTTCGATG
204601216	CCCGCGTTAACCATACACCGGGCCAATGGCCCAGGTCCGTCACGCAATTTTTGGAATGTGTCTTTTGAAGAGAGCATCAGAGGGTAGCCACACGCTTCGATG
204601258	CCCGCGTTAACCATACACCGGGCCAATGGCCCAGGTCCGTCACGCAATTTACTGGGTAAGGCCTGACCCTGAAATGACCATGGGTAGCCACACGCTTCGATG
204601300	CCCGCGTTAACCATACACCGGGCCAATGGCCCAGGTCCGTCACGCAATTTTACCTACAGTTTGAGTCAACTAGAATATGCCTGGTAGCCACACGCTTCGATG
204601352	CCCGCGTTAACCATACACCGGGCCAATGGCCCAGGTCCGTCACGCAATTTCTTCAGTGGCCCTCACCATTTGTTCATGCTTCGGTAGCCACACGCTTCGATG
204601394	CCCGCGTTAACCATACACCGGGCCAATGGCCCAGGTCCGTCACGCAATTTGGTGTTGAAGGAGCTTAGGTTTTAGAGGCACGGGTAGCCACACGCTTCGATG
204601436	CCCGCGTTAACCATACACCGGGCCAATGGCCCAGGTCCGTCACGCAATTTTCAAGTCTCGTTAGTAGTTGAATAGCCTCAGGGGTAGCCACACGCTTCGATG
204601478	CCCGCGTTAACCATACACCGGGCCAATGGCCCAGGTCCGTCACGCAATTTCCCACCTAAGATGATGGTTCTTCAACTATAAAGGTAGCCACACGCTTCGATG
204601571	CCCGCGTTAACCATACACCGGGCCAATGGCCCAGGTCCGTCACGCAATTTAGTCTGTCTTTGACTCTGCCTATCCCTGACATGGTAGCCACACGCTTCGATG
204601613	CCCGCGTTAACCATACACCGGGCCAATGGCCCAGGTCCGTCACGCAATTTGCCCGACATACAATGTTAGCTATTGGTATTATGGTAGCCACACGCTTCGATG
204601716	CCCGCGTTAACCATACACCGGGCCAATGGCCCAGGTCCGTCACGCAATTTAAATTTAAACCCACTACGCAGGGATGAGGTGCGGTAGCCACACGCTTCGATG
204601758	CCCGCGTTAACCATACACCGGGCCAATGGCCCAGGTCCGTCACGCAATTTGGACCTTTTAACTTCCATCATTTTCCTGTTTCGGTAGCCACACGCTTCGATG
204601825	CCCGCGTTAACCATACACCGGGCCAATGGCCCAGGTCCGTCACGCAATTTCCTCCCACTTTTATGTATAGAAAGAGGTCTTTGGTAGCCACACGCTTCGATG
204601903	CCCGCGTTAACCATACACCGGGCCAATGGCCCAGGTCCGTCACGCAATTTGATTCCAGATCGAAAATACTGTACTTTGGTTGGGTAGCCACACGCTTCGATG
204601968	CCCGCGTTAACCATACACCGGGCCAATGGCCCAGGTCCGTCACGCAATTTTCAGTCCCAAGAAGATCAAACTCAGCAGTACTGGTAGCCACACGCTTCGATG
204602004	CCCGCGTTAACCATACACCGGGCCAATGGCCCAGGTCCGTCACGCAATTTTGCTGAAGAACTGTTGGATTTACCCTGGCACGGGTAGCCACACGCTTCGATG
204602046	CCCGCGTTAACCATACACCGGGCCAATGGCCCAGGTCCGTCACGCAATTTGCCAGCTTCTTGGGCACACAGAGTTCTTCAATGGTAGCCACACGCTTCGATG
204602088	CCCGCGTTAACCATACACCGGGCCAATGGCCCAGGTCCGTCACGCAATTTAGATTGTATTTGAAAATGACAGAGCTGGAGAGGGTAGCCACACGCTTCGATG
204602253	CCCGCGTTAACCATACACCGGGCCAATGGCCCAGGTCCGTCACGCAATTTCTTACTCACTCTGCACAGAAACAAAGAAGAAAGGTAGCCACACGCTTCGATG
204602295	CCCGCGTTAACCATACACCGGGCCAATGGCCCAGGTCCGTCACGCAATTTGGAAGTCCGTTTTCACTATTAGTATGAACCAAGGTAGCCACACGCTTCGATG
204602351	CCCGCGTTAACCATACACCGGGCCAATGGCCCAGGTCCGTCACGCAATTTGAGCAATGCTTTCATAGTTTCAGATATGGTAGGGTAGCCACACGCTTCGATG
204602484	CCCGCGTTAACCATACACCGGGCCAATGGCCCAGGTCCGTCACGCAATTTCATGCCAATTTAAAGAGACCAAGTGTATGTACGGTAGCCACACGCTTCGATG
204602636	CCCGCGTTAACCATACACCGGGCCAATGGCCCAGGTCCGTCACGCAATTTCTTTGGCAAGGAATTTGGATAGAACTTGCTATGGTAGCCACACGCTTCGATG
204602754	CCCGCGTTAACCATACACCGGGCCAATGGCCCAGGTCCGTCACGCAATTTTCAAGCAGGGTACGTTTCTGGTTTGTTTGCTTGGTAGCCACACGCTTCGATG
204602796	CCCGCGTTAACCATACACCGGGCCAATGGCCCAGGTCCGTCACGCAATTTACAATTTCTTATCAGACCAATGGCTGACCTCTGGTAGCCACACGCTTCGATG
204602838	CCCGCGTTAACCATACACCGGGCCAATGGCCCAGGTCCGTCACGCAATTTAGGCTAGGCTTACCTATGTGTTCTGTGTCATGGGTAGCCACACGCTTCGATG
204602880	CCCGCGTTAACCATACACCGGGCCAATGGCCCAGGTCCGTCACGCAATTTGAAGTTTGACAGAGATCCAACTTCAGCCTTGAGGTAGCCACACGCTTCGATG
204602926	CCCGCGTTAACCATACACCGGGCCAATGGCCCAGGTCCGTCACGCAATTTCGGGTTAACTAACTGAGCCACCGGTCCTCATGGGTAGCCACACGCTTCGATG
204602968	CCCGCGTTAACCATACACCGGGCCAATGGCCCAGGTCCGTCACGCAATTTTGAGGGTATTGATGGTTAAATGCATGTCTGATGGTAGCCACACGCTTCGATG
204603017	CCCGCGTTAACCATACACCGGGCCAATGGCCCAGGTCCGTCACGCAATTTTGCACTGCCAGCTGGGAACTATACCAGACCTGGGTAGCCACACGCTTCGATG
204603059	CCCGCGTTAACCATACACCGGGCCAATGGCCCAGGTCCGTCACGCAATTTCCAAAGTGTTAAATTCAACTACATGCTGGAGAGGTAGCCACACGCTTCGATG
204603107	CCCGCGTTAACCATACACCGGGCCAATGGCCCAGGTCCGTCACGCAATTTTAAAGGACCCAGAACCAGGATCTTGATTGCTAGGTAGCCACACGCTTCGATG
204603149	CCCGCGTTAACCATACACCGGGCCAATGGCCCAGGTCCGTCACGCAATTTAATAATCCAGGTCAAAGAGAGTGACACACACTGGTAGCCACACGCTTCGATG
204603230	CCCGCGTTAACCATACACCGGGCCAATGGCCCAGGTCCGTCACGCAATTTAGGCTCAGAAAGTCTCTCTTTCCTATAGATATGGTAGCCACACGCTTCGATG
204603291	CCCGCGTTAACCATACACCGGGCCAATGGCCCAGGTCCGTCACGCAATTTTCAGGAATACTCAACCATCACAGGCATGTTCCGGTAGCCACACGCTTCGATG
204603333	CCCGCGTTAACCATACACCGGGCCAATGGCCCAGGTCCGTCACGCAATTTCCTTTACATGTCCTGTTTACTCTGTCTAGAATGGTAGCCACACGCTTCGATG
204603376	CCCGCGTTAACCATACACCGGGCCAATGGCCCAGGTCCGTCACGCAATTTGATGACCTGGCTTGCCTCGTCACCCTTCAGGTGGTAGCCACACGCTTCGATG
204603555	CCCGCGTTAACCATACACCGGGCCAATGGCCCAGGTCCGTCACGCAATTTTAACTTTGCTTTGTTTCTTGCTGTATCTCCAGGGTAGCCACACGCTTCGATG
204603648	CCCGCGTTAACCATACACCGGGCCAATGGCCCAGGTCCGTCACGCAATTTGGCCTTATGAATTAACGGTGAGTCTAAATGTTGGTAGCCACACGCTTCGATG
204603699	CCCGCGTTAACCATACACCGGGCCAATGGCCCAGGTCCGTCACGCAATTTGAGAAAGCCAGTTCTATTTTCTACTTTCCTCTGGTAGCCACACGCTTCGATG
204603782	CCCGCGTTAACCATACACCGGGCCAATGGCCCAGGTCCGTCACGCAATTTCACAGCCAAATCTAGTGAAAGAAAATCTGATGGGTAGCCACACGCTTCGATG
204603854	CCCGCGTTAACCATACACCGGGCCAATGGCCCAGGTCCGTCACGCAATTTAGGAAAACCAGTACTGTTAGAAAAGTCATGCCGGTAGCCACACGCTTCGATG
204603896	CCCGCGTTAACCATACACCGGGCCAATGGCCCAGGTCCGTCACGCAATTTCTGTCAGGAGTAAGTTGATTTTCCATTGAAGTGGTAGCCACACGCTTCGATG
204604018	CCCGCGTTAACCATACACCGGGCCAATGGCCCAGGTCCGTCACGCAATTTTAAAATCCCATCCTACTACTGACCTGCTACTCGGTAGCCACACGCTTCGATG
204604079	CCCGCGTTAACCATACACCGGGCCAATGGCCCAGGTCCGTCACGCAATTTAATTCTATAAATGCCTTCTCTGGCTCTGATTCGGTAGCCACACGCTTCGATG
204604177	CCCGCGTTAACCATACACCGGGCCAATGGCCCAGGTCCGTCACGCAATTTATCATAGCTGAACACTCTAATAGCACACACACGGTAGCCACACGCTTCGATG
204604307	CCCGCGTTAACCATACACCGGGCCAATGGCCCAGGTCCGTCACGCAATTTAGAGCTGGTCTAATAATTCATGTAGCACCTTCGGTAGCCACACGCTTCGATG
204604349	CCCGCGTTAACCATACACCGGGCCAATGGCCCAGGTCCGTCACGCAATTTGTTGAAATTTTACTCTGAAGGTGACTCAGAGTGGTAGCCACACGCTTCGATG
204604392	CCCGCGTTAACCATACACCGGGCCAATGGCCCAGGTCCGTCACGCAATTTGTGTGCAATGAGTTCATCTCTAAACTGATTCTGGTAGCCACACGCTTCGATG
204604514	CCCGCGTTAACCATACACCGGGCCAATGGCCCAGGTCCGTCACGCAATTTGACTGAACTCAGCTGGTTACTCATGGATAGTTGGTAGCCACACGCTTCGATG
204604556	CCCGCGTTAACCATACACCGGGCCAATGGCCCAGGTCCGTCACGCAATTTAATCAAATCAATTGGAAAGGAACGAGATGGGTGGTAGCCACACGCTTCGATG
204604614	CCCGCGTTAACCATACACCGGGCCAATGGCCCAGGTCCGTCACGCAATTTCTGCTCAATAAGCACTCCTTTACCATGCTAATGGTAGCCACACGCTTCGATG
204604718	CCCGCGTTAACCATACACCGGGCCAATGGCCCAGGTCCGTCACGCAATTTCAAACTTCGCTTCACCTAACACCTCCCACAACGGTAGCCACACGCTTCGATG
204604760	CCCGCGTTAACCATACACCGGGCCAATGGCCCAGGTCCGTCACGCAATTTCCCAACTGGGTGAATATTGTAATTGCCCACAAGGTAGCCACACGCTTCGATG
204604810	CCCGCGTTAACCATACACCGGGCCAATGGCCCAGGTCCGTCACGCAATTTCCTCCAGTATGATAAAACAGATTGATTCCCTTGGTAGCCACACGCTTCGATG
204604871	CCCGCGTTAACCATACACCGGGCCAATGGCCCAGGTCCGTCACGCAATTTCTTGTCGGTATCAGAGATAATGGATAGGTGAGGGTAGCCACACGCTTCGATG
204604960	CCCGCGTTAACCATACACCGGGCCAATGGCCCAGGTCCGTCACGCAATTTCAGCAGCAAATGGGATGGTCTGGAAAGCAGACGGTAGCCACACGCTTCGATG
204605030	CCCGCGTTAACCATACACCGGGCCAATGGCCCAGGTCCGTCACGCAATTTTGTGTTTCCTAAACTGAGGCCTAACTCTTGACGGTAGCCACACGCTTCGATG
204605353	CCCGCGTTAACCATACACCGGGCCAATGGCCCAGGTCCGTCACGCAATTTCAACCCAGAAGAAATATGTGCTTTCTCTTTGAGGTAGCCACACGCTTCGATG
204605396	CCCGCGTTAACCATACACCGGGCCAATGGCCCAGGTCCGTCACGCAATTTATCCTAGCACTTGGAAACCTAGGCCACTGTCCGGTAGCCACACGCTTCGATG
204605438	CCCGCGTTAACCATACACCGGGCCAATGGCCCAGGTCCGTCACGCAATTTGTCACACAATTTCTCAGAGTGACTTTTGTTCAGGTAGCCACACGCTTCGATG
204605483	CCCGCGTTAACCATACACCGGGCCAATGGCCCAGGTCCGTCACGCAATTTACACCGGGCCCAACACTTGAAAATTGCTTGAGGGTAGCCACACGCTTCGATG
204605525	CCCGCGTTAACCATACACCGGGCCAATGGCCCAGGTCCGTCACGCAATTTGCTTGAGGTGATCAAAGAATATATCAGCTCTTGGTAGCCACACGCTTCGATG
204605569	CCCGCGTTAACCATACACCGGGCCAATGGCCCAGGTCCGTCACGCAATTTCATTCTTGGTGCAACTCTCAGGGCCAGAATGTGGTAGCCACACGCTTCGATG
204605611	CCCGCGTTAACCATACACCGGGCCAATGGCCCAGGTCCGTCACGCAATTTAAGCTCATTTTCCTATCTGATTTGCCTGTTGAGGTAGCCACACGCTTCGATG
204605653	CCCGCGTTAACCATACACCGGGCCAATGGCCCAGGTCCGTCACGCAATTTAAGACCCTTGAATGCTAGGAATTTGAAGGGACGGTAGCCACACGCTTCGATG
204605726	CCCGCGTTAACCATACACCGGGCCAATGGCCCAGGTCCGTCACGCAATTTGACTGGATTTTACTCTCACTTCATCAGGCAGAGGTAGCCACACGCTTCGATG
204605768	CCCGCGTTAACCATACACCGGGCCAATGGCCCAGGTCCGTCACGCAATTTTGATAAATTGAAACTCTCCTCTGGCTCCAAAGGGTAGCCACACGCTTCGATG
204605810	CCCGCGTTAACCATACACCGGGCCAATGGCCCAGGTCCGTCACGCAATTTGAGCTGGGTGGAAATGTCAGTTGAGAAGAAGAGGTAGCCACACGCTTCGATG
204605862	CCCGCGTTAACCATACACCGGGCCAATGGCCCAGGTCCGTCACGCAATTTCCTATAGTTGTGGTTTTACATGGTGATGATGAGGTAGCCACACGCTTCGATG
204605926	CCCGCGTTAACCATACACCGGGCCAATGGCCCAGGTCCGTCACGCAATTTCAGTTGTTATCTGAGTGAGCATCTCTGCCAACGGTAGCCACACGCTTCGATG
204605968	CCCGCGTTAACCATACACCGGGCCAATGGCCCAGGTCCGTCACGCAATTTATGTGTGGGTGTCACCTGAAAACAAAGAGAAAGGTAGCCACACGCTTCGATG
204606037	CCCGCGTTAACCATACACCGGGCCAATGGCCCAGGTCCGTCACGCAATTTCGGAAAGAAGAGCCAGTTAATCAAAGATCAGCGGTAGCCACACGCTTCGATG
204606079	CCCGCGTTAACCATACACCGGGCCAATGGCCCAGGTCCGTCACGCAATTTGGCGCTGTTTATTTCATGAGCTTTATATGTGAGGTAGCCACACGCTTCGATG
204606151	CCCGCGTTAACCATACACCGGGCCAATGGCCCAGGTCCGTCACGCAATTTGACTAAATATATTTGCATCTGGTGACTGAGGAGGTAGCCACACGCTTCGATG
204606234	CCCGCGTTAACCATACACCGGGCCAATGGCCCAGGTCCGTCACGCAATTTTTTAGTCATTTCTTCAGTCTCTTGGGCACACAGGTAGCCACACGCTTCGATG
204606276	CCCGCGTTAACCATACACCGGGCCAATGGCCCAGGTCCGTCACGCAATTTCAAATGGAGGTTTCTGCTAACTTTTGAGAACCGGTAGCCACACGCTTCGATG
204606318	CCCGCGTTAACCATACACCGGGCCAATGGCCCAGGTCCGTCACGCAATTTTACACAGGGAAGACAAACTTCAGGTGGTTGTTGGTAGCCACACGCTTCGATG
204606387	CCCGCGTTAACCATACACCGGGCCAATGGCCCAGGTCCGTCACGCAATTTGTTTCATTTGCTTTATGTTTCTCCTTCCTCTCGGTAGCCACACGCTTCGATG
204606429	CCCGCGTTAACCATACACCGGGCCAATGGCCCAGGTCCGTCACGCAATTTTTCATTCTAGAACTAGTTAATGGGCACCTGCCGGTAGCCACACGCTTCGATG
204606487	CCCGCGTTAACCATACACCGGGCCAATGGCCCAGGTCCGTCACGCAATTTGGGATGTGGCAGTGTGCAGCACAGATATTACCGGTAGCCACACGCTTCGATG
204606529	CCCGCGTTAACCATACACCGGGCCAATGGCCCAGGTCCGTCACGCAATTTCGAAGTGTAGAGTGTCTGCTTTGTATATTACTGGTAGCCACACGCTTCGATG
204606618	CCCGCGTTAACCATACACCGGGCCAATGGCCCAGGTCCGTCACGCAATTTGTCTTGATTTTGGGACTTAGATCTTAATGTGGGGTAGCCACACGCTTCGATG
204606660	CCCGCGTTAACCATACACCGGGCCAATGGCCCAGGTCCGTCACGCAATTTGCCTTTGTTGGTTTGCCTGAAATTCATTTCTTGGTAGCCACACGCTTCGATG
204606719	CCCGCGTTAACCATACACCGGGCCAATGGCCCAGGTCCGTCACGCAATTTCTCTTTCAATGTCATAGATCAGGAATCAGCAAGGTAGCCACACGCTTCGATG
204606918	CCCGCGTTAACCATACACCGGGCCAATGGCCCAGGTCCGTCACGCAATTTGTGAAGTTCGTGTGATTTTCATGTCATGCAATGGTAGCCACACGCTTCGATG
204607038	CCCGCGTTAACCATACACCGGGCCAATGGCCCAGGTCCGTCACGCAATTTCTGGACATGGCTTATGGGCTACGGTTTGCTGAGGTAGCCACACGCTTCGATG
204607080	CCCGCGTTAACCATACACCGGGCCAATGGCCCAGGTCCGTCACGCAATTTAGATCTAAGCTGCAACCTTAGCTATAGGCTTAGGTAGCCACACGCTTCGATG
204607161	CCCGCGTTAACCATACACCGGGCCAATGGCCCAGGTCCGTCACGCAATTTTTTGAATGTGTGTAAAGGCTTCTTGGGAGTGCGGTAGCCACACGCTTCGATG
204607203	CCCGCGTTAACCATACACCGGGCCAATGGCCCAGGTCCGTCACGCAATTTGCATCTCTTTTGAAAGAAGGACATGGATCAATGGTAGCCACACGCTTCGATG
204607267	CCCGCGTTAACCATACACCGGGCCAATGGCCCAGGTCCGTCACGCAATTTGCCATTTGAGGTAGAAGAAATGGGAAGTTATAGGTAGCCACACGCTTCGATG
204607312	CCCGCGTTAACCATACACCGGGCCAATGGCCCAGGTCCGTCACGCAATTTAGAAGCTGTTTCAGGAAGACAGAGTCTTCTGTGGTAGCCACACGCTTCGATG
204607650	CCCGCGTTAACCATACACCGGGCCAATGGCCCAGGTCCGTCACGCAATTTCCTGGCCTATATTATTGATGAAAGCCTAAACAGGTAGCCACACGCTTCGATG
204607701	CCCGCGTTAACCATACACCGGGCCAATGGCCCAGGTCCGTCACGCAATTTTCTTTTCTCAAGTCCTTTCTACTCTTTTCCCTGGTAGCCACACGCTTCGATG
204607743	CCCGCGTTAACCATACACCGGGCCAATGGCCCAGGTCCGTCACGCAATTTCATCACATCCTTGTAATCTCCAAGGAAACAAAGGTAGCCACACGCTTCGATG
204608151	CCCGCGTTAACCATACACCGGGCCAATGGCCCAGGTCCGTCACGCAATTTTTGACTTCCCTGCTAATTCTTCCCTATGTAGTGGTAGCCACACGCTTCGATG
204608193	CCCGCGTTAACCATACACCGGGCCAATGGCCCAGGTCCGTCACGCAATTTCCAACTCTGGGTGGGTAGAGATCAGAAGCAGCGGTAGCCACACGCTTCGATG
204608235	CCCGCGTTAACCATACACCGGGCCAATGGCCCAGGTCCGTCACGCAATTTTTGGCCTCCTACTTTCTACCTATCTCATGTTTGGTAGCCACACGCTTCGATG
204608277	CCCGCGTTAACCATACACCGGGCCAATGGCCCAGGTCCGTCACGCAATTTTTTGGCTGCCATTTATGAGTGGCCAAGAGTAAGGTAGCCACACGCTTCGATG
204608333	CCCGCGTTAACCATACACCGGGCCAATGGCCCAGGTCCGTCACGCAATTTTCAGCATTTCACAAGTAGCTGATGAAATCAGTGGTAGCCACACGCTTCGATG
204608379	CCCGCGTTAACCATACACCGGGCCAATGGCCCAGGTCCGTCACGCAATTTAAAGGCACCGACCTAACCCTTACCATCCCTTGGGTAGCCACACGCTTCGATG
204608447	CCCGCGTTAACCATACACCGGGCCAATGGCCCAGGTCCGTCACGCAATTTTACAAATCGTTCCTGGAAGCAGCCCAGCATATGGTAGCCACACGCTTCGATG
204608493	CCCGCGTTAACCATACACCGGGCCAATGGCCCAGGTCCGTCACGCAATTTCCACACACCCAGTCACACCATCTGGGCAATTTGGTAGCCACACGCTTCGATG
204608567	CCCGCGTTAACCATACACCGGGCCAATGGCCCAGGTCCGTCACGCAATTTCAAGATCAGGAAATTGCCTCTAAAAGGTCAGAGGTAGCCACACGCTTCGATG
204608609	CCCGCGTTAACCATACACCGGGCCAATGGCCCAGGTCCGTCACGCAATTTTATTGTACCAACAGTCTAGGATGTCAGTAATGGGTAGCCACACGCTTCGATG
204608671	CCCGCGTTAACCATACACCGGGCCAATGGCCCAGGTCCGTCACGCAATTTTGACTTTACACATGGTGTTCCAGTTCTGAGTTGGTAGCCACACGCTTCGATG
204608763	CCCGCGTTAACCATACACCGGGCCAATGGCCCAGGTCCGTCACGCAATTTTACATTTATGCACTGTGTGCCTTGCACAAAGGGGTAGCCACACGCTTCGATG
204608806	CCCGCGTTAACCATACACCGGGCCAATGGCCCAGGTCCGTCACGCAATTTGGGAATGAAGAGGGCTGAAATCTAGTCAAGCTGGTAGCCACACGCTTCGATG
204608875	CCCGCGTTAACCATACACCGGGCCAATGGCCCAGGTCCGTCACGCAATTTGGGCGCCTTCTCTAATGCCCGCATGTATGGGCGGTAGCCACACGCTTCGATG
204608933	CCCGCGTTAACCATACACCGGGCCAATGGCCCAGGTCCGTCACGCAATTTCTTTCTGCCATTTGGTTACTGAGCTTTATAGAGGTAGCCACACGCTTCGATG
204609108	CCCGCGTTAACCATACACCGGGCCAATGGCCCAGGTCCGTCACGCAATTTCACCTTAGCTCTGCATGTTTTAATTTAGTTGGGGTAGCCACACGCTTCGATG
204609160	CCCGCGTTAACCATACACCGGGCCAATGGCCCAGGTCCGTCACGCAATTTCTGGGTGGGTATGTCTTTGGAGAGTAATGAGAGGTAGCCACACGCTTCGATG
204609202	CCCGCGTTAACCATACACCGGGCCAATGGCCCAGGTCCGTCACGCAATTTCCTAGTTCGTGTCCTAGTTTGGCTCTTAGAAGGGTAGCCACACGCTTCGATG
204609256	CCCGCGTTAACCATACACCGGGCCAATGGCCCAGGTCCGTCACGCAATTTACCTGAGGAATACTAGGTAATATAGCTTGGATGGTAGCCACACGCTTCGATG
204609401	CCCGCGTTAACCATACACCGGGCCAATGGCCCAGGTCCGTCACGCAATTTTCGTATGGGATTGAGTTCTTGCTCTTAGTTTTGGTAGCCACACGCTTCGATG
204609455	CCCGCGTTAACCATACACCGGGCCAATGGCCCAGGTCCGTCACGCAATTTGAGTCTGGCATCCTATTCAGTGCCTCCCTTCTGGTAGCCACACGCTTCGATG
204609619	CCCGCGTTAACCATACACCGGGCCAATGGCCCAGGTCCGTCACGCAATTTAGCAGAATAGAGTGCTATACTTCTTGTACAGCGGTAGCCACACGCTTCGATG
204609831	CCCGCGTTAACCATACACCGGGCCAATGGCCCAGGTCCGTCACGCAATTTCCAGACTAAATAACCTCAGAGCTCATTCCTATGGTAGCCACACGCTTCGATG
204609930	CCCGCGTTAACCATACACCGGGCCAATGGCCCAGGTCCGTCACGCAATTTGGGTTTCTCCACTATCACATTTCTAAGTCTTAGGTAGCCACACGCTTCGATG
204610287	CCCGCGTTAACCATACACCGGGCCAATGGCCCAGGTCCGTCACGCAATTTGGGTGCTCAGAATATCTTAATGAGTGAATCAAGGTAGCCACACGCTTCGATG
204610394	CCCGCGTTAACCATACACCGGGCCAATGGCCCAGGTCCGTCACGCAATTTGACGAAACAGGTATTATGAAAAGACTTGGGAAGGTAGCCACACGCTTCGATG
204610587	CCCGCGTTAACCATACACCGGGCCAATGGCCCAGGTCCGTCACGCAATTTTTGTGTTCAGTTATCTACTCTCCATGTGCTCTGGTAGCCACACGCTTCGATG
204610638	CCCGCGTTAACCATACACCGGGCCAATGGCCCAGGTCCGTCACGCAATTTATAAGGATTAGTTTAAGCCAGAATGGTAGTCCGGTAGCCACACGCTTCGATG
204610680	CCCGCGTTAACCATACACCGGGCCAATGGCCCAGGTCCGTCACGCAATTTATCAGTGATTGGTTTAGGCATGGACACATGATGGTAGCCACACGCTTCGATG
204610722	CCCGCGTTAACCATACACCGGGCCAATGGCCCAGGTCCGTCACGCAATTTCCAATAGCCTGACGGGTCTCTGATAAAGTTTCGGTAGCCACACGCTTCGATG
204611086	CCCGCGTTAACCATACACCGGGCCAATGGCCCAGGTCCGTCACGCAATTTGAGATGTTTGGAAACAAAGTTTCCTTTCTGCTGGTAGCCACACGCTTCGATG
204611136	CCCGCGTTAACCATACACCGGGCCAATGGCCCAGGTCCGTCACGCAATTTAAGCAGCATCTGATATAGCCTCTTTGCGACCAGGTAGCCACACGCTTCGATG
204611178	CCCGCGTTAACCATACACCGGGCCAATGGCCCAGGTCCGTCACGCAATTTTGGCCTGAGAACATGCTGAGGCAGGAAGAGCAGGTAGCCACACGCTTCGATG
204611220	CCCGCGTTAACCATACACCGGGCCAATGGCCCAGGTCCGTCACGCAATTTAGGAACCTGGATCTTGGTGACATTATTGAGCTGGTAGCCACACGCTTCGATG
204611262	CCCGCGTTAACCATACACCGGGCCAATGGCCCAGGTCCGTCACGCAATTTCCGACTTGAATTCTCCTTGCTTCCTTCCTTCCGGTAGCCACACGCTTCGATG
204611324	CCCGCGTTAACCATACACCGGGCCAATGGCCCAGGTCCGTCACGCAATTTCCAGTTCTTGTCATGTGAGACAGTAAATAACTGGTAGCCACACGCTTCGATG
204611580	CCCGCGTTAACCATACACCGGGCCAATGGCCCAGGTCCGTCACGCAATTTTCCACTGACATATGAAATTTGGGCAATTTGCTGGTAGCCACACGCTTCGATG
204611622	CCCGCGTTAACCATACACCGGGCCAATGGCCCAGGTCCGTCACGCAATTTGCATTATAAATCACAGAACAGCAGAGGATACAGGTAGCCACACGCTTCGATG
204611723	CCCGCGTTAACCATACACCGGGCCAATGGCCCAGGTCCGTCACGCAATTTAGCACCTCCAGGAAGGAACCAAATTATTTGTAGGTAGCCACACGCTTCGATG
204612042	CCCGCGTTAACCATACACCGGGCCAATGGCCCAGGTCCGTCACGCAATTTCCACCAAGTCCAGCCAATATTTGTATTTTGAAGGTAGCCACACGCTTCGATG
204612103	CCCGCGTTAACCATACACCGGGCCAATGGCCCAGGTCCGTCACGCAATTTCTGGCTCACTTCCTGGTAATATAAAATACAACGGTAGCCACACGCTTCGATG
204612151	CCCGCGTTAACCATACACCGGGCCAATGGCCCAGGTCCGTCACGCAATTTCCATGATTCTCCTAGTTCAGTGATCTCTTTCTGGTAGCCACACGCTTCGATG
204612206	CCCGCGTTAACCATACACCGGGCCAATGGCCCAGGTCCGTCACGCAATTTCCTAAACTCCAGCGGCCTGTAGAGGAGATTGGGGTAGCCACACGCTTCGATG
204612628	CCCGCGTTAACCATACACCGGGCCAATGGCCCAGGTCCGTCACGCAATTTTACTGGGCCTGGATCTTCATCCTTTCAGTCTGGGTAGCCACACGCTTCGATG
204612670	CCCGCGTTAACCATACACCGGGCCAATGGCCCAGGTCCGTCACGCAATTTTGACAGTGGCACCTCCAGCAACATTGATCTTCGGTAGCCACACGCTTCGATG
204612712	CCCGCGTTAACCATACACCGGGCCAATGGCCCAGGTCCGTCACGCAATTTCTGGGATAACACATTAGCTTCTAGAATGGCTTGGTAGCCACACGCTTCGATG
204612779	CCCGCGTTAACCATACACCGGGCCAATGGCCCAGGTCCGTCACGCAATTTAAACTGGCCACACATGTGTTCAGTCTAGTGATGGTAGCCACACGCTTCGATG
204612841	CCCGCGTTAACCATACACCGGGCCAATGGCCCAGGTCCGTCACGCAATTTCAGAGTTTTGACCTTAGCAATTTACTACTTGGGGTAGCCACACGCTTCGATG
204612968	CCCGCGTTAACCATACACCGGGCCAATGGCCCAGGTCCGTCACGCAATTTAATTCCAATCTGGCCCTGAAAAGCAATACACAGGTAGCCACACGCTTCGATG
204613015	CCCGCGTTAACCATACACCGGGCCAATGGCCCAGGTCCGTCACGCAATTTGGGAAATAGAATAGCTTTGAGAAGGAGTACTTGGTAGCCACACGCTTCGATG
204613071	CCCGCGTTAACCATACACCGGGCCAATGGCCCAGGTCCGTCACGCAATTTGCCAATTTGCTTTGCACAGAGGTTATATTGATGGTAGCCACACGCTTCGATG
204613119	CCCGCGTTAACCATACACCGGGCCAATGGCCCAGGTCCGTCACGCAATTTCACGTATGAGAGAGCCTTTTACCCTATTTATTGGTAGCCACACGCTTCGATG
204613161	CCCGCGTTAACCATACACCGGGCCAATGGCCCAGGTCCGTCACGCAATTTCAGTGTTAACATGTTTGATCTTTGCCAGTTTGGGTAGCCACACGCTTCGATG
204613381	CCCGCGTTAACCATACACCGGGCCAATGGCCCAGGTCCGTCACGCAATTTCCTTTGCTTGTAACTCCTTCATTTTAGAGATGGGTAGCCACACGCTTCGATG
204613457	CCCGCGTTAACCATACACCGGGCCAATGGCCCAGGTCCGTCACGCAATTTAGCTTTTATTAAGTATCCATTCCATGCCAGGCGGTAGCCACACGCTTCGATG
204613508	CCCGCGTTAACCATACACCGGGCCAATGGCCCAGGTCCGTCACGCAATTTTTAGATATAGATCCTGTCCTCAAGAAGCTCCCGGTAGCCACACGCTTCGATG
204613550	CCCGCGTTAACCATACACCGGGCCAATGGCCCAGGTCCGTCACGCAATTTAGACACAAAGCTTTTCACATGGTTTTCAGGTCGGTAGCCACACGCTTCGATG
204613592	CCCGCGTTAACCATACACCGGGCCAATGGCCCAGGTCCGTCACGCAATTTCTATACATAGGGAGTTATTGTGGCTCAAAGGTGGTAGCCACACGCTTCGATG
204613694	CCCGCGTTAACCATACACCGGGCCAATGGCCCAGGTCCGTCACGCAATTTCTTAAAGAACAAGGGAGGCTTAGGCAAGTGACGGTAGCCACACGCTTCGATG
204613736	CCCGCGTTAACCATACACCGGGCCAATGGCCCAGGTCCGTCACGCAATTTATTACATTTCAGGTAGAGAGACTAACTTGTGCGGTAGCCACACGCTTCGATG
204613812	CCCGCGTTAACCATACACCGGGCCAATGGCCCAGGTCCGTCACGCAATTTCAGGGTGGCTGGAGAATAGGTTAAGTCCAAGAGGTAGCCACACGCTTCGATG
204613854	CCCGCGTTAACCATACACCGGGCCAATGGCCCAGGTCCGTCACGCAATTTGATGAGACCACCTCTATTAAGACAAACTCTTTGGTAGCCACACGCTTCGATG
204614106	CCCGCGTTAACCATACACCGGGCCAATGGCCCAGGTCCGTCACGCAATTTCTCCATAACTCTCAATATGTTTATCTCCCTGTGGTAGCCACACGCTTCGATG
204614155	CCCGCGTTAACCATACACCGGGCCAATGGCCCAGGTCCGTCACGCAATTTCGAACAGTATTTACAGACTCTCCACTATGAAGGGTAGCCACACGCTTCGATG
204614197	CCCGCGTTAACCATACACCGGGCCAATGGCCCAGGTCCGTCACGCAATTTCAGCTCACTTCTACTAACTCCCACCCTTCCAAGGTAGCCACACGCTTCGATG
204614239	CCCGCGTTAACCATACACCGGGCCAATGGCCCAGGTCCGTCACGCAATTTGGTTTTAAGCACAAGAGGGACCTGATTAAATTGGTAGCCACACGCTTCGATG
204614283	CCCGCGTTAACCATACACCGGGCCAATGGCCCAGGTCCGTCACGCAATTTAGATTATTTTGCTAGCAATGTGAGGAGTGGTTGGTAGCCACACGCTTCGATG
204614325	CCCGCGTTAACCATACACCGGGCCAATGGCCCAGGTCCGTCACGCAATTTTGCAGTAAATCAAAGAACATAAGTTGGAGGGAGGTAGCCACACGCTTCGATG
204614367	CCCGCGTTAACCATACACCGGGCCAATGGCCCAGGTCCGTCACGCAATTTGAAGGTACCTAGAGGACAGAAAGGTGAGGACTGGTAGCCACACGCTTCGATG
204614409	CCCGCGTTAACCATACACCGGGCCAATGGCCCAGGTCCGTCACGCAATTTTAGAAGATAGAGGGAAGGAGAAGGTCACTCCTGGTAGCCACACGCTTCGATG
204614783	CCCGCGTTAACCATACACCGGGCCAATGGCCCAGGTCCGTCACGCAATTTTACACTCTGTGAGCTAGAGATGCAGGAGGAGGGGTAGCCACACGCTTCGATG
204614871	CCCGCGTTAACCATACACCGGGCCAATGGCCCAGGTCCGTCACGCAATTTGCGTGTTTGTGAGAATCCAGGTGGAGATGCCTGGTAGCCACACGCTTCGATG
204614926	CCCGCGTTAACCATACACCGGGCCAATGGCCCAGGTCCGTCACGCAATTTAGAGTTGCGGCGGTCAGGAGTGAGCAGAGGCTGGTAGCCACACGCTTCGATG
204614968	CCCGCGTTAACCATACACCGGGCCAATGGCCCAGGTCCGTCACGCAATTTATCTATGAGCCAGCCCTCAATGTATAGTTTATGGTAGCCACACGCTTCGATG
204615069	CCCGCGTTAACCATACACCGGGCCAATGGCCCAGGTCCGTCACGCAATTTATGAGAGAAGAGACAAATTTCCTCACCTCATGGGTAGCCACACGCTTCGATG
204615111	CCCGCGTTAACCATACACCGGGCCAATGGCCCAGGTCCGTCACGCAATTTGCTGGCAGAGGAGACAAACATTAACACAGAAAGGTAGCCACACGCTTCGATG
204615153	CCCGCGTTAACCATACACCGGGCCAATGGCCCAGGTCCGTCACGCAATTTCATATGCAATTATGGACTGTGGTAGGTGCTACGGTAGCCACACGCTTCGATG
204615199	CCCGCGTTAACCATACACCGGGCCAATGGCCCAGGTCCGTCACGCAATTTGCTTATGTGATAGAATAACAGCATGCACCAAAGGTAGCCACACGCTTCGATG
204615251	CCCGCGTTAACCATACACCGGGCCAATGGCCCAGGTCCGTCACGCAATTTGGAAACAGATGGGCAGGCAAAGCTTCTTTATAGGTAGCCACACGCTTCGATG
204615293	CCCGCGTTAACCATACACCGGGCCAATGGCCCAGGTCCGTCACGCAATTTCCAGGTGCAGAAGAGTTAAAGAAGCCATGTGCGGTAGCCACACGCTTCGATG
204615335	CCCGCGTTAACCATACACCGGGCCAATGGCCCAGGTCCGTCACGCAATTTTTGAAGTGGAAGTCATGGTCAGGACCAGCCATGGTAGCCACACGCTTCGATG
204615377	CCCGCGTTAACCATACACCGGGCCAATGGCCCAGGTCCGTCACGCAATTTGAGCTTAGGATAAAGTCCAATCAACGGAGACCGGTAGCCACACGCTTCGATG
204615419	CCCGCGTTAACCATACACCGGGCCAATGGCCCAGGTCCGTCACGCAATTTCTAGACATCATCAATCAAGAGAGCTAAGTGATGGTAGCCACACGCTTCGATG
204615591	CCCGCGTTAACCATACACCGGGCCAATGGCCCAGGTCCGTCACGCAATTTCTGTTATGGGTTGAGATGATTGTATGAGCAATGGTAGCCACACGCTTCGATG
204615658	CCCGCGTTAACCATACACCGGGCCAATGGCCCAGGTCCGTCACGCAATTTCTGGGTGCTAATTACTATTCACTCTGCAAATTGGTAGCCACACGCTTCGATG
204616387	CCCGCGTTAACCATACACCGGGCCAATGGCCCAGGTCCGTCACGCAATTTCTGCCATAACAAATTACCATATGCTAGTTGCTGGTAGCCACACGCTTCGATG
204616464	CCCGCGTTAACCATACACCGGGCCAATGGCCCAGGTCCGTCACGCAATTTCCAAGATCCAGTGTCTGGTGAAGGCCTGTTTCGGTAGCCACACGCTTCGATG
204616508	CCCGCGTTAACCATACACCGGGCCAATGGCCCAGGTCCGTCACGCAATTTTGGTCATCTTCTTGTGGTACCTTTATAGGGTAGGTAGCCACACGCTTCGATG
204616550	CCCGCGTTAACCATACACCGGGCCAATGGCCCAGGTCCGTCACGCAATTTAGAGGAAGCAAGCTCTTTTGAGTCTCTTCTTAGGTAGCCACACGCTTCGATG
204616592	CCCGCGTTAACCATACACCGGGCCAATGGCCCAGGTCCGTCACGCAATTTAATTGCATCATGAGAGCCTCACCCAAATGACCGGTAGCCACACGCTTCGATG
204616634	CCCGCGTTAACCATACACCGGGCCAATGGCCCAGGTCCGTCACGCAATTTCTAAAGTCCTCACCTCCTAATAGCACTCCACTGGTAGCCACACGCTTCGATG
204616713	CCCGCGTTAACCATACACCGGGCCAATGGCCCAGGTCCGTCACGCAATTTGTCTGTAACAGTCATGTTTTCAAAAGCAGTTGGGTAGCCACACGCTTCGATG
204616761	CCCGCGTTAACCATACACCGGGCCAATGGCCCAGGTCCGTCACGCAATTTGTGTTTCATCAAGATTTCTATCTGTTGGCAGAGGTAGCCACACGCTTCGATG
204616865	CCCGCGTTAACCATACACCGGGCCAATGGCCCAGGTCCGTCACGCAATTTGTCTCCTAGTGCCAAATATAAATGATGAGTCAGGTAGCCACACGCTTCGATG
204616968	CCCGCGTTAACCATACACCGGGCCAATGGCCCAGGTCCGTCACGCAATTTGTAGTGCCATTCTCATAGGCTTTCCTTTGATAGGTAGCCACACGCTTCGATG
204617243	CCCGCGTTAACCATACACCGGGCCAATGGCCCAGGTCCGTCACGCAATTTTCATTTCTCTCAGCTTCAGCCTGAAAAGTCTCGGTAGCCACACGCTTCGATG
204617285	CCCGCGTTAACCATACACCGGGCCAATGGCCCAGGTCCGTCACGCAATTTTCTGACTTGTTCACCTTAGATCAAATGCCAATGGTAGCCACACGCTTCGATG
204617416	CCCGCGTTAACCATACACCGGGCCAATGGCCCAGGTCCGTCACGCAATTTGGTCTAAGACAGGTGTAGTTCTTCATAAGAAAGGTAGCCACACGCTTCGATG
204617488	CCCGCGTTAACCATACACCGGGCCAATGGCCCAGGTCCGTCACGCAATTTCACTGGCAAGGTTTCATGAATCCGGCTCCATGGGTAGCCACACGCTTCGATG
204617544	CCCGCGTTAACCATACACCGGGCCAATGGCCCAGGTCCGTCACGCAATTTGGGCTTGTTCCTATTATATATCTGAATCACCAGGTAGCCACACGCTTCGATG
204618044	CCCGCGTTAACCATACACCGGGCCAATGGCCCAGGTCCGTCACGCAATTTAGTATTCCTGAACAAGCTCATGCAAAGGTCACGGTAGCCACACGCTTCGATG
204618235	CCCGCGTTAACCATACACCGGGCCAATGGCCCAGGTCCGTCACGCAATTTCCAGGGAAGGTCATATTTTAAGAAGGAAATTGGGTAGCCACACGCTTCGATG
204618314	CCCGCGTTAACCATACACCGGGCCAATGGCCCAGGTCCGTCACGCAATTTAGATCTACCTTTGGTTGCTCTAGGAATGTGTAGGTAGCCACACGCTTCGATG
204618384	CCCGCGTTAACCATACACCGGGCCAATGGCCCAGGTCCGTCACGCAATTTCATAGGTGTATGCATTTATGGAGTACATGAGAGGTAGCCACACGCTTCGATG
204618663	CCCGCGTTAACCATACACCGGGCCAATGGCCCAGGTCCGTCACGCAATTTTCCCAGCATCATTCTATTCTCTACCTCCATGAGGTAGCCACACGCTTCGATG
204618720	CCCGCGTTAACCATACACCGGGCCAATGGCCCAGGTCCGTCACGCAATTTCTACAAATCAGTGAAAAGGTGTGAAGTTTGTCGGTAGCCACACGCTTCGATG
204619257	CCCGCGTTAACCATACACCGGGCCAATGGCCCAGGTCCGTCACGCAATTTCCCTTTCCTATACCTGTTTGCCATTTGTAGGTGGTAGCCACACGCTTCGATG
204619556	CCCGCGTTAACCATACACCGGGCCAATGGCCCAGGTCCGTCACGCAATTTCCCAAAGTGTAGGTCTTCTTTTGAGAAATGTCGGTAGCCACACGCTTCGATG
204619682	CCCGCGTTAACCATACACCGGGCCAATGGCCCAGGTCCGTCACGCAATTTTCTGATGGATAGTATGCACATATTTTCTCCCAGGTAGCCACACGCTTCGATG
204619724	CCCGCGTTAACCATACACCGGGCCAATGGCCCAGGTCCGTCACGCAATTTTGTCGCTTTGCTTTGTTGATTGTTCTCTTTGCGGTAGCCACACGCTTCGATG
204619828	CCCGCGTTAACCATACACCGGGCCAATGGCCCAGGTCCGTCACGCAATTTTCATTCAATAAATCTTTGCCCAGACCAACGTCGGTAGCCACACGCTTCGATG
204619963	CCCGCGTTAACCATACACCGGGCCAATGGCCCAGGTCCGTCACGCAATTTAGGAGTCTAGTTACGTTCTTCTGTATATGGTAGGTAGCCACACGCTTCGATG
204620145	CCCGCGTTAACCATACACCGGGCCAATGGCCCAGGTCCGTCACGCAATTTGCTAGTACCATGCTATTTGGATACTATGACTCGGTAGCCACACGCTTCGATG
204620306	CCCGCGTTAACCATACACCGGGCCAATGGCCCAGGTCCGTCACGCAATTTGAACGCAATTGGTATTTCAATAGGGTTTGCATGGTAGCCACACGCTTCGATG
204620792	CCCGCGTTAACCATACACCGGGCCAATGGCCCAGGTCCGTCACGCAATTTTAGAAGTTCCAGTATTGCGCTGAATAACAGTGGGTAGCCACACGCTTCGATG
204620895	CCCGCGTTAACCATACACCGGGCCAATGGCCCAGGTCCGTCACGCAATTTCTAGTTGTATGCCATGTATGGCTTTTATTGTGGGTAGCCACACGCTTCGATG
204621446	CCCGCGTTAACCATACACCGGGCCAATGGCCCAGGTCCGTCACGCAATTTTATTCAGGTTCCGGATTTCTTCATGGTTCAATGGTAGCCACACGCTTCGATG
204621631	CCCGCGTTAACCATACACCGGGCCAATGGCCCAGGTCCGTCACGCAATTTTGGGTCTTCTCTCTTTTCTTCTTAGTATCACTGGTAGCCACACGCTTCGATG
204622167	CCCGCGTTAACCATACACCGGGCCAATGGCCCAGGTCCGTCACGCAATTTGGCCACAATGTTGTAATATTCTGTGTACTTACGGTAGCCACACGCTTCGATG
204622281	CCCGCGTTAACCATACACCGGGCCAATGGCCCAGGTCCGTCACGCAATTTGCATTTCTTATAGGACAGTTCTGATGTTGATGGGTAGCCACACGCTTCGATG
204622350	CCCGCGTTAACCATACACCGGGCCAATGGCCCAGGTCCGTCACGCAATTTTTTCTCCACCATGTTTGAAGGATATTTCCACCGGTAGCCACACGCTTCGATG
204622439	CCCGCGTTAACCATACACCGGGCCAATGGCCCAGGTCCGTCACGCAATTTCACTCTATCCTGGCCTGTATGTTTTACACTGAGGTAGCCACACGCTTCGATG
204622481	CCCGCGTTAACCATACACCGGGCCAATGGCCCAGGTCCGTCACGCAATTTGCCAGACATATTGAAGCTCCATTATATGCAATGGTAGCCACACGCTTCGATG
204622757	CCCGCGTTAACCATACACCGGGCCAATGGCCCAGGTCCGTCACGCAATTTCCCTTCCAAAGCTGTTTTCTAGATCTTGTAGGGGTAGCCACACGCTTCGATG
204622799	CCCGCGTTAACCATACACCGGGCCAATGGCCCAGGTCCGTCACGCAATTTTCTGTTTTCTCCTCTCACTGTGTATTTTCAAGGGTAGCCACACGCTTCGATG
204622879	CCCGCGTTAACCATACACCGGGCCAATGGCCCAGGTCCGTCACGCAATTTGCTGTTGAAAGACTGATGCATTCCTTAATATGGGTAGCCACACGCTTCGATG
204623424	CCCGCGTTAACCATACACCGGGCCAATGGCCCAGGTCCGTCACGCAATTTTTGATTTGGAGTGGTCATGTTTTCTTGGATGGGGTAGCCACACGCTTCGATG
204623496	CCCGCGTTAACCATACACCGGGCCAATGGCCCAGGTCCGTCACGCAATTTGGAGTTCGGTATTTATTGTAGTTTTCACAGTCGGTAGCCACACGCTTCGATG
204623636	CCCGCGTTAACCATACACCGGGCCAATGGCCCAGGTCCGTCACGCAATTTGCACCATAAGCCCAGTAATGCCGTGACTCTTGGGTAGCCACACGCTTCGATG
204623685	CCCGCGTTAACCATACACCGGGCCAATGGCCCAGGTCCGTCACGCAATTTCATCTTGGTGGCCTTAGATAAGATCCAGGAGAGGTAGCCACACGCTTCGATG
204623727	CCCGCGTTAACCATACACCGGGCCAATGGCCCAGGTCCGTCACGCAATTTTACCAGGCAGAGATTCTTGTTCTCTTCCCTTAGGTAGCCACACGCTTCGATG
204623779	CCCGCGTTAACCATACACCGGGCCAATGGCCCAGGTCCGTCACGCAATTTGTCCCATTGTCCATGCTGAGCTTCCTGGAATTGGTAGCCACACGCTTCGATG
204623825	CCCGCGTTAACCATACACCGGGCCAATGGCCCAGGTCCGTCACGCAATTTACAAGCACCGTTGTGGCCATCAGCACTGGGCTGGTAGCCACACGCTTCGATG
204623880	CCCGCGTTAACCATACACCGGGCCAATGGCCCAGGTCCGTCACGCAATTTAGCACAGCACACTGAGTCTTACGCAAGGCCTGGGTAGCCACACGCTTCGATG
204623932	CCCGCGTTAACCATACACCGGGCCAATGGCCCAGGTCCGTCACGCAATTTCTGCAAATGTTCACTCAAGGCCAAGGGCTCTTGGTAGCCACACGCTTCGATG
204624080	CCCGCGTTAACCATACACCGGGCCAATGGCCCAGGTCCGTCACGCAATTTAACCTGAGGAATGTACTTGGTGCTCTATCCTCGGTAGCCACACGCTTCGATG
204624174	CCCGCGTTAACCATACACCGGGCCAATGGCCCAGGTCCGTCACGCAATTTCTTATGCAGAAGGAGTTTCTCTCCCTGTCCACGGTAGCCACACGCTTCGATG
204624232	CCCGCGTTAACCATACACCGGGCCAATGGCCCAGGTCCGTCACGCAATTTTGTCAGGCTATGGCTGAAGTTCACACAAAGCCGGTAGCCACACGCTTCGATG
204624518	CCCGCGTTAACCATACACCGGGCCAATGGCCCAGGTCCGTCACGCAATTTCACAGCTTGGAATGCACTGAGTCACAGCAGAAGGTAGCCACACGCTTCGATG
204624968	CCCGCGTTAACCATACACCGGGCCAATGGCCCAGGTCCGTCACGCAATTTAAGTCCACTGGTTTCAAGCCACATGGCATCAGGGTAGCCACACGCTTCGATG
204625261	CCCGCGTTAACCATACACCGGGCCAATGGCCCAGGTCCGTCACGCAATTTCTCCAAGCACACACATTTTCTCTCTGCTGCTGGGTAGCCACACGCTTCGATG
204625331	CCCGCGTTAACCATACACCGGGCCAATGGCCCAGGTCCGTCACGCAATTTCAGTCTTTATTACCTTCTTCAGTGTCCCTTTCGGTAGCCACACGCTTCGATG
204625373	CCCGCGTTAACCATACACCGGGCCAATGGCCCAGGTCCGTCACGCAATTTTGTTAAAACCATGCACTGTGAAGGAATGTGTAGGTAGCCACACGCTTCGATG
204625431	CCCGCGTTAACCATACACCGGGCCAATGGCCCAGGTCCGTCACGCAATTTCAATCCACAGAAAGATACACAAATCTAACGTCGGTAGCCACACGCTTCGATG
204625512	CCCGCGTTAACCATACACCGGGCCAATGGCCCAGGTCCGTCACGCAATTTGATGTCAAACATCAACGAGACACTTGGATATAGGTAGCCACACGCTTCGATG
204625555	CCCGCGTTAACCATACACCGGGCCAATGGCCCAGGTCCGTCACGCAATTTTTTGTTTTCAGTCTTGAAAGCCTTCTGTGTAGGGTAGCCACACGCTTCGATG
204625597	CCCGCGTTAACCATACACCGGGCCAATGGCCCAGGTCCGTCACGCAATTTAGTGAGTTTCATTTTATGAGGCCCAGAGGTATGGTAGCCACACGCTTCGATG
204625639	CCCGCGTTAACCATACACCGGGCCAATGGCCCAGGTCCGTCACGCAATTTCCAATGACTTGATTTCTCAGGAGAACCAAATTGGTAGCCACACGCTTCGATG
204625691	CCCGCGTTAACCATACACCGGGCCAATGGCCCAGGTCCGTCACGCAATTTCTGTTTCATTCCAAAATGGCAAGAGATGTATGGGTAGCCACACGCTTCGATG
204625740	CCCGCGTTAACCATACACCGGGCCAATGGCCCAGGTCCGTCACGCAATTTGGGCTTTGGTTGGGCTCAAGAGGCGTCATCTGGGTAGCCACACGCTTCGATG
204625782	CCCGCGTTAACCATACACCGGGCCAATGGCCCAGGTCCGTCACGCAATTTGGCAATAGTGCGTATTGTCCTCAAATTCCTTAGGTAGCCACACGCTTCGATG
204625848	CCCGCGTTAACCATACACCGGGCCAATGGCCCAGGTCCGTCACGCAATTTCTACTAATGGGTACATGGTTCCCAAAGGTATTGGTAGCCACACGCTTCGATG
204625903	CCCGCGTTAACCATACACCGGGCCAATGGCCCAGGTCCGTCACGCAATTTGGTTAACAACACATTTCTTCTAAAAGGGACAGGGTAGCCACACGCTTCGATG
204625949	CCCGCGTTAACCATACACCGGGCCAATGGCCCAGGTCCGTCACGCAATTTCTCCACTTCCAAACTTCCTAAGAGAGCAGTGTGGTAGCCACACGCTTCGATG
204626019	CCCGCGTTAACCATACACCGGGCCAATGGCCCAGGTCCGTCACGCAATTTATTTCCCTTCCACCTACACAGGAAAGGCAGGAGGTAGCCACACGCTTCGATG
204626067	CCCGCGTTAACCATACACCGGGCCAATGGCCCAGGTCCGTCACGCAATTTGCACTTCCTTCTTACATAGTAGGATGAAGTAAGGTAGCCACACGCTTCGATG
204626113	CCCGCGTTAACCATACACCGGGCCAATGGCCCAGGTCCGTCACGCAATTTAGTAGGATGAAGAGTTGACTATATGCCTTGGAGGTAGCCACACGCTTCGATG
204626155	CCCGCGTTAACCATACACCGGGCCAATGGCCCAGGTCCGTCACGCAATTTGTATCACTGCAAATCTCAACCTTGCCTGTCTCGGTAGCCACACGCTTCGATG
204626221	CCCGCGTTAACCATACACCGGGCCAATGGCCCAGGTCCGTCACGCAATTTGCAGTTTCAACCTGACAGTACCTCATCTCAGAGGTAGCCACACGCTTCGATG
204626263	CCCGCGTTAACCATACACCGGGCCAATGGCCCAGGTCCGTCACGCAATTTATGCTGCTCACCTGCTCTGGAGCTTCTGAGCTGGTAGCCACACGCTTCGATG
204626321	CCCGCGTTAACCATACACCGGGCCAATGGCCCAGGTCCGTCACGCAATTTACACAGTTGGTGCCCACATATGCTTGGCAGATGGTAGCCACACGCTTCGATG
204626363	CCCGCGTTAACCATACACCGGGCCAATGGCCCAGGTCCGTCACGCAATTTCTTTCAATCTTCATTCCCTCCCTGTAATAGAAGGTAGCCACACGCTTCGATG
204626460	CCCGCGTTAACCATACACCGGGCCAATGGCCCAGGTCCGTCACGCAATTTTTTTATCTCTGCCTCCTTGACTTTGGGTTTGGGGTAGCCACACGCTTCGATG
204626507	CCCGCGTTAACCATACACCGGGCCAATGGCCCAGGTCCGTCACGCAATTTCAATGGAATATGGAGTGCATGGGATGCAGGCAGGTAGCCACACGCTTCGATG
204626549	CCCGCGTTAACCATACACCGGGCCAATGGCCCAGGTCCGTCACGCAATTTATGTCTGTGTTGTTTGACTTGGTCTCATGTTTGGTAGCCACACGCTTCGATG
204626591	CCCGCGTTAACCATACACCGGGCCAATGGCCCAGGTCCGTCACGCAATTTCCATGAGAAAGCATGGACCAGGAAGTTTCTGGGGTAGCCACACGCTTCGATG
204626642	CCCGCGTTAACCATACACCGGGCCAATGGCCCAGGTCCGTCACGCAATTTTGGAGTAGAATTGAACCCAACCCACTCACAGAGGTAGCCACACGCTTCGATG
204626684	CCCGCGTTAACCATACACCGGGCCAATGGCCCAGGTCCGTCACGCAATTTGCATGGCCAGCTGACCTACAGACCCAGGAGTGGGTAGCCACACGCTTCGATG
204626772	CCCGCGTTAACCATACACCGGGCCAATGGCCCAGGTCCGTCACGCAATTTATTGTTGCATTAATAGGTGGTGATACGGTTTGGGTAGCCACACGCTTCGATG
204627070	CCCGCGTTAACCATACACCGGGCCAATGGCCCAGGTCCGTCACGCAATTTCCTGTATATCTTGCATGAGTCAATGAAACCTCGGTAGCCACACGCTTCGATG
204627166	CCCGCGTTAACCATACACCGGGCCAATGGCCCAGGTCCGTCACGCAATTTGTTGGGTAACATATATGTGCAACCTAGAAATGGGTAGCCACACGCTTCGATG
204627271	CCCGCGTTAACCATACACCGGGCCAATGGCCCAGGTCCGTCACGCAATTTTCTCTACTCCCAGATTTCATAGGTTCCCATATGGTAGCCACACGCTTCGATG
204627313	CCCGCGTTAACCATACACCGGGCCAATGGCCCAGGTCCGTCACGCAATTTGGTTGAACAACCAGTCACATATAGTGGTGACTGGTAGCCACACGCTTCGATG
204627356	CCCGCGTTAACCATACACCGGGCCAATGGCCCAGGTCCGTCACGCAATTTTCACCCTTGACTTGGCTTTCCCTTCGTCCAGGGGTAGCCACACGCTTCGATG
204627398	CCCGCGTTAACCATACACCGGGCCAATGGCCCAGGTCCGTCACGCAATTTCCTTGCTACGAGTACTGCCTCCTGGATTCACTGGTAGCCACACGCTTCGATG
204627485	CCCGCGTTAACCATACACCGGGCCAATGGCCCAGGTCCGTCACGCAATTTCCCAAGCTAAGACACTGTATGTTTACTTCTAAGGTAGCCACACGCTTCGATG
204627547	CCCGCGTTAACCATACACCGGGCCAATGGCCCAGGTCCGTCACGCAATTTTTCGGATATTGGAGGTTCCAAAGTGTTCACCAGGTAGCCACACGCTTCGATG
204627616	CCCGCGTTAACCATACACCGGGCCAATGGCCCAGGTCCGTCACGCAATTTCACATTCTTTAGATCTTCCTTGAACAAGCCTAGGTAGCCACACGCTTCGATG
204627675	CCCGCGTTAACCATACACCGGGCCAATGGCCCAGGTCCGTCACGCAATTTCTAATGAGAAGATGTTGACCTGATTTGAGACTGGTAGCCACACGCTTCGATG
204627754	CCCGCGTTAACCATACACCGGGCCAATGGCCCAGGTCCGTCACGCAATTTTCAGTCATCAACAGAGCCCTTGCTATCGCCTAGGTAGCCACACGCTTCGATG
204627824	CCCGCGTTAACCATACACCGGGCCAATGGCCCAGGTCCGTCACGCAATTTGCAATAAGGATGTACTCTGTAACTCTTGGATAGGTAGCCACACGCTTCGATG
204627885	CCCGCGTTAACCATACACCGGGCCAATGGCCCAGGTCCGTCACGCAATTTGGAAGCAAGGAGTTCCTCATCACTGAAGAGGAGGTAGCCACACGCTTCGATG
204627927	CCCGCGTTAACCATACACCGGGCCAATGGCCCAGGTCCGTCACGCAATTTCTGGGTGATCATTTGTGAACTATGTACGAATTGGTAGCCACACGCTTCGATG
204628040	CCCGCGTTAACCATACACCGGGCCAATGGCCCAGGTCCGTCACGCAATTTCCTCACAATAACCCTCCACACTATTTTCTTCAGGTAGCCACACGCTTCGATG
204628102	CCCGCGTTAACCATACACCGGGCCAATGGCCCAGGTCCGTCACGCAATTTGAGGTTAAGTAACTTGTTTAAGGTCTGTGACTGGTAGCCACACGCTTCGATG
204628146	CCCGCGTTAACCATACACCGGGCCAATGGCCCAGGTCCGTCACGCAATTTGGCCAACCCAGTTTGTCCTGCTTCCAAGCCTAGGTAGCCACACGCTTCGATG
204628188	CCCGCGTTAACCATACACCGGGCCAATGGCCCAGGTCCGTCACGCAATTTGCAAGTACACATGACATTTTAACTATGGGCTAGGTAGCCACACGCTTCGATG
204628275	CCCGCGTTAACCATACACCGGGCCAATGGCCCAGGTCCGTCACGCAATTTCTACTAACTTCTGCAACAAAGCACAGTAGCAAGGTAGCCACACGCTTCGATG
204628317	CCCGCGTTAACCATACACCGGGCCAATGGCCCAGGTCCGTCACGCAATTTTATAATACTGTATGAGGTTTCCTTCCCACCTGGGTAGCCACACGCTTCGATG
204628434	CCCGCGTTAACCATACACCGGGCCAATGGCCCAGGTCCGTCACGCAATTTAAACCCAAGGTTGTTTTCTGATTCCAGACAGGGGTAGCCACACGCTTCGATG
204628502	CCCGCGTTAACCATACACCGGGCCAATGGCCCAGGTCCGTCACGCAATTTGCTTGTGCTTGACTATTCTGGATGGAGTGGAGGGTAGCCACACGCTTCGATG
204628544	CCCGCGTTAACCATACACCGGGCCAATGGCCCAGGTCCGTCACGCAATTTATGAAGGTCTGTGGGAGTGTGGAGGTCGTGCTGGTAGCCACACGCTTCGATG
204628603	CCCGCGTTAACCATACACCGGGCCAATGGCCCAGGTCCGTCACGCAATTTGACAACTACCACAGTCAGAGATATCCTACACCGGTAGCCACACGCTTCGATG
204628645	CCCGCGTTAACCATACACCGGGCCAATGGCCCAGGTCCGTCACGCAATTTCTGGGTGTTTGGGAAGGATTATAAGTACTAAAGGTAGCCACACGCTTCGATG
204628739	CCCGCGTTAACCATACACCGGGCCAATGGCCCAGGTCCGTCACGCAATTTGACTCAGAGAGACCTGAAAACATTCGAGAGAAGGTAGCCACACGCTTCGATG
204628782	CCCGCGTTAACCATACACCGGGCCAATGGCCCAGGTCCGTCACGCAATTTTGTGTGCTTTGGGAGGATATGAGTGCACGCACGGTAGCCACACGCTTCGATG
204628824	CCCGCGTTAACCATACACCGGGCCAATGGCCCAGGTCCGTCACGCAATTTACATCTGTCACTTTGAGAGTGTACTGGAACATGGTAGCCACACGCTTCGATG
204628866	CCCGCGTTAACCATACACCGGGCCAATGGCCCAGGTCCGTCACGCAATTTTAAATAAGGACGTGAGTGTTACTTGGGCTTTTGGTAGCCACACGCTTCGATG
204628908	CCCGCGTTAACCATACACCGGGCCAATGGCCCAGGTCCGTCACGCAATTTAAATGTGCTAAGTGAAAACACCGACCTTGTGCGGTAGCCACACGCTTCGATG
204629896	CCCGCGTTAACCATACACCGGGCCAATGGCCCAGGTCCGTCACGCAATTTAGTCAGGTCCTCCTCGATGGTCTTGAAGTAGTGGTAGCCACACGCTTCGATG
204630238	CCCGCGTTAACCATACACCGGGCCAATGGCCCAGGTCCGTCACGCAATTTCACACTTCTGACCAGTGGGCGCGGTAGCTGGGGGTAGCCACACGCTTCGATG
204630297	CCCGCGTTAACCATACACCGGGCCAATGGCCCAGGTCCGTCACGCAATTTAAACAAGTGGTGAAGCGCATACTGTGCCGGCAGGTAGCCACACGCTTCGATG
204630361	CCCGCGTTAACCATACACCGGGCCAATGGCCCAGGTCCGTCACGCAATTTCTGAAGGCTCTGTTGTTGGTTGTTTTGAGATGGGTAGCCACACGCTTCGATG
204630403	CCCGCGTTAACCATACACCGGGCCAATGGCCCAGGTCCGTCACGCAATTTCCTACGGTTCAGTTTCCTTATCTGTGAAATTAGGTAGCCACACGCTTCGATG
204630445	CCCGCGTTAACCATACACCGGGCCAATGGCCCAGGTCCGTCACGCAATTTGTCTACCTCAGAGTGCTATCATAAAGACCAACGGTAGCCACACGCTTCGATG
204630487	CCCGCGTTAACCATACACCGGGCCAATGGCCCAGGTCCGTCACGCAATTTGAGTTCGCTTAATGGTTCTGGCATGTGAAATTGGTAGCCACACGCTTCGATG
204630542	CCCGCGTTAACCATACACCGGGCCAATGGCCCAGGTCCGTCACGCAATTTAAGGACAAAAGGTTTAATCTCTAGTGTGTGTGGGTAGCCACACGCTTCGATG
204630627	CCCGCGTTAACCATACACCGGGCCAATGGCCCAGGTCCGTCACGCAATTTCGTTAGACTACTAGACTTTGATGAGTCAAGAAGGTAGCCACACGCTTCGATG
204630768	CCCGCGTTAACCATACACCGGGCCAATGGCCCAGGTCCGTCACGCAATTTAATTCAGGTCACACTATGCCCAGAAGCCATACGGTAGCCACACGCTTCGATG
204631197	CCCGCGTTAACCATACACCGGGCCAATGGCCCAGGTCCGTCACGCAATTTGTAGTGGTCTTTTATAGGAGACATTTGCAGATGGTAGCCACACGCTTCGATG
204631251	CCCGCGTTAACCATACACCGGGCCAATGGCCCAGGTCCGTCACGCAATTTCATAGGAGCTTTGCATTTCCTGATATTTCAGAGGTAGCCACACGCTTCGATG
204631303	CCCGCGTTAACCATACACCGGGCCAATGGCCCAGGTCCGTCACGCAATTTTAATGAGTTAGGAGCACAATGAGCTACACCAAGGTAGCCACACGCTTCGATG
204631345	CCCGCGTTAACCATACACCGGGCCAATGGCCCAGGTCCGTCACGCAATTTGTTAACGAAGCATGTGGTTGAAATAGAAAGTGGGTAGCCACACGCTTCGATG
204631397	CCCGCGTTAACCATACACCGGGCCAATGGCCCAGGTCCGTCACGCAATTTAGCACCAGAGGAATTTGAATGCTTTGTTGTTGGGTAGCCACACGCTTCGATG
204631447	CCCGCGTTAACCATACACCGGGCCAATGGCCCAGGTCCGTCACGCAATTTGATTCAAGAATCAACATATCACCAGGTGTGGTGGTAGCCACACGCTTCGATG
204631823	CCCGCGTTAACCATACACCGGGCCAATGGCCCAGGTCCGTCACGCAATTTGAAGACTACAGTTGGGACTAGAATTCTAAGAAGGTAGCCACACGCTTCGATG
204631933	CCCGCGTTAACCATACACCGGGCCAATGGCCCAGGTCCGTCACGCAATTTATAGAAATTGACCCAATAGTCCCATAGACAGGGGTAGCCACACGCTTCGATG
204632049	CCCGCGTTAACCATACACCGGGCCAATGGCCCAGGTCCGTCACGCAATTTTCCTAACTTAGGAAACAACCCTCAGGATTCTGGGTAGCCACACGCTTCGATG
204632094	CCCGCGTTAACCATACACCGGGCCAATGGCCCAGGTCCGTCACGCAATTTTAACTGAAACTCACCAGATTATCCATCTAGACGGTAGCCACACGCTTCGATG
204632149	CCCGCGTTAACCATACACCGGGCCAATGGCCCAGGTCCGTCACGCAATTTTGTCATAATTGCTTCCTTACCTCTCAGTAGTTGGTAGCCACACGCTTCGATG
204632193	CCCGCGTTAACCATACACCGGGCCAATGGCCCAGGTCCGTCACGCAATTTCACAAAGGTACATTTCTTCCCTGCTAGGTAAAGGTAGCCACACGCTTCGATG
204632392	CCCGCGTTAACCATACACCGGGCCAATGGCCCAGGTCCGTCACGCAATTTAATAGCATCACAAGAAGTTTGGTAGGTTGTCCGGTAGCCACACGCTTCGATG
204632434	CCCGCGTTAACCATACACCGGGCCAATGGCCCAGGTCCGTCACGCAATTTCAGGAGCTGAATCACATGATCAAAGCCCAGGCGGTAGCCACACGCTTCGATG
204632487	CCCGCGTTAACCATACACCGGGCCAATGGCCCAGGTCCGTCACGCAATTTCCATTTTAGGGTTTGGCTATTGTCTTCAAACTGGTAGCCACACGCTTCGATG
204632529	CCCGCGTTAACCATACACCGGGCCAATGGCCCAGGTCCGTCACGCAATTTCTGCTTCATTTCAGGAATCATATCTATGTGCAGGTAGCCACACGCTTCGATG
204632573	CCCGCGTTAACCATACACCGGGCCAATGGCCCAGGTCCGTCACGCAATTTAGGTAAAGGGTCAAAAGCCTTCATGAGCTTTTGGTAGCCACACGCTTCGATG
204632733	CCCGCGTTAACCATACACCGGGCCAATGGCCCAGGTCCGTCACGCAATTTCCTGTATCCACCTGTCCTAGAATAAGAAATAGGGTAGCCACACGCTTCGATG
204632796	CCCGCGTTAACCATACACCGGGCCAATGGCCCAGGTCCGTCACGCAATTTGCCTACATGGGAAGTTCCTTGCATCCCTCCTCGGTAGCCACACGCTTCGATG
204632838	CCCGCGTTAACCATACACCGGGCCAATGGCCCAGGTCCGTCACGCAATTTCCCTCTCTCCTTATCAGAGATAAACATTGATTGGTAGCCACACGCTTCGATG
204633037	CCCGCGTTAACCATACACCGGGCCAATGGCCCAGGTCCGTCACGCAATTTCATACTGATGCTATTCATTTCCACTCTCACAGGGTAGCCACACGCTTCGATG
204633161	CCCGCGTTAACCATACACCGGGCCAATGGCCCAGGTCCGTCACGCAATTTCTTGTGCATGAGTGGAAGATTTTCTTTAAAGGGGTAGCCACACGCTTCGATG
204633204	CCCGCGTTAACCATACACCGGGCCAATGGCCCAGGTCCGTCACGCAATTTGGAATGGAATTGCTGCATTTTAGGTTGTGTTAGGTAGCCACACGCTTCGATG
204633282	CCCGCGTTAACCATACACCGGGCCAATGGCCCAGGTCCGTCACGCAATTTGTCAATCCTCTTTACCATTAGCAATGTTTAGGGGTAGCCACACGCTTCGATG
204633351	CCCGCGTTAACCATACACCGGGCCAATGGCCCAGGTCCGTCACGCAATTTAAAGAACAGCTTGTTGACGTTGGTCTTGGTGTGGTAGCCACACGCTTCGATG
204633393	CCCGCGTTAACCATACACCGGGCCAATGGCCCAGGTCCGTCACGCAATTTGACATGACTCCAAAAGCATAGGCAACAAAAGCGGTAGCCACACGCTTCGATG
204633437	CCCGCGTTAACCATACACCGGGCCAATGGCCCAGGTCCGTCACGCAATTTGTGGGACTACATCAAGTTAAAATCTTCACAGTGGTAGCCACACGCTTCGATG
204634184	CCCGCGTTAACCATACACCGGGCCAATGGCCCAGGTCCGTCACGCAATTTCCGGCCAGAAACTCTTACAACTCAATAACAACGGTAGCCACACGCTTCGATG
204634410	CCCGCGTTAACCATACACCGGGCCAATGGCCCAGGTCCGTCACGCAATTTCCACTATAGAAAACAGTATGGAGAATCCTTCAGGTAGCCACACGCTTCGATG
204634470	CCCGCGTTAACCATACACCGGGCCAATGGCCCAGGTCCGTCACGCAATTTGCAATCCTACTTCTGGGTTTACATCCAAAATAGGTAGCCACACGCTTCGATG
204634520	CCCGCGTTAACCATACACCGGGCCAATGGCCCAGGTCCGTCACGCAATTTAAGCGATCATAGCACTCCCACTTTCATTGCAGGGTAGCCACACGCTTCGATG
204634600	CCCGCGTTAACCATACACCGGGCCAATGGCCCAGGTCCGTCACGCAATTTCACAAATATCCATGAACAGATGAACGGATGAAGGTAGCCACACGCTTCGATG
204634642	CCCGCGTTAACCATACACCGGGCCAATGGCCCAGGTCCGTCACGCAATTTTATGTACATACCATGGAATACAGTTCAGCCTTGGTAGCCACACGCTTCGATG
204634722	CCCGCGTTAACCATACACCGGGCCAATGGCCCAGGTCCGTCACGCAATTTACAGTACGCTAAGTGAAATAAACCAGTCACAGGGTAGCCACACGCTTCGATG
204634764	CCCGCGTTAACCATACACCGGGCCAATGGCCCAGGTCCGTCACGCAATTTCCTGCATGATTCTAGCTGTATAAGGTATTTGTGGTAGCCACACGCTTCGATG
204634828	CCCGCGTTAACCATACACCGGGCCAATGGCCCAGGTCCGTCACGCAATTTTAGTGGTTTAGGGACTAGGGCATGGGAGAAGTGGTAGCCACACGCTTCGATG
204634893	CCCGCGTTAACCATACACCGGGCCAATGGCCCAGGTCCGTCACGCAATTTTTATGCTAGACAAGTAAGTTCTAGAGATCTGCGGTAGCCACACGCTTCGATG
204634935	CCCGCGTTAACCATACACCGGGCCAATGGCCCAGGTCCGTCACGCAATTTGCCTATAGTTAACAATACAGTCTTGCGCACTTGGTAGCCACACGCTTCGATG
204635315	CCCGCGTTAACCATACACCGGGCCAATGGCCCAGGTCCGTCACGCAATTTGATAGATCTCAAGTGTTTGTACTGCTAAAACCGGTAGCCACACGCTTCGATG
204635392	CCCGCGTTAACCATACACCGGGCCAATGGCCCAGGTCCGTCACGCAATTTCAAGAAAACTTTGGGCAAGTGTTTGATATGTCGGTAGCCACACGCTTCGATG
204635472	CCCGCGTTAACCATACACCGGGCCAATGGCCCAGGTCCGTCACGCAATTTCCATCAACTTGCCTACATTAAATATGTCTGGTGGTAGCCACACGCTTCGATG
204635601	CCCGCGTTAACCATACACCGGGCCAATGGCCCAGGTCCGTCACGCAATTTGGTATAAAACAGTATCTCTCCCAGCGCTTTGGGGTAGCCACACGCTTCGATG
204636079	CCCGCGTTAACCATACACCGGGCCAATGGCCCAGGTCCGTCACGCAATTTCTGGTTCTTTGTTATTTATGTGTTACAAGCGCGGTAGCCACACGCTTCGATG
204636149	CCCGCGTTAACCATACACCGGGCCAATGGCCCAGGTCCGTCACGCAATTTCGATGTCGTCTTGGCTGAGATAAAATTGATAAGGTAGCCACACGCTTCGATG
204636195	CCCGCGTTAACCATACACCGGGCCAATGGCCCAGGTCCGTCACGCAATTTGTTTTCCTTTTAAGTTTGTGTGTTTGGGTTCCGGTAGCCACACGCTTCGATG
204636399	CCCGCGTTAACCATACACCGGGCCAATGGCCCAGGTCCGTCACGCAATTTTACTGATGTGTAATGCCACCCACATGTGGATGGGTAGCCACACGCTTCGATG
204636545	CCCGCGTTAACCATACACCGGGCCAATGGCCCAGGTCCGTCACGCAATTTCTTCAGGAGTACCTTGGCTATTTGTTTTATGTGGTAGCCACACGCTTCGATG
204637016	CCCGCGTTAACCATACACCGGGCCAATGGCCCAGGTCCGTCACGCAATTTGTATGTTCACTTCGGGTCCTATTTGCTAAGTAGGTAGCCACACGCTTCGATG
204637659	CCCGCGTTAACCATACACCGGGCCAATGGCCCAGGTCCGTCACGCAATTTACTCGTGCTTTTCTTCAGCTTCCTCATCATCAGGTAGCCACACGCTTCGATG
204637873	CCCGCGTTAACCATACACCGGGCCAATGGCCCAGGTCCGTCACGCAATTTAGCTACTAAGCACTGTCTACTAATATGCACTGGGTAGCCACACGCTTCGATG
204638305	CCCGCGTTAACCATACACCGGGCCAATGGCCCAGGTCCGTCACGCAATTTATGGAATCACACCAGTTTGCTAAGCATTCTTTGGTAGCCACACGCTTCGATG
204638463	CCCGCGTTAACCATACACCGGGCCAATGGCCCAGGTCCGTCACGCAATTTCAGACATCCTGATGCAGGGAACACAATTGCCTGGTAGCCACACGCTTCGATG
204638526	CCCGCGTTAACCATACACCGGGCCAATGGCCCAGGTCCGTCACGCAATTTACTGTGTTCACACTGAGGCCAAACTTCCTGTGGGTAGCCACACGCTTCGATG
204638611	CCCGCGTTAACCATACACCGGGCCAATGGCCCAGGTCCGTCACGCAATTTTCCACAAGACACAGGACTCCCTCGTGGGCAACGGTAGCCACACGCTTCGATG
204638653	CCCGCGTTAACCATACACCGGGCCAATGGCCCAGGTCCGTCACGCAATTTGAACTCCACATTGGCATGTTTAATGTGCTATTGGTAGCCACACGCTTCGATG
204638709	CCCGCGTTAACCATACACCGGGCCAATGGCCCAGGTCCGTCACGCAATTTGTTTCTTTATTCTTACGCACCGAATAGCACCAGGTAGCCACACGCTTCGATG
204638751	CCCGCGTTAACCATACACCGGGCCAATGGCCCAGGTCCGTCACGCAATTTGTTGGAAGTCTCAATCTCCCAAAATAAACACTGGTAGCCACACGCTTCGATG
204638832	CCCGCGTTAACCATACACCGGGCCAATGGCCCAGGTCCGTCACGCAATTTCAGGATACAGAGGATAAAATGAGAAGAACCATGGTAGCCACACGCTTCGATG
204638889	CCCGCGTTAACCATACACCGGGCCAATGGCCCAGGTCCGTCACGCAATTTGAATAGATAGTTGCTGTGAAAGTTAAGCCAACGGTAGCCACACGCTTCGATG
204638956	CCCGCGTTAACCATACACCGGGCCAATGGCCCAGGTCCGTCACGCAATTTCCATTGAATAGTCAATGAGGCCAACATTGGGTGGTAGCCACACGCTTCGATG
204639056	CCCGCGTTAACCATACACCGGGCCAATGGCCCAGGTCCGTCACGCAATTTGGATTGATGATACAAAGTGATGGGCATTTCTTGGTAGCCACACGCTTCGATG
204639142	CCCGCGTTAACCATACACCGGGCCAATGGCCCAGGTCCGTCACGCAATTTACAACGAACAGAGACAGCGAAGTGGTAGAGGAGGTAGCCACACGCTTCGATG
204639184	CCCGCGTTAACCATACACCGGGCCAATGGCCCAGGTCCGTCACGCAATTTGAGCGCAGAGTTTAAAAGGACACACCCAAGCAGGTAGCCACACGCTTCGATG
204639226	CCCGCGTTAACCATACACCGGGCCAATGGCCCAGGTCCGTCACGCAATTTAGAAAGCAGCCAAATGTCACTGGGTCATCAGTGGTAGCCACACGCTTCGATG
204639291	CCCGCGTTAACCATACACCGGGCCAATGGCCCAGGTCCGTCACGCAATTTTCCAATTATCCCTGTTTGAGAAAGAAAGCGACGGTAGCCACACGCTTCGATG
204639333	CCCGCGTTAACCATACACCGGGCCAATGGCCCAGGTCCGTCACGCAATTTCTTGTCTTGGAAGAGATTTGTAGTGTGGTAAAGGTAGCCACACGCTTCGATG
204639385	CCCGCGTTAACCATACACCGGGCCAATGGCCCAGGTCCGTCACGCAATTTTTTGTTTCCAAGAATTTGAGGCTTCCTTAAGCGGTAGCCACACGCTTCGATG
204639467	CCCGCGTTAACCATACACCGGGCCAATGGCCCAGGTCCGTCACGCAATTTGGACTTTCCCAGGTTAGAAAGAGATTGTCCGTGGTAGCCACACGCTTCGATG
204639509	CCCGCGTTAACCATACACCGGGCCAATGGCCCAGGTCCGTCACGCAATTTGAGGAAGAGTGGTCTGTAGGGTCCTTGAGTCGGGTAGCCACACGCTTCGATG
204639551	CCCGCGTTAACCATACACCGGGCCAATGGCCCAGGTCCGTCACGCAATTTTGCACTGCACTCTGGCTGTGCTTGTTCAAAGCGGTAGCCACACGCTTCGATG
204639606	CCCGCGTTAACCATACACCGGGCCAATGGCCCAGGTCCGTCACGCAATTTAGACTTTACCACTAGGCAAAAGCTCATAAGTAGGTAGCCACACGCTTCGATG
204639662	CCCGCGTTAACCATACACCGGGCCAATGGCCCAGGTCCGTCACGCAATTTAACATGGAATGCAATGACTCGTGAGGAATTCTGGTAGCCACACGCTTCGATG
204639704	CCCGCGTTAACCATACACCGGGCCAATGGCCCAGGTCCGTCACGCAATTTCAAAGAACTTTTGAAGAGCTTCCTAATAGGAGGGTAGCCACACGCTTCGATG
204639795	CCCGCGTTAACCATACACCGGGCCAATGGCCCAGGTCCGTCACGCAATTTGAGAGTCACTCAATTCTGATTTTATTTCCCTGGGTAGCCACACGCTTCGATG
204639878	CCCGCGTTAACCATACACCGGGCCAATGGCCCAGGTCCGTCACGCAATTTTGAAGTAAACATGGCTAAGAGGATTCTTCAGGGGTAGCCACACGCTTCGATG
204639920	CCCGCGTTAACCATACACCGGGCCAATGGCCCAGGTCCGTCACGCAATTTTGGTTCGTCTTCATCTCTACCCTTCTCTGTGTGGTAGCCACACGCTTCGATG
204639962	CCCGCGTTAACCATACACCGGGCCAATGGCCCAGGTCCGTCACGCAATTTCTCTTGCTAATTGCCTTCTTGTTGGGTTTGGCGGTAGCCACACGCTTCGATG
204640010	CCCGCGTTAACCATACACCGGGCCAATGGCCCAGGTCCGTCACGCAATTTTGGACAGTTCGGAGCTGGGTGAGAGAGAAGCTGGTAGCCACACGCTTCGATG
204640091	CCCGCGTTAACCATACACCGGGCCAATGGCCCAGGTCCGTCACGCAATTTACACCAATGGACCCTCCTGTTCCAGTTTGTTTGGTAGCCACACGCTTCGATG
204640133	CCCGCGTTAACCATACACCGGGCCAATGGCCCAGGTCCGTCACGCAATTTCTAGCAACAACACTTCCTTCTCTTGCCCTTTGGGTAGCCACACGCTTCGATG
204640181	CCCGCGTTAACCATACACCGGGCCAATGGCCCAGGTCCGTCACGCAATTTCTGGCTATTCTTTGCTCTTCTGAATCCACTCAGGTAGCCACACGCTTCGATG
204640278	CCCGCGTTAACCATACACCGGGCCAATGGCCCAGGTCCGTCACGCAATTTCTTTCCTCTGGCATCCAAGTGGGCTCGGCCAAGGTAGCCACACGCTTCGATG
204640320	CCCGCGTTAACCATACACCGGGCCAATGGCCCAGGTCCGTCACGCAATTTTAGCTGGATTTCAGAGTGAGGAGGGTGAGATTGGTAGCCACACGCTTCGATG
204640411	CCCGCGTTAACCATACACCGGGCCAATGGCCCAGGTCCGTCACGCAATTTTTGGCTGTGGACAGTGGGCCTCTACGAAAGGCGGTAGCCACACGCTTCGATG
204640463	CCCGCGTTAACCATACACCGGGCCAATGGCCCAGGTCCGTCACGCAATTTGCTGTCCTATACTACAATCTCTGTGGATTCTAGGTAGCCACACGCTTCGATG
204640510	CCCGCGTTAACCATACACCGGGCCAATGGCCCAGGTCCGTCACGCAATTTACTTATTCATTCAGACCCAGGGATATTCACTTGGTAGCCACACGCTTCGATG
204640599	CCCGCGTTAACCATACACCGGGCCAATGGCCCAGGTCCGTCACGCAATTTACTGCCCACAGCTTTGTAAGTGGTCCCTTCCCGGTAGCCACACGCTTCGATG
204640641	CCCGCGTTAACCATACACCGGGCCAATGGCCCAGGTCCGTCACGCAATTTAGTTTAAGTGGGTCATCTAGTTCTTTCTGCCAGGTAGCCACACGCTTCGATG
204640683	CCCGCGTTAACCATACACCGGGCCAATGGCCCAGGTCCGTCACGCAATTTTTCAGAGTCTTAACCAGCTTTCCATTATCTCTGGTAGCCACACGCTTCGATG
204640759	CCCGCGTTAACCATACACCGGGCCAATGGCCCAGGTCCGTCACGCAATTTCCCTGTAAGTTGTCCTTCTATTAAAGTCTCTTGGTAGCCACACGCTTCGATG
204640844	CCCGCGTTAACCATACACCGGGCCAATGGCCCAGGTCCGTCACGCAATTTGAGCGATACACTAAATGAGGACATGATTAGATGGTAGCCACACGCTTCGATG
204640894	CCCGCGTTAACCATACACCGGGCCAATGGCCCAGGTCCGTCACGCAATTTGGGAATTTACATTCTCAACCACAGACAGATTAGGTAGCCACACGCTTCGATG
204640940	CCCGCGTTAACCATACACCGGGCCAATGGCCCAGGTCCGTCACGCAATTTGAAGTCACTTGCATTATTTGCACTCTCAAATCGGTAGCCACACGCTTCGATG
204641020	CCCGCGTTAACCATACACCGGGCCAATGGCCCAGGTCCGTCACGCAATTTAAACTAGAAATGAGCAGCTTGGTACATGAAGTGGTAGCCACACGCTTCGATG
204641094	CCCGCGTTAACCATACACCGGGCCAATGGCCCAGGTCCGTCACGCAATTTCATGAAAACATAGGTTCCTAGTAAAATGCCAGGGTAGCCACACGCTTCGATG
204641157	CCCGCGTTAACCATACACCGGGCCAATGGCCCAGGTCCGTCACGCAATTTCTTAGAAAGAGAAGTAGTCATCACCAAGAGGTGGTAGCCACACGCTTCGATG
204641247	CCCGCGTTAACCATACACCGGGCCAATGGCCCAGGTCCGTCACGCAATTTGTCTAAAGAGATAAGAGAATTGTCAGCCCATAGGTAGCCACACGCTTCGATG
204641332	CCCGCGTTAACCATACACCGGGCCAATGGCCCAGGTCCGTCACGCAATTTAAGAAATGGATACTGACTGAGGCGCATTTAGAGGTAGCCACACGCTTCGATG
204641374	CCCGCGTTAACCATACACCGGGCCAATGGCCCAGGTCCGTCACGCAATTTGATAGTCTGAATACTTGCATCCAAAGAGAACTGGTAGCCACACGCTTCGATG
204641444	CCCGCGTTAACCATACACCGGGCCAATGGCCCAGGTCCGTCACGCAATTTTCTTCTCCATGGCTTTGTTTTCAGCCTTATTTGGTAGCCACACGCTTCGATG
204641808	CCCGCGTTAACCATACACCGGGCCAATGGCCCAGGTCCGTCACGCAATTTGCACACAGAATGCACCTTTGTTATTCACAAATGGTAGCCACACGCTTCGATG
204641968	CCCGCGTTAACCATACACCGGGCCAATGGCCCAGGTCCGTCACGCAATTTGAAGGGAGGAAACAAAGTGTCATCACTCACAGGGTAGCCACACGCTTCGATG
204642066	CCCGCGTTAACCATACACCGGGCCAATGGCCCAGGTCCGTCACGCAATTTTGGCAAGGTCTCTGGATACAAGACATATATACGGTAGCCACACGCTTCGATG
204642245	CCCGCGTTAACCATACACCGGGCCAATGGCCCAGGTCCGTCACGCAATTTTGGGAGAAATTAAAAGAACGCCTAAACAAGCAGGTAGCCACACGCTTCGATG
204642287	CCCGCGTTAACCATACACCGGGCCAATGGCCCAGGTCCGTCACGCAATTTCCAGACTAATGGGTTGGAAGACTCAGTATTATGGTAGCCACACGCTTCGATG
204642681	CCCGCGTTAACCATACACCGGGCCAATGGCCCAGGTCCGTCACGCAATTTGATTCAACAAAATTCCGGTCAAAACACTACAGGGTAGCCACACGCTTCGATG
204642732	CCCGCGTTAACCATACACCGGGCCAATGGCCCAGGTCCGTCACGCAATTTCCAGGTAGTTCAAAATACGTGTGGAAATACAAGGTAGCCACACGCTTCGATG
204642810	CCCGCGTTAACCATACACCGGGCCAATGGCCCAGGTCCGTCACGCAATTTGGATATACATCATCAGATATCTCAAGGCTGATGGTAGCCACACGCTTCGATG
204642860	CCCGCGTTAACCATACACCGGGCCAATGGCCCAGGTCCGTCACGCAATTTCAAAGGAAAAGCAAAATGACCAAAAGAAACGGGGTAGCCACACGCTTCGATG
204642913	CCCGCGTTAACCATACACCGGGCCAATGGCCCAGGTCCGTCACGCAATTTATCCGCACATGCATTTTGCCTGACTTATGATTGGTAGCCACACGCTTCGATG
204642968	CCCGCGTTAACCATACACCGGGCCAATGGCCCAGGTCCGTCACGCAATTTCATCCTTTAACAGAAACGATGGTCTTGTCAATGGTAGCCACACGCTTCGATG
204643171	CCCGCGTTAACCATACACCGGGCCAATGGCCCAGGTCCGTCACGCAATTTGGCAAGGATAGCTTAAACAGGACATGAAATGTGGTAGCCACACGCTTCGATG
204643335	CCCGCGTTAACCATACACCGGGCCAATGGCCCAGGTCCGTCACGCAATTTAACCAACAATAGCCATACAAGACACTGTGGATGGTAGCCACACGCTTCGATG
204644018	CCCGCGTTAACCATACACCGGGCCAATGGCCCAGGTCCGTCACGCAATTTCACACAGTATGATTCCGTGTATATAAAACGCAGGTAGCCACACGCTTCGATG
204644175	CCCGCGTTAACCATACACCGGGCCAATGGCCCAGGTCCGTCACGCAATTTGCATTCGGTGGGTGTGTTAAAATGTATTGAATGGTAGCCACACGCTTCGATG
204644225	CCCGCGTTAACCATACACCGGGCCAATGGCCCAGGTCCGTCACGCAATTTGGCACTTTTCTGTAGGTATGTAATTCATGAGTGGTAGCCACACGCTTCGATG
204644327	CCCGCGTTAACCATACACCGGGCCAATGGCCCAGGTCCGTCACGCAATTTTGCACAAGTAGCAGCCTGGTGTGTCTGGAGTTGGTAGCCACACGCTTCGATG
204644799	CCCGCGTTAACCATACACCGGGCCAATGGCCCAGGTCCGTCACGCAATTTGATACCACAACAAACAGACTGTGAAATTTCAGGGTAGCCACACGCTTCGATG
204644851	CCCGCGTTAACCATACACCGGGCCAATGGCCCAGGTCCGTCACGCAATTTTATTTCTCATTGATGCAAAGTCTGATGGGAAGGGTAGCCACACGCTTCGATG
204644893	CCCGCGTTAACCATACACCGGGCCAATGGCCCAGGTCCGTCACGCAATTTCGTGGAATGTGTCCTCCAAGGTATCTGCAGCAGGTAGCCACACGCTTCGATG
204645048	CCCGCGTTAACCATACACCGGGCCAATGGCCCAGGTCCGTCACGCAATTTGAAGTGCAGGAAAGCAAATGGGATATTTGGTGGGTAGCCACACGCTTCGATG
204645090	CCCGCGTTAACCATACACCGGGCCAATGGCCCAGGTCCGTCACGCAATTTGTGCCACACTTAGCTTGATGGCAGTTGGCTTGGGTAGCCACACGCTTCGATG
204645177	CCCGCGTTAACCATACACCGGGCCAATGGCCCAGGTCCGTCACGCAATTTTGTGTAATGTGGTTGCTAAGCATAAGGCAACTGGTAGCCACACGCTTCGATG
204645284	CCCGCGTTAACCATACACCGGGCCAATGGCCCAGGTCCGTCACGCAATTTAGTTTTATTCCATCAGGATCAGGTCACATTTGGGTAGCCACACGCTTCGATG
204645371	CCCGCGTTAACCATACACCGGGCCAATGGCCCAGGTCCGTCACGCAATTTTGCATGTCCAGAGAATGGTAACTACAAAGATAGGTAGCCACACGCTTCGATG
204645413	CCCGCGTTAACCATACACCGGGCCAATGGCCCAGGTCCGTCACGCAATTTGGCAGGCTAGGATATATTGCAGTGATAAATAAGGTAGCCACACGCTTCGATG
204645751	CCCGCGTTAACCATACACCGGGCCAATGGCCCAGGTCCGTCACGCAATTTCCAACTCTCAAGTCTTAATGGCTTAATACAACGGTAGCCACACGCTTCGATG
204645798	CCCGCGTTAACCATACACCGGGCCAATGGCCCAGGTCCGTCACGCAATTTTGACAGGTGCACGAGAGGTAGCCTTCTATGTGGGTAGCCACACGCTTCGATG
[truncated: 8,180 more rows]

## Sheet: EMC7-oligopool
Table S1 oligo-pool
34300028	CCCGCGTTAACCATACACCGCGAAACATCGGCCACGGTCCCGTTGAACTTATTCCATGACCTTCTCCAGCTTCTAGTGGTTGGGTAGCCACACGCTTCGATG
34300070	CCCGCGTTAACCATACACCGCGAAACATCGGCCACGGTCCCGTTGAACTTTAGCATTCCTTCCTTTGCCATTTTCACATGGCGGTAGCCACACGCTTCGATG
34300123	CCCGCGTTAACCATACACCGCGAAACATCGGCCACGGTCCCGTTGAACTTCATCTTCTCCATTCTTATGAGGACATGAGTTAGGTAGCCACACGCTTCGATG
34300166	CCCGCGTTAACCATACACCGCGAAACATCGGCCACGGTCCCGTTGAACTTGGCCTACCTTAATCAAGTAAGACCTTACTTTAGGTAGCCACACGCTTCGATG
34300243	CCCGCGTTAACCATACACCGCGAAACATCGGCCACGGTCCCGTTGAACTTCTCAGAGGTACTGCAGATTAGAATTTAAACCTGGTAGCCACACGCTTCGATG
34300323	CCCGCGTTAACCATACACCGCGAAACATCGGCCACGGTCCCGTTGAACTTGTCGAAAATAATGGGTGGGCCTGGCACCATGGGGTAGCCACACGCTTCGATG
34300525	CCCGCGTTAACCATACACCGCGAAACATCGGCCACGGTCCCGTTGAACTTGGTGATAGGATCAGCTGACCCAGGAGTTTGAGGGTAGCCACACGCTTCGATG
34301016	CCCGCGTTAACCATACACCGCGAAACATCGGCCACGGTCCCGTTGAACTTGCTCAATGAACTTCTAGTGTATATGCAAAGAGGGTAGCCACACGCTTCGATG
34301094	CCCGCGTTAACCATACACCGCGAAACATCGGCCACGGTCCCGTTGAACTTCTGCAGACCCACTCCATTTTGTTAAGATAAAAGGTAGCCACACGCTTCGATG
34301174	CCCGCGTTAACCATACACCGCGAAACATCGGCCACGGTCCCGTTGAACTTCACAGACCATCGAGAAAACACTGAAAATCAAGGGTAGCCACACGCTTCGATG
34301259	CCCGCGTTAACCATACACCGCGAAACATCGGCCACGGTCCCGTTGAACTTCTTCTCATCAGAATCAACGGAAGCCAGAAGGCGGTAGCCACACGCTTCGATG
34301439	CCCGCGTTAACCATACACCGCGAAACATCGGCCACGGTCCCGTTGAACTTCCCACCTTACAAGATACACTAACAAAGTTCTTGGTAGCCACACGCTTCGATG
34301484	CCCGCGTTAACCATACACCGCGAAACATCGGCCACGGTCCCGTTGAACTTAGTGGTCCTAAACAGCAATTCAAATCCACATGGGTAGCCACACGCTTCGATG
34301576	CCCGCGTTAACCATACACCGCGAAACATCGGCCACGGTCCCGTTGAACTTGCATATTTCTTCTCTTGTCTTCCCTTTACTGAGGTAGCCACACGCTTCGATG
34301699	CCCGCGTTAACCATACACCGCGAAACATCGGCCACGGTCCCGTTGAACTTGCTGTCTACAGGAGATTCACTTTAGATTCAAAGGTAGCCACACGCTTCGATG
34301777	CCCGCGTTAACCATACACCGCGAAACATCGGCCACGGTCCCGTTGAACTTGCAAACACTAAAGAGCTAGCATGACTACATAAGGTAGCCACACGCTTCGATG
34302212	CCCGCGTTAACCATACACCGCGAAACATCGGCCACGGTCCCGTTGAACTTTCCTAGGAACACAGCTTCACAATATATGAAGCGGTAGCCACACGCTTCGATG
34302331	CCCGCGTTAACCATACACCGCGAAACATCGGCCACGGTCCCGTTGAACTTGACTAGACAAAAGGAACCATATGCTTAACAGAGGTAGCCACACGCTTCGATG
34302463	CCCGCGTTAACCATACACCGCGAAACATCGGCCACGGTCCCGTTGAACTTCCACCTATGAACAGTATATTTGGACAACCTTAGGTAGCCACACGCTTCGATG
34302589	CCCGCGTTAACCATACACCGCGAAACATCGGCCACGGTCCCGTTGAACTTCCTTCAGATGAGCCAGTAAAATTTCAGAAGTTGGTAGCCACACGCTTCGATG
34302642	CCCGCGTTAACCATACACCGCGAAACATCGGCCACGGTCCCGTTGAACTTCAACCAGACAACAGATCCTATTTAAAGCCTTTGGTAGCCACACGCTTCGATG
34302743	CCCGCGTTAACCATACACCGCGAAACATCGGCCACGGTCCCGTTGAACTTGGCTTTCCTGTTTTGAAGCTAGTAAGGAGTTCGGTAGCCACACGCTTCGATG
34302800	CCCGCGTTAACCATACACCGCGAAACATCGGCCACGGTCCCGTTGAACTTCACCTCCTATGTTCCTCACAAAAGGTAAATTAGGTAGCCACACGCTTCGATG
34302867	CCCGCGTTAACCATACACCGCGAAACATCGGCCACGGTCCCGTTGAACTTGAGAAAGAACACATTTAAGGAAACCCTCCAACGGTAGCCACACGCTTCGATG
34303108	CCCGCGTTAACCATACACCGCGAAACATCGGCCACGGTCCCGTTGAACTTTCATTTGGACCATAAGCAACAACTTACACTACGGTAGCCACACGCTTCGATG
34303224	CCCGCGTTAACCATACACCGCGAAACATCGGCCACGGTCCCGTTGAACTTCGATATTTGAAAAGTGTGCTAGGGCCGGGCATGGTAGCCACACGCTTCGATG
34303629	CCCGCGTTAACCATACACCGCGAAACATCGGCCACGGTCCCGTTGAACTTGGCATATATGTGAATTATCTCTTGATCCCAGAGGTAGCCACACGCTTCGATG
34303703	CCCGCGTTAACCATACACCGCGAAACATCGGCCACGGTCCCGTTGAACTTGGCCATTAAGAATGGGAATAAAATGATCCACAGGTAGCCACACGCTTCGATG
34303776	CCCGCGTTAACCATACACCGCGAAACATCGGCCACGGTCCCGTTGAACTTTACAGCTGTCCTTCCTTGTGGTCAGTATATGGGGTAGCCACACGCTTCGATG
34303842	CCCGCGTTAACCATACACCGCGAAACATCGGCCACGGTCCCGTTGAACTTCACAACCAAGAAAATGGGAACTCAACCCTCAGGGTAGCCACACGCTTCGATG
34303884	CCCGCGTTAACCATACACCGCGAAACATCGGCCACGGTCCCGTTGAACTTCAACCACTCATCTCACAGGCCTCTCATTCCATGGTAGCCACACGCTTCGATG
34303926	CCCGCGTTAACCATACACCGCGAAACATCGGCCACGGTCCCGTTGAACTTCCCTAAGTCCTTATATCTTTCTCATGTGTGTCGGTAGCCACACGCTTCGATG
34303968	CCCGCGTTAACCATACACCGCGAAACATCGGCCACGGTCCCGTTGAACTTCAAGTCGGCTAAAACTGGAAGGCACAGGAAGGGGTAGCCACACGCTTCGATG
34304023	CCCGCGTTAACCATACACCGCGAAACATCGGCCACGGTCCCGTTGAACTTACACCAGGGACAGACTATGGGATTTCTCAAAGGGTAGCCACACGCTTCGATG
34304065	CCCGCGTTAACCATACACCGCGAAACATCGGCCACGGTCCCGTTGAACTTGCGAGTTCTATGCTTCAATGACTTAAGGATAAGGTAGCCACACGCTTCGATG
34304162	CCCGCGTTAACCATACACCGCGAAACATCGGCCACGGTCCCGTTGAACTTAGGTCCTTTTAGGGAGTCCTTGTAGAAAGGAAGGTAGCCACACGCTTCGATG
34304243	CCCGCGTTAACCATACACCGCGAAACATCGGCCACGGTCCCGTTGAACTTAGCTTCTTATAAGAATTTGGGACTTCTGAAGCGGTAGCCACACGCTTCGATG
34304332	CCCGCGTTAACCATACACCGCGAAACATCGGCCACGGTCCCGTTGAACTTGGTAAAGTCTATGAGCTAGATTACCATCAACAGGTAGCCACACGCTTCGATG
34304413	CCCGCGTTAACCATACACCGCGAAACATCGGCCACGGTCCCGTTGAACTTCTTCTTGACGTGGTTATGATCTGAGAGAAAAGGGTAGCCACACGCTTCGATG
34304455	CCCGCGTTAACCATACACCGCGAAACATCGGCCACGGTCCCGTTGAACTTGCTTTGCCAATCTATTTAATCCACAGACACACGGTAGCCACACGCTTCGATG
34304497	CCCGCGTTAACCATACACCGCGAAACATCGGCCACGGTCCCGTTGAACTTGTGACACAACTAGAAGGCCTATAAGTAAAACAGGTAGCCACACGCTTCGATG
34304617	CCCGCGTTAACCATACACCGCGAAACATCGGCCACGGTCCCGTTGAACTTGTGCAAAATATATTTACCTGAACCATTGCCACGGTAGCCACACGCTTCGATG
34304682	CCCGCGTTAACCATACACCGCGAAACATCGGCCACGGTCCCGTTGAACTTGATGCTTCAGGTACATCTGCCTCTCTGTTCCAGGTAGCCACACGCTTCGATG
34304754	CCCGCGTTAACCATACACCGCGAAACATCGGCCACGGTCCCGTTGAACTTTGGCCAGATTTTCTTTTGTCTCTGTCTCAGTTGGTAGCCACACGCTTCGATG
34304796	CCCGCGTTAACCATACACCGCGAAACATCGGCCACGGTCCCGTTGAACTTCTCTCTTATCTACCAGCGTAAGTCTGGTTTCCGGTAGCCACACGCTTCGATG
34304838	CCCGCGTTAACCATACACCGCGAAACATCGGCCACGGTCCCGTTGAACTTAGGTTTTAATGTCATCACATTCCACTTTCCAGGGTAGCCACACGCTTCGATG
34304922	CCCGCGTTAACCATACACCGCGAAACATCGGCCACGGTCCCGTTGAACTTAAACTCTCAAGTCGCCAGAGGAAGAGAACTTTGGTAGCCACACGCTTCGATG
34304964	CCCGCGTTAACCATACACCGCGAAACATCGGCCACGGTCCCGTTGAACTTGCATTACTGAACTAGAAGGAACCTAGATAGGTGGTAGCCACACGCTTCGATG
34305033	CCCGCGTTAACCATACACCGCGAAACATCGGCCACGGTCCCGTTGAACTTCATTGCACCAGTCTGTCCTACGGCTAGGTTCTGGTAGCCACACGCTTCGATG
34305223	CCCGCGTTAACCATACACCGCGAAACATCGGCCACGGTCCCGTTGAACTTGACCTGACCAGTGTCTCCTCCTATCACAGTGGGGTAGCCACACGCTTCGATG
34305598	CCCGCGTTAACCATACACCGCGAAACATCGGCCACGGTCCCGTTGAACTTCCTTGATAGTTCCTTCCCAGGATAAACTTATTGGTAGCCACACGCTTCGATG
34305665	CCCGCGTTAACCATACACCGCGAAACATCGGCCACGGTCCCGTTGAACTTCATTTGTCTGTCCTGCAATATGTCCACAGAGAGGTAGCCACACGCTTCGATG
34305707	CCCGCGTTAACCATACACCGCGAAACATCGGCCACGGTCCCGTTGAACTTCTCCTTGCACCACTAAATTGCCAATATTCATTGGTAGCCACACGCTTCGATG
34305761	CCCGCGTTAACCATACACCGCGAAACATCGGCCACGGTCCCGTTGAACTTACTGACTTCCAGCACTGGATCAGGCATTGGGAGGTAGCCACACGCTTCGATG
34305803	CCCGCGTTAACCATACACCGCGAAACATCGGCCACGGTCCCGTTGAACTTCAATAAGCCAAGGGCCCAGGCCTCAAGAACTCGGTAGCCACACGCTTCGATG
34305845	CCCGCGTTAACCATACACCGCGAAACATCGGCCACGGTCCCGTTGAACTTGGGAAACACGGAGAAGTAAACATATATAGTGTGGTAGCCACACGCTTCGATG
34305891	CCCGCGTTAACCATACACCGCGAAACATCGGCCACGGTCCCGTTGAACTTTAAAACATTCACAAGATGTTACGGAAGCACAGGGTAGCCACACGCTTCGATG
34306012	CCCGCGTTAACCATACACCGCGAAACATCGGCCACGGTCCCGTTGAACTTACAGGCTGAGGGAAGAGTATGTACGAGGACCCGGTAGCCACACGCTTCGATG
34306054	CCCGCGTTAACCATACACCGCGAAACATCGGCCACGGTCCCGTTGAACTTAACAGTTCTGCTCTAGATGTAGACTCACGGCCGGTAGCCACACGCTTCGATG
34306096	CCCGCGTTAACCATACACCGCGAAACATCGGCCACGGTCCCGTTGAACTTCTACTGAAGGAACGGCTGCTATCTTCCGCCTGGGTAGCCACACGCTTCGATG
34306138	CCCGCGTTAACCATACACCGCGAAACATCGGCCACGGTCCCGTTGAACTTCCAACCTCAAGAACAGAGGGAACTCACATTATGGTAGCCACACGCTTCGATG
34306206	CCCGCGTTAACCATACACCGCGAAACATCGGCCACGGTCCCGTTGAACTTCCAAGAGATAACAGCTGTTCAAAACAAAACCCGGTAGCCACACGCTTCGATG
34306601	CCCGCGTTAACCATACACCGCGAAACATCGGCCACGGTCCCGTTGAACTTCGTTTGAGGATTCTGGGAAGATGGCAGCAGCAGGTAGCCACACGCTTCGATG
34306726	CCCGCGTTAACCATACACCGCGAAACATCGGCCACGGTCCCGTTGAACTTAGGTGACAAAGTATCTCCACAAAGTCCCAAAGGGTAGCCACACGCTTCGATG
34306768	CCCGCGTTAACCATACACCGCGAAACATCGGCCACGGTCCCGTTGAACTTACAAATCACCAATAGTCACAAGACCTGTAAGGGGTAGCCACACGCTTCGATG
34306814	CCCGCGTTAACCATACACCGCGAAACATCGGCCACGGTCCCGTTGAACTTTGTGAGAGGAAGCAGAGATGGGATCAATGCAGGGTAGCCACACGCTTCGATG
34306856	CCCGCGTTAACCATACACCGCGAAACATCGGCCACGGTCCCGTTGAACTTACCTGGGCATCCCAAAACAAACAACAGGCACTGGTAGCCACACGCTTCGATG
34306912	CCCGCGTTAACCATACACCGCGAAACATCGGCCACGGTCCCGTTGAACTTTCTGGGAACAGCGGCTAAATATGTTGGGTCTAGGTAGCCACACGCTTCGATG
34306954	CCCGCGTTAACCATACACCGCGAAACATCGGCCACGGTCCCGTTGAACTTTGGTGAGTTCAAGGAATTTGCAGCTAAGGCTGGGTAGCCACACGCTTCGATG
34307036	CCCGCGTTAACCATACACCGCGAAACATCGGCCACGGTCCCGTTGAACTTGCTCTTTTGCCAGACAAAACTCCACTCTGAAGGGTAGCCACACGCTTCGATG
34307201	CCCGCGTTAACCATACACCGCGAAACATCGGCCACGGTCCCGTTGAACTTGACAACAGAAGACTTCTGGTACTCTAGAGTCCGGTAGCCACACGCTTCGATG
34307243	CCCGCGTTAACCATACACCGCGAAACATCGGCCACGGTCCCGTTGAACTTAAAGCTGTCCTTAACAGTGTGTCTCCCTTCTAGGTAGCCACACGCTTCGATG
34307285	CCCGCGTTAACCATACACCGCGAAACATCGGCCACGGTCCCGTTGAACTTAAACTGGCTTTCCATGAAGATGAGCAACAACAGGTAGCCACACGCTTCGATG
34307327	CCCGCGTTAACCATACACCGCGAAACATCGGCCACGGTCCCGTTGAACTTGTCAAATCCCATTCAAAGCTGTTATCATAAGGGGTAGCCACACGCTTCGATG
34307843	CCCGCGTTAACCATACACCGCGAAACATCGGCCACGGTCCCGTTGAACTTCAGTCTTGCTCAGAAACAGCAACACATGAGGGGGTAGCCACACGCTTCGATG
34307926	CCCGCGTTAACCATACACCGCGAAACATCGGCCACGGTCCCGTTGAACTTCAAAGCTAATGTTCAATGACACGTCTCACACGGGTAGCCACACGCTTCGATG
34307968	CCCGCGTTAACCATACACCGCGAAACATCGGCCACGGTCCCGTTGAACTTCCATCCCTTTCCTTCTCCAAGTCCTTATATCTGGTAGCCACACGCTTCGATG
34308078	CCCGCGTTAACCATACACCGCGAAACATCGGCCACGGTCCCGTTGAACTTAGAATCAACAATTGGAGACAGTACATTCCTGGGGTAGCCACACGCTTCGATG
34308120	CCCGCGTTAACCATACACCGCGAAACATCGGCCACGGTCCCGTTGAACTTGCACTCTTAACTTTCCTTCAAATAATACACCCGGTAGCCACACGCTTCGATG
34308170	CCCGCGTTAACCATACACCGCGAAACATCGGCCACGGTCCCGTTGAACTTCATTATGTGACATAAAACTGGAAAGCGGCTGGGGTAGCCACACGCTTCGATG
34308358	CCCGCGTTAACCATACACCGCGAAACATCGGCCACGGTCCCGTTGAACTTTTCCAGCTACTCGGTTACAGTGAGCCAAGATCGGTAGCCACACGCTTCGATG
34308463	CCCGCGTTAACCATACACCGCGAAACATCGGCCACGGTCCCGTTGAACTTAAAGCAACTTATCTCTCCTAGGTTCTGCATTAGGTAGCCACACGCTTCGATG
34308505	CCCGCGTTAACCATACACCGCGAAACATCGGCCACGGTCCCGTTGAACTTCACAGTACTATCAGATCAACAAAACAACAGACGGTAGCCACACGCTTCGATG
34308561	CCCGCGTTAACCATACACCGCGAAACATCGGCCACGGTCCCGTTGAACTTAACTTACAATACTAATAGACACTGAGTTGGGCGGTAGCCACACGCTTCGATG
34308603	CCCGCGTTAACCATACACCGCGAAACATCGGCCACGGTCCCGTTGAACTTACTGACCTCTCCATCTCACCTGGTCAATTATCGGTAGCCACACGCTTCGATG
34308645	CCCGCGTTAACCATACACCGCGAAACATCGGCCACGGTCCCGTTGAACTTTACTTGATTCTCTGCATGTGGCCACATGACTCGGTAGCCACACGCTTCGATG
34308705	CCCGCGTTAACCATACACCGCGAAACATCGGCCACGGTCCCGTTGAACTTTTCATACCACACTTCAGTCAAAAGTATCTCAGGGTAGCCACACGCTTCGATG
34308747	CCCGCGTTAACCATACACCGCGAAACATCGGCCACGGTCCCGTTGAACTTCTCCTGGGCTACAAAATGTAACCTGAATCTTTGGTAGCCACACGCTTCGATG
34308811	CCCGCGTTAACCATACACCGCGAAACATCGGCCACGGTCCCGTTGAACTTGTCAACAAACTTTTCTCCACTAACTAAAGCCAGGTAGCCACACGCTTCGATG
34308854	CCCGCGTTAACCATACACCGCGAAACATCGGCCACGGTCCCGTTGAACTTCTGCTTGTATGCTATGGAGTATGTAATCAGAAGGTAGCCACACGCTTCGATG
34308924	CCCGCGTTAACCATACACCGCGAAACATCGGCCACGGTCCCGTTGAACTTTGGTCCATTTTAAACCAGCGTAACCGTTTGGTGGTAGCCACACGCTTCGATG
34309030	CCCGCGTTAACCATACACCGCGAAACATCGGCCACGGTCCCGTTGAACTTAAAATATCACTTGCCAACACCCACGTGTGGTGGGTAGCCACACGCTTCGATG
34309285	CCCGCGTTAACCATACACCGCGAAACATCGGCCACGGTCCCGTTGAACTTATTATGCCACTGCATTCCTGGATGACAGAATGGGTAGCCACACGCTTCGATG
34309367	CCCGCGTTAACCATACACCGCGAAACATCGGCCACGGTCCCGTTGAACTTCACCTACAATGAATCCAACCACCCGTCTCAAAGGTAGCCACACGCTTCGATG
34309409	CCCGCGTTAACCATACACCGCGAAACATCGGCCACGGTCCCGTTGAACTTCTGTTCACCTATTAACAATTCATCCAAAAGCCGGTAGCCACACGCTTCGATG
34309459	CCCGCGTTAACCATACACCGCGAAACATCGGCCACGGTCCCGTTGAACTTCAAAATGAAACAAAGCAAAGCAAACACCACCAGGTAGCCACACGCTTCGATG
34309514	CCCGCGTTAACCATACACCGCGAAACATCGGCCACGGTCCCGTTGAACTTTCTCATCCCTGTTCCATAAAGTTAAGCAGATTGGTAGCCACACGCTTCGATG
34309632	CCCGCGTTAACCATACACCGCGAAACATCGGCCACGGTCCCGTTGAACTTCTCGTAAGATGCCAATTAACCAAGATAAGTGAGGTAGCCACACGCTTCGATG
34310027	CCCGCGTTAACCATACACCGCGAAACATCGGCCACGGTCCCGTTGAACTTACTAAGTAATGCACCACATACCATTTTGGTCAGGTAGCCACACGCTTCGATG
34310103	CCCGCGTTAACCATACACCGCGAAACATCGGCCACGGTCCCGTTGAACTTGAGCTGAAAATAATGTCATAGTGCACAGCATTGGTAGCCACACGCTTCGATG
34310149	CCCGCGTTAACCATACACCGCGAAACATCGGCCACGGTCCCGTTGAACTTGGCGATACTGATGTAAACAAACCTACTACATTGGTAGCCACACGCTTCGATG
34310356	CCCGCGTTAACCATACACCGCGAAACATCGGCCACGGTCCCGTTGAACTTCTATTCCAAAAGAAGGCATTGTTACATAGGAGGGTAGCCACACGCTTCGATG
34310399	CCCGCGTTAACCATACACCGCGAAACATCGGCCACGGTCCCGTTGAACTTATGCATTTTGCTGACCCTAAAGTCCTTCCAGTGGTAGCCACACGCTTCGATG
34310450	CCCGCGTTAACCATACACCGCGAAACATCGGCCACGGTCCCGTTGAACTTGAAGACAGTGATATTGTGTCCGGAATTTATTCGGTAGCCACACGCTTCGATG
34311197	CCCGCGTTAACCATACACCGCGAAACATCGGCCACGGTCCCGTTGAACTTGGTGCATCTACAATCTAACTAGACACAGAGCGGGTAGCCACACGCTTCGATG
34311374	CCCGCGTTAACCATACACCGCGAAACATCGGCCACGGTCCCGTTGAACTTGGCTTCACCGCTTACTATTGATGATCCTGACCGGTAGCCACACGCTTCGATG
34311416	CCCGCGTTAACCATACACCGCGAAACATCGGCCACGGTCCCGTTGAACTTCTAGGCTAATGGATGTAATTGTTTGTGTCTTCGGTAGCCACACGCTTCGATG
34311803	CCCGCGTTAACCATACACCGCGAAACATCGGCCACGGTCCCGTTGAACTTCAGGTTTACCATTTCTCATCCTATACACAGTAGGTAGCCACACGCTTCGATG
34311887	CCCGCGTTAACCATACACCGCGAAACATCGGCCACGGTCCCGTTGAACTTATAACTGTCTACAGTATCCAGTACCGTAACATGGTAGCCACACGCTTCGATG
34312032	CCCGCGTTAACCATACACCGCGAAACATCGGCCACGGTCCCGTTGAACTTAGTCACCTAACGACATGTTTCTCAGACTATATGGTAGCCACACGCTTCGATG
34312208	CCCGCGTTAACCATACACCGCGAAACATCGGCCACGGTCCCGTTGAACTTCATGCCTCAAAATAGAGGTTTTAGGCTGGGCGGGTAGCCACACGCTTCGATG
34312574	CCCGCGTTAACCATACACCGCGAAACATCGGCCACGGTCCCGTTGAACTTTTTCTTACTGATGCCTTTACAAGTTGGTTGCAGGTAGCCACACGCTTCGATG
34312616	CCCGCGTTAACCATACACCGCGAAACATCGGCCACGGTCCCGTTGAACTTCCAAGGAGGCAAATTAGAAATTTGGTTGAAACGGTAGCCACACGCTTCGATG
34312665	CCCGCGTTAACCATACACCGCGAAACATCGGCCACGGTCCCGTTGAACTTAGCATGTAGATCATCTGGTTTAAGCCTCTAAGGGTAGCCACACGCTTCGATG
34312707	CCCGCGTTAACCATACACCGCGAAACATCGGCCACGGTCCCGTTGAACTTTGTTAACTAAAGGGTTAATGCCATCATCTGGCGGTAGCCACACGCTTCGATG
34312773	CCCGCGTTAACCATACACCGCGAAACATCGGCCACGGTCCCGTTGAACTTCTGAAATGGATTTCAATTCTCACTGCACTTTCGGTAGCCACACGCTTCGATG
34312820	CCCGCGTTAACCATACACCGCGAAACATCGGCCACGGTCCCGTTGAACTTGACTTACAGATGGGCAGCTGTAACTTCATAAAGGTAGCCACACGCTTCGATG
34312862	CCCGCGTTAACCATACACCGCGAAACATCGGCCACGGTCCCGTTGAACTTCCTTCATAAAAGCTCCTCATATCACATCATTCGGTAGCCACACGCTTCGATG
34312917	CCCGCGTTAACCATACACCGCGAAACATCGGCCACGGTCCCGTTGAACTTCTTACTCTCCTTGTCATGAAAAGCTGTAAATGGGTAGCCACACGCTTCGATG
34313035	CCCGCGTTAACCATACACCGCGAAACATCGGCCACGGTCCCGTTGAACTTCCTAACCAGTAAAAGCTGTTTGATTTGCCATTGGTAGCCACACGCTTCGATG
34313083	CCCGCGTTAACCATACACCGCGAAACATCGGCCACGGTCCCGTTGAACTTATGGACCTACCAAAATTCTCTTCCTTTTAAGCGGTAGCCACACGCTTCGATG
34313125	CCCGCGTTAACCATACACCGCGAAACATCGGCCACGGTCCCGTTGAACTTTATGGAGACAGTCTATATGCACACACTGACCAGGTAGCCACACGCTTCGATG
34313167	CCCGCGTTAACCATACACCGCGAAACATCGGCCACGGTCCCGTTGAACTTAATGAATCACTGGGCCATGCATCTGAAAAGTCGGTAGCCACACGCTTCGATG
34313220	CCCGCGTTAACCATACACCGCGAAACATCGGCCACGGTCCCGTTGAACTTCCTGACAGAAAATGATTTCATGTATGCTTCTCGGTAGCCACACGCTTCGATG
34313263	CCCGCGTTAACCATACACCGCGAAACATCGGCCACGGTCCCGTTGAACTTCATCTGAAGCTCCTCTTTTGAATTTATTCTCCGGTAGCCACACGCTTCGATG
34313330	CCCGCGTTAACCATACACCGCGAAACATCGGCCACGGTCCCGTTGAACTTGCCTATCTTTTCTCATTTGTGGCCTGGGTGAAGGTAGCCACACGCTTCGATG
34313417	CCCGCGTTAACCATACACCGCGAAACATCGGCCACGGTCCCGTTGAACTTTGCTCTGTCGCCTCCCAAGTAGCTTAGGCTACGGTAGCCACACGCTTCGATG
34313759	CCCGCGTTAACCATACACCGCGAAACATCGGCCACGGTCCCGTTGAACTTAGAGCACTTACACATGGCCGTGTAAGGTGGCTGGTAGCCACACGCTTCGATG
34314162	CCCGCGTTAACCATACACCGCGAAACATCGGCCACGGTCCCGTTGAACTTGTCCATAGAAAGCAAATGACAACTACTGCAAAGGTAGCCACACGCTTCGATG
34314244	CCCGCGTTAACCATACACCGCGAAACATCGGCCACGGTCCCGTTGAACTTGGCATTGTTTGCAATAAGGACAAGTACATGCAGGTAGCCACACGCTTCGATG
34314286	CCCGCGTTAACCATACACCGCGAAACATCGGCCACGGTCCCGTTGAACTTAACCTACTCCTGCCACACAATGCATGACATTTGGTAGCCACACGCTTCGATG
34314328	CCCGCGTTAACCATACACCGCGAAACATCGGCCACGGTCCCGTTGAACTTTGGCTGGCATGCCCTTCTTTTCTAGCTGAACTGGTAGCCACACGCTTCGATG
34314370	CCCGCGTTAACCATACACCGCGAAACATCGGCCACGGTCCCGTTGAACTTGCTCCTCAGACATCAAATGAATGGCATCATGGGGTAGCCACACGCTTCGATG
34314425	CCCGCGTTAACCATACACCGCGAAACATCGGCCACGGTCCCGTTGAACTTCTTTCCAATCCTGACAATTTTAACCAGAATGGGGTAGCCACACGCTTCGATG
34314527	CCCGCGTTAACCATACACCGCGAAACATCGGCCACGGTCCCGTTGAACTTCTACTATAATCTGCATCTCCCTTCTGCAGCTCGGTAGCCACACGCTTCGATG
34314569	CCCGCGTTAACCATACACCGCGAAACATCGGCCACGGTCCCGTTGAACTTTGACCTTTAGGAAGCTCTCCCAACATTAGGGAGGTAGCCACACGCTTCGATG
34314611	CCCGCGTTAACCATACACCGCGAAACATCGGCCACGGTCCCGTTGAACTTTTTAATTAAAAGAAAGGGCAGCAAAGGCGCCTGGTAGCCACACGCTTCGATG
34314653	CCCGCGTTAACCATACACCGCGAAACATCGGCCACGGTCCCGTTGAACTTGAAAGCTTTTACCTTGTATTAGAGAAAGGTGGGGTAGCCACACGCTTCGATG
34314710	CCCGCGTTAACCATACACCGCGAAACATCGGCCACGGTCCCGTTGAACTTAGAACAAAATGCAAATCCCAGGATCAGGACTAGGTAGCCACACGCTTCGATG
34314752	CCCGCGTTAACCATACACCGCGAAACATCGGCCACGGTCCCGTTGAACTTAGGGTACACAAACTTTGAGGCTGGGCCACAGCGGTAGCCACACGCTTCGATG
34314809	CCCGCGTTAACCATACACCGCGAAACATCGGCCACGGTCCCGTTGAACTTATGCTGGTAAAATTCCCTTGGAGTTAGAATACGGTAGCCACACGCTTCGATG
34314851	CCCGCGTTAACCATACACCGCGAAACATCGGCCACGGTCCCGTTGAACTTGTTGCCTTACACCTTTTGCATAAGTATGAGATGGTAGCCACACGCTTCGATG
34314906	CCCGCGTTAACCATACACCGCGAAACATCGGCCACGGTCCCGTTGAACTTTAAAGACTCCAAGGATTCTGCCCACTGTGATTGGTAGCCACACGCTTCGATG
34314968	CCCGCGTTAACCATACACCGCGAAACATCGGCCACGGTCCCGTTGAACTTACACTCTCCAGCTTACATTTTCCTGACCTTCTGGTAGCCACACGCTTCGATG
34315040	CCCGCGTTAACCATACACCGCGAAACATCGGCCACGGTCCCGTTGAACTTTGTACCACCACTGCAGCTCTGCTGAAAGCTTGGGTAGCCACACGCTTCGATG
34315082	CCCGCGTTAACCATACACCGCGAAACATCGGCCACGGTCCCGTTGAACTTAAAGCCAGATAGAAAAGAACAATGAGGCCGGGGGTAGCCACACGCTTCGATG
34315472	CCCGCGTTAACCATACACCGCGAAACATCGGCCACGGTCCCGTTGAACTTAGCTTTTCTTTACTTTTCTGAGTCCTCAGGTAGGTAGCCACACGCTTCGATG
34315514	CCCGCGTTAACCATACACCGCGAAACATCGGCCACGGTCCCGTTGAACTTTGAGTTTGGTTGCTATCAGCAAAAGAAATAGGGGTAGCCACACGCTTCGATG
34315556	CCCGCGTTAACCATACACCGCGAAACATCGGCCACGGTCCCGTTGAACTTCTAACCTCATCTTGGCCGAGTCCTCCCTAGTAGGTAGCCACACGCTTCGATG
34315598	CCCGCGTTAACCATACACCGCGAAACATCGGCCACGGTCCCGTTGAACTTCAGTTGTTGCGGCAGCATCTCTCTTGGCCACAGGTAGCCACACGCTTCGATG
34315640	CCCGCGTTAACCATACACCGCGAAACATCGGCCACGGTCCCGTTGAACTTATAGCCGATACACACCAGAGCTCAGGCGCAGCGGTAGCCACACGCTTCGATG
34315687	CCCGCGTTAACCATACACCGCGAAACATCGGCCACGGTCCCGTTGAACTTCTCTTGATGATGCTGTCAGGGTAGAGAAAGCCGGTAGCCACACGCTTCGATG
34315729	CCCGCGTTAACCATACACCGCGAAACATCGGCCACGGTCCCGTTGAACTTTTCTTGCAAAACCTGAGATTCAGTGCACAATTGGTAGCCACACGCTTCGATG
34315771	CCCGCGTTAACCATACACCGCGAAACATCGGCCACGGTCCCGTTGAACTTCTCTTAGGTGTCACCATTTATTTCAGACTCTAGGTAGCCACACGCTTCGATG
34315830	CCCGCGTTAACCATACACCGCGAAACATCGGCCACGGTCCCGTTGAACTTTCTCTGACCTCTGGAACACTGTCCTATTCTTGGGTAGCCACACGCTTCGATG
34315906	CCCGCGTTAACCATACACCGCGAAACATCGGCCACGGTCCCGTTGAACTTGCCAGGCTTAAAAGGCCAGGTGAGCAGTTAAAGGTAGCCACACGCTTCGATG
34315948	CCCGCGTTAACCATACACCGCGAAACATCGGCCACGGTCCCGTTGAACTTAAACAGCTGCTTATTGTGTGCTGCTAGCAACTGGTAGCCACACGCTTCGATG
34316032	CCCGCGTTAACCATACACCGCGAAACATCGGCCACGGTCCCGTTGAACTTAACATGTGTTAGAAATTCTGACAGATGCCACGGGTAGCCACACGCTTCGATG
34316124	CCCGCGTTAACCATACACCGCGAAACATCGGCCACGGTCCCGTTGAACTTCTCTATCCAGAGAGGAGCCCAGAGAGTGGATTGGTAGCCACACGCTTCGATG
34316166	CCCGCGTTAACCATACACCGCGAAACATCGGCCACGGTCCCGTTGAACTTTGTAAGCTAAACCTCTTCTCCCTTCACTGGTTGGTAGCCACACGCTTCGATG
34316208	CCCGCGTTAACCATACACCGCGAAACATCGGCCACGGTCCCGTTGAACTTCAGGAAAAGCATAAAACCTGCTACCAGAAAATGGTAGCCACACGCTTCGATG
34316264	CCCGCGTTAACCATACACCGCGAAACATCGGCCACGGTCCCGTTGAACTTGCAAGTAATCCCTTGCTTAAACACAAAATCCTGGTAGCCACACGCTTCGATG
34316318	CCCGCGTTAACCATACACCGCGAAACATCGGCCACGGTCCCGTTGAACTTTCTACTGAGAGCTGATACTATGCCAGGCATTAGGTAGCCACACGCTTCGATG
34316360	CCCGCGTTAACCATACACCGCGAAACATCGGCCACGGTCCCGTTGAACTTTTGGATTATAGCAGTGAACAAGACCAATTCCAGGTAGCCACACGCTTCGATG
34316402	CCCGCGTTAACCATACACCGCGAAACATCGGCCACGGTCCCGTTGAACTTAAGTTTGCATTCCACCAGAGGAGTCAAACAACGGTAGCCACACGCTTCGATG
34316477	CCCGCGTTAACCATACACCGCGAAACATCGGCCACGGTCCCGTTGAACTTCCATCACTTCAGGTAGTGATAAATGGTATCAAGGTAGCCACACGCTTCGATG
34316547	CCCGCGTTAACCATACACCGCGAAACATCGGCCACGGTCCCGTTGAACTTTCTCTATGAAGAAACCTCTGAAGGCTGGGCGTGGTAGCCACACGCTTCGATG
34317390	CCCGCGTTAACCATACACCGCGAAACATCGGCCACGGTCCCGTTGAACTTGAGGTGAGCATGTGAAAATGAATAAGATTCTGGGTAGCCACACGCTTCGATG
34317435	CCCGCGTTAACCATACACCGCGAAACATCGGCCACGGTCCCGTTGAACTTGGGAGGGAAATGTAATTTACTAGAGTTTTGGTGGTAGCCACACGCTTCGATG
34317482	CCCGCGTTAACCATACACCGCGAAACATCGGCCACGGTCCCGTTGAACTTCCAACTCTGGCTAATTTAGGTAGAAAAGGAATGGTAGCCACACGCTTCGATG
34317615	CCCGCGTTAACCATACACCGCGAAACATCGGCCACGGTCCCGTTGAACTTCAGGAACAATCAGAGAAGTAGACTAGAGTGGTGGTAGCCACACGCTTCGATG
34317657	CCCGCGTTAACCATACACCGCGAAACATCGGCCACGGTCCCGTTGAACTTTGGTAACTGCCATAGTGAAGACTCTCTTAAGTGGTAGCCACACGCTTCGATG
34317699	CCCGCGTTAACCATACACCGCGAAACATCGGCCACGGTCCCGTTGAACTTCCATACATCATTGCTCAAGACTCGAAGCCTAAGGTAGCCACACGCTTCGATG
34317741	CCCGCGTTAACCATACACCGCGAAACATCGGCCACGGTCCCGTTGAACTTTATTGGGTCATCTGGTGAAACCTCTGTAAGGTGGTAGCCACACGCTTCGATG
34317882	CCCGCGTTAACCATACACCGCGAAACATCGGCCACGGTCCCGTTGAACTTCGCATCATATCCACCGCTCAAAGGTTCAGAAGGGTAGCCACACGCTTCGATG
34318024	CCCGCGTTAACCATACACCGCGAAACATCGGCCACGGTCCCGTTGAACTTCTGGACCTGTCCAAACTCAAGTGATCATCTTGGGTAGCCACACGCTTCGATG
34318090	CCCGCGTTAACCATACACCGCGAAACATCGGCCACGGTCCCGTTGAACTTAATACCACATAATCTCACCACCCAGAGATAATGGTAGCCACACGCTTCGATG
34318553	CCCGCGTTAACCATACACCGCGAAACATCGGCCACGGTCCCGTTGAACTTCCTCAGGGTGTAACTTTTAACCTTAGGATATAGGTAGCCACACGCTTCGATG
34318663	CCCGCGTTAACCATACACCGCGAAACATCGGCCACGGTCCCGTTGAACTTGGTCATACTTGAGATGAGTTTGGAATTGAAGAGGTAGCCACACGCTTCGATG
34318732	CCCGCGTTAACCATACACCGCGAAACATCGGCCACGGTCCCGTTGAACTTCACATATAAGCTGACGTCACCCAGGATGTAGTGGTAGCCACACGCTTCGATG
34318828	CCCGCGTTAACCATACACCGCGAAACATCGGCCACGGTCCCGTTGAACTTAAAGATAGACAATCAGAACAAGGATCACTGAGGGTAGCCACACGCTTCGATG
34319033	CCCGCGTTAACCATACACCGCGAAACATCGGCCACGGTCCCGTTGAACTTACCTTAAGAGAGTTCTGTGCTTTGGCTGAGCCGGTAGCCACACGCTTCGATG
34319082	CCCGCGTTAACCATACACCGCGAAACATCGGCCACGGTCCCGTTGAACTTAAAGACTAGAACTGTGGCCTACGTATAATAGAGGTAGCCACACGCTTCGATG
34319124	CCCGCGTTAACCATACACCGCGAAACATCGGCCACGGTCCCGTTGAACTTGACATGATGTGTTTTGTCCCAAAGGAAGAAGTGGTAGCCACACGCTTCGATG
34319166	CCCGCGTTAACCATACACCGCGAAACATCGGCCACGGTCCCGTTGAACTTTAGAGATGCCCAAGAGTGGCAATGGCTGCTTCGGTAGCCACACGCTTCGATG
34319247	CCCGCGTTAACCATACACCGCGAAACATCGGCCACGGTCCCGTTGAACTTCACTCTACTACAAAAGCAACAAGAACACTGACGGTAGCCACACGCTTCGATG
34319316	CCCGCGTTAACCATACACCGCGAAACATCGGCCACGGTCCCGTTGAACTTAGTAGCCAAAGACTCACAAAAGTCCAAGGAGTGGTAGCCACACGCTTCGATG
34319358	CCCGCGTTAACCATACACCGCGAAACATCGGCCACGGTCCCGTTGAACTTAACAGCTAAATCTCAGTATGAACAGTAACGTGGGTAGCCACACGCTTCGATG
34319433	CCCGCGTTAACCATACACCGCGAAACATCGGCCACGGTCCCGTTGAACTTAAATGAACAGCCTCGGCTCATACCTGTAATCCGGTAGCCACACGCTTCGATG
34319777	CCCGCGTTAACCATACACCGCGAAACATCGGCCACGGTCCCGTTGAACTTTGTGAAAACCAGCATCCTTGGATCCACTAAAAGGTAGCCACACGCTTCGATG
34319848	CCCGCGTTAACCATACACCGCGAAACATCGGCCACGGTCCCGTTGAACTTCTGACACCATTTGACCTCCCTGACAGCTCTGTGGTAGCCACACGCTTCGATG
34319890	CCCGCGTTAACCATACACCGCGAAACATCGGCCACGGTCCCGTTGAACTTATTCTCAGGCCTTGACGTTATCCACCAGACTCGGTAGCCACACGCTTCGATG
34319932	CCCGCGTTAACCATACACCGCGAAACATCGGCCACGGTCCCGTTGAACTTGTGCAAACAGTCCTATTACCAGAGAGTTTGTCGGTAGCCACACGCTTCGATG
34320110	CCCGCGTTAACCATACACCGCGAAACATCGGCCACGGTCCCGTTGAACTTCATTACTGGGAATCTGGAAGATATACACATGTGGTAGCCACACGCTTCGATG
34320152	CCCGCGTTAACCATACACCGCGAAACATCGGCCACGGTCCCGTTGAACTTGGTCATGCGCAGAAAAGATCTGAGAAGGCCCTGGTAGCCACACGCTTCGATG
34320194	CCCGCGTTAACCATACACCGCGAAACATCGGCCACGGTCCCGTTGAACTTCTCTGGCTGCCCTTAAGGCTCTGCACAGGCAGGGTAGCCACACGCTTCGATG
34320254	CCCGCGTTAACCATACACCGCGAAACATCGGCCACGGTCCCGTTGAACTTTTTCCTAGCAGAGCACTGAAAGCATAAGCATAGGTAGCCACACGCTTCGATG
34320316	CCCGCGTTAACCATACACCGCGAAACATCGGCCACGGTCCCGTTGAACTTAAAGCTGGGAGACTTCATGCTTCAAGCCATTTGGTAGCCACACGCTTCGATG
34320460	CCCGCGTTAACCATACACCGCGAAACATCGGCCACGGTCCCGTTGAACTTGACCTACACACTGTAACAAGAGAAGGCCAGGTGGTAGCCACACGCTTCGATG
34320700	CCCGCGTTAACCATACACCGCGAAACATCGGCCACGGTCCCGTTGAACTTAGGCTTTGGTGAGCTATCATCATGCCATGGGCGGTAGCCACACGCTTCGATG
34320813	CCCGCGTTAACCATACACCGCGAAACATCGGCCACGGTCCCGTTGAACTTGGACAGCAAAGTGGCAAAGTGACTATAAATATGGTAGCCACACGCTTCGATG
34320866	CCCGCGTTAACCATACACCGCGAAACATCGGCCACGGTCCCGTTGAACTTTAATGTCAGTCCTTACAACAGCTGTGTAAGGTGGTAGCCACACGCTTCGATG
34320908	CCCGCGTTAACCATACACCGCGAAACATCGGCCACGGTCCCGTTGAACTTAATCACCTTTCACAGGCGAGGAAACTGAGGCTGGTAGCCACACGCTTCGATG
34320950	CCCGCGTTAACCATACACCGCGAAACATCGGCCACGGTCCCGTTGAACTTCAGTAACTTTCCTGAGATTTTACAACTAGCACGGTAGCCACACGCTTCGATG
34321007	CCCGCGTTAACCATACACCGCGAAACATCGGCCACGGTCCCGTTGAACTTAACCAGTCTGTTAGACTGCAAAACACACCACCGGTAGCCACACGCTTCGATG
34321049	CCCGCGTTAACCATACACCGCGAAACATCGGCCACGGTCCCGTTGAACTTACCACATTGTACCTTCACCTGAAAGAAAGAGGGGTAGCCACACGCTTCGATG
34321135	CCCGCGTTAACCATACACCGCGAAACATCGGCCACGGTCCCGTTGAACTTGCAGAACACTTACTTGGTTTTGAGAGGTTATAGGTAGCCACACGCTTCGATG
34321236	CCCGCGTTAACCATACACCGCGAAACATCGGCCACGGTCCCGTTGAACTTCTTCACCTCTAATCCTCAAGTTTTCAGAGATTGGTAGCCACACGCTTCGATG
34321302	CCCGCGTTAACCATACACCGCGAAACATCGGCCACGGTCCCGTTGAACTTAGACATTCATTCTCAGGCTTCCACAGCACCTTGGTAGCCACACGCTTCGATG
34321358	CCCGCGTTAACCATACACCGCGAAACATCGGCCACGGTCCCGTTGAACTTACAGCTGAGGCTCAAACCTGAACCCTCCATCAGGTAGCCACACGCTTCGATG
34321505	CCCGCGTTAACCATACACCGCGAAACATCGGCCACGGTCCCGTTGAACTTAAATACGTGCTCATAAAATAACACCTGGCCACGGTAGCCACACGCTTCGATG
34321547	CCCGCGTTAACCATACACCGCGAAACATCGGCCACGGTCCCGTTGAACTTAATAATTCCCTTGGCTGACTACCAGAATAAGAGGTAGCCACACGCTTCGATG
34321834	CCCGCGTTAACCATACACCGCGAAACATCGGCCACGGTCCCGTTGAACTTACAACACTTGGGAATGGAGTGAAGGACACCAAGGTAGCCACACGCTTCGATG
34321876	CCCGCGTTAACCATACACCGCGAAACATCGGCCACGGTCCCGTTGAACTTGAAGCCAAGCTTTGTCTTCAGAATAATACTCAGGTAGCCACACGCTTCGATG
34321947	CCCGCGTTAACCATACACCGCGAAACATCGGCCACGGTCCCGTTGAACTTCCTTGGAAGGAATTGAAGTGTAATGTATCTGTGGTAGCCACACGCTTCGATG
34322020	CCCGCGTTAACCATACACCGCGAAACATCGGCCACGGTCCCGTTGAACTTCAATTAGCCCAAATATTGAACAGAGACACTCTGGTAGCCACACGCTTCGATG
34322119	CCCGCGTTAACCATACACCGCGAAACATCGGCCACGGTCCCGTTGAACTTAATCCAGCTCACTAGAATGTGAACTCTAGATTGGTAGCCACACGCTTCGATG
34322161	CCCGCGTTAACCATACACCGCGAAACATCGGCCACGGTCCCGTTGAACTTCTATAAATTCCAAGCCGAGCATGGTGACTCACGGTAGCCACACGCTTCGATG
34323157	CCCGCGTTAACCATACACCGCGAAACATCGGCCACGGTCCCGTTGAACTTGGTCTTTTCAAGCCAGAAATTACAGAAATCCAGGTAGCCACACGCTTCGATG
34323235	CCCGCGTTAACCATACACCGCGAAACATCGGCCACGGTCCCGTTGAACTTACTCTTGGTGTCAGTAACTTGACACAGTTAAAGGTAGCCACACGCTTCGATG
34323277	CCCGCGTTAACCATACACCGCGAAACATCGGCCACGGTCCCGTTGAACTTGAGGAATCACAACACTGATAATAAGCCAAAAGGGTAGCCACACGCTTCGATG
34323336	CCCGCGTTAACCATACACCGCGAAACATCGGCCACGGTCCCGTTGAACTTGCCTATTATCCCAATTATGCTTTGCTTAGGTTGGTAGCCACACGCTTCGATG
34323664	CCCGCGTTAACCATACACCGCGAAACATCGGCCACGGTCCCGTTGAACTTCCATGCCCAGACTGCTTAGGTTAATATTAAAAGGTAGCCACACGCTTCGATG
34323706	CCCGCGTTAACCATACACCGCGAAACATCGGCCACGGTCCCGTTGAACTTCCCTCAATGTAAGTTTGACTTGGTACTAAAGAGGTAGCCACACGCTTCGATG
34323769	CCCGCGTTAACCATACACCGCGAAACATCGGCCACGGTCCCGTTGAACTTTAATGGCAAGAGGACTCAAAGGTAGAATTAAGGGTAGCCACACGCTTCGATG
34323874	CCCGCGTTAACCATACACCGCGAAACATCGGCCACGGTCCCGTTGAACTTAATGATGTGATATGGGCGGTAGGAAACAGCATGGTAGCCACACGCTTCGATG
34323916	CCCGCGTTAACCATACACCGCGAAACATCGGCCACGGTCCCGTTGAACTTGTTGTTCTTCACAGGAATTGCCTTTTAAGCAAGGTAGCCACACGCTTCGATG
34323968	CCCGCGTTAACCATACACCGCGAAACATCGGCCACGGTCCCGTTGAACTTGTTGGTCAGATTATAACAACAGCATCCTAGCAGGTAGCCACACGCTTCGATG
34324016	CCCGCGTTAACCATACACCGCGAAACATCGGCCACGGTCCCGTTGAACTTCACACATCAGTTTGTATTTCTTTTCAGCATCCGGTAGCCACACGCTTCGATG
34324058	CCCGCGTTAACCATACACCGCGAAACATCGGCCACGGTCCCGTTGAACTTCCCACTCAAAAGTGAAATATTCTCCATAACCAGGTAGCCACACGCTTCGATG
34324182	CCCGCGTTAACCATACACCGCGAAACATCGGCCACGGTCCCGTTGAACTTTACTTATTTCTGGCACCTCAACACACACATACGGTAGCCACACGCTTCGATG
34324289	CCCGCGTTAACCATACACCGCGAAACATCGGCCACGGTCCCGTTGAACTTGCCGTAATAAGTTAGTCAGTAGCTTCTATCAAGGTAGCCACACGCTTCGATG
34324356	CCCGCGTTAACCATACACCGCGAAACATCGGCCACGGTCCCGTTGAACTTCTCCCTTTGATACTTCAAAGTGCATCAAGAAAGGTAGCCACACGCTTCGATG
34324403	CCCGCGTTAACCATACACCGCGAAACATCGGCCACGGTCCCGTTGAACTTAGAAAACACCTTTGCAACCACCTAATTTCTAGGGTAGCCACACGCTTCGATG
34324470	CCCGCGTTAACCATACACCGCGAAACATCGGCCACGGTCCCGTTGAACTTGGATCAAATGACCTACGTAACCTCTCTAGAGGGGTAGCCACACGCTTCGATG
34324596	CCCGCGTTAACCATACACCGCGAAACATCGGCCACGGTCCCGTTGAACTTACATGCCAGTGGTATCGATTTATGAGCGAGCTGGTAGCCACACGCTTCGATG
34324638	CCCGCGTTAACCATACACCGCGAAACATCGGCCACGGTCCCGTTGAACTTCTAGCAGCAGTTTAAAACAAAGAGAGTAACACGGTAGCCACACGCTTCGATG
34324692	CCCGCGTTAACCATACACCGCGAAACATCGGCCACGGTCCCGTTGAACTTAAACCATATTCTGCAAATGATGGATAGCCAGAGGTAGCCACACGCTTCGATG
34324734	CCCGCGTTAACCATACACCGCGAAACATCGGCCACGGTCCCGTTGAACTTGCTCTGAATGAATTCATGCAATGAACCATCTTGGTAGCCACACGCTTCGATG
34324790	CCCGCGTTAACCATACACCGCGAAACATCGGCCACGGTCCCGTTGAACTTCTTAGCTGTCCTCAAAACGGAGTGTGCACATAGGTAGCCACACGCTTCGATG
34324832	CCCGCGTTAACCATACACCGCGAAACATCGGCCACGGTCCCGTTGAACTTCAGAAAGATTTTCCAAGGAGTATATGAGCAGTGGTAGCCACACGCTTCGATG
34324909	CCCGCGTTAACCATACACCGCGAAACATCGGCCACGGTCCCGTTGAACTTTTTCCCAAAAGCAGTCTACCCTAGAAGGCACCGGTAGCCACACGCTTCGATG
34324951	CCCGCGTTAACCATACACCGCGAAACATCGGCCACGGTCCCGTTGAACTTACAACTGCTTTTCAGCCATTCTCAATCTGGCTGGTAGCCACACGCTTCGATG
34325054	CCCGCGTTAACCATACACCGCGAAACATCGGCCACGGTCCCGTTGAACTTGTAATATGTCCTTTTGCAAATCAGGTAGTTCCGGTAGCCACACGCTTCGATG
34325115	CCCGCGTTAACCATACACCGCGAAACATCGGCCACGGTCCCGTTGAACTTGAACCTAATACAGTCATCACTTGACAGATTCTGGTAGCCACACGCTTCGATG
34325225	CCCGCGTTAACCATACACCGCGAAACATCGGCCACGGTCCCGTTGAACTTCCAACATTCCCATCTACCTATTTATGTGAACAGGTAGCCACACGCTTCGATG
34325317	CCCGCGTTAACCATACACCGCGAAACATCGGCCACGGTCCCGTTGAACTTCTATCTCGTGCAGGCAATAAGTAATGTTCATCGGTAGCCACACGCTTCGATG
34325359	CCCGCGTTAACCATACACCGCGAAACATCGGCCACGGTCCCGTTGAACTTCAAACTCACTAGGGAAAATGAGACTCATTCACGGTAGCCACACGCTTCGATG
34325401	CCCGCGTTAACCATACACCGCGAAACATCGGCCACGGTCCCGTTGAACTTTACCTTTATGTTTAATAACTGCAAGGCTGGGCGGTAGCCACACGCTTCGATG
34325956	CCCGCGTTAACCATACACCGCGAAACATCGGCCACGGTCCCGTTGAACTTGGAAATCTTCACACTACTAAAGAGTTGGGTTTGGTAGCCACACGCTTCGATG
34326352	CCCGCGTTAACCATACACCGCGAAACATCGGCCACGGTCCCGTTGAACTTATCCATCCAGAGCCAAGTGTGGTGACTCACATGGTAGCCACACGCTTCGATG
34326454	CCCGCGTTAACCATACACCGCGAAACATCGGCCACGGTCCCGTTGAACTTGGCAAGACAGTGAGACCATGTCTACAAAATATGGTAGCCACACGCTTCGATG
34326551	CCCGCGTTAACCATACACCGCGAAACATCGGCCACGGTCCCGTTGAACTTAGGATCCCTTGAGTACAGCAGTTGAAGGCAGCGGTAGCCACACGCTTCGATG
34326878	CCCGCGTTAACCATACACCGCGAAACATCGGCCACGGTCCCGTTGAACTTAGTGAAATAGTGGTCAGTGAGAAAAGCAACTTGGTAGCCACACGCTTCGATG
34326968	CCCGCGTTAACCATACACCGCGAAACATCGGCCACGGTCCCGTTGAACTTTGGTTTGCAGCAGGAGGAGAGGTCAATTTCATGGTAGCCACACGCTTCGATG
34327013	CCCGCGTTAACCATACACCGCGAAACATCGGCCACGGTCCCGTTGAACTTCTAATCTTAAAGCAATCTTCTGTTGGGACACTGGTAGCCACACGCTTCGATG
34327057	CCCGCGTTAACCATACACCGCGAAACATCGGCCACGGTCCCGTTGAACTTGTTTCTAACCAAATTTGCTTCAGGCTTTCTGGGGTAGCCACACGCTTCGATG
34327120	CCCGCGTTAACCATACACCGCGAAACATCGGCCACGGTCCCGTTGAACTTATTTCAGTTTGAGCTTTTAACAGGCTCTCAGTGGTAGCCACACGCTTCGATG
34327162	CCCGCGTTAACCATACACCGCGAAACATCGGCCACGGTCCCGTTGAACTTCTGACAAGCGGCTGGTGGCTACTCTGAGCAACGGTAGCCACACGCTTCGATG
34327208	CCCGCGTTAACCATACACCGCGAAACATCGGCCACGGTCCCGTTGAACTTTCCTTAGACACCTGCCTGTAACTGATCTGACAGGTAGCCACACGCTTCGATG
34327250	CCCGCGTTAACCATACACCGCGAAACATCGGCCACGGTCCCGTTGAACTTCCTCCAGGTTCACACTAAACTTGAATAGAAAAGGTAGCCACACGCTTCGATG
34327321	CCCGCGTTAACCATACACCGCGAAACATCGGCCACGGTCCCGTTGAACTTACGCCATCGGGTATTAATTACTACTCAGGCTTGGTAGCCACACGCTTCGATG
34327363	CCCGCGTTAACCATACACCGCGAAACATCGGCCACGGTCCCGTTGAACTTGCAAAAGTTTGATCAGAATTAAATGCCTCCAGGGTAGCCACACGCTTCGATG
34327485	CCCGCGTTAACCATACACCGCGAAACATCGGCCACGGTCCCGTTGAACTTACATGGAGCAAGAAAGCAAAGGTCTGGTAACAGGTAGCCACACGCTTCGATG
34327527	CCCGCGTTAACCATACACCGCGAAACATCGGCCACGGTCCCGTTGAACTTCTGAAGATGGTACCAATGTTACCTTAAAACCTGGTAGCCACACGCTTCGATG
34327600	CCCGCGTTAACCATACACCGCGAAACATCGGCCACGGTCCCGTTGAACTTTGTGAAAGAATCACTCAACAGTCCTCCACACAGGTAGCCACACGCTTCGATG
34327671	CCCGCGTTAACCATACACCGCGAAACATCGGCCACGGTCCCGTTGAACTTAGAGCAGCAGTCGAAAGAACAGGCTCTGGAGTGGTAGCCACACGCTTCGATG
34327723	CCCGCGTTAACCATACACCGCGAAACATCGGCCACGGTCCCGTTGAACTTCAGGCTCAGCAATTTTCTGGTTGAGTGATATTGGTAGCCACACGCTTCGATG
34327799	CCCGCGTTAACCATACACCGCGAAACATCGGCCACGGTCCCGTTGAACTTCCTCAGCTGTCTCATCTTATATTAAGTACTCGGGTAGCCACACGCTTCGATG
34327914	CCCGCGTTAACCATACACCGCGAAACATCGGCCACGGTCCCGTTGAACTTCTGCTAACAGCCCATCACAAAGATAAATACTAGGTAGCCACACGCTTCGATG
34328375	CCCGCGTTAACCATACACCGCGAAACATCGGCCACGGTCCCGTTGAACTTTATGCTCACCCATAATCAGTAAGCTTAGAGCTGGTAGCCACACGCTTCGATG
34328436	CCCGCGTTAACCATACACCGCGAAACATCGGCCACGGTCCCGTTGAACTTAGCAAGAGACTAAGAGATGTACTCAACTTAGTGGTAGCCACACGCTTCGATG
34328483	CCCGCGTTAACCATACACCGCGAAACATCGGCCACGGTCCCGTTGAACTTCCTGGAGTATTACATAGCTATGTAGAAGTTGGGGTAGCCACACGCTTCGATG
34328559	CCCGCGTTAACCATACACCGCGAAACATCGGCCACGGTCCCGTTGAACTTGAAAGCAAAGGTGTACACAAAATTGGTTTCTGGGTAGCCACACGCTTCGATG
34328602	CCCGCGTTAACCATACACCGCGAAACATCGGCCACGGTCCCGTTGAACTTCTGGTCTTTACATGGCTAGGAGTCTATTATGAGGTAGCCACACGCTTCGATG
34328715	CCCGCGTTAACCATACACCGCGAAACATCGGCCACGGTCCCGTTGAACTTGGAAAGTCAATCAATCTTGTCTCATGTAATGGGGTAGCCACACGCTTCGATG
34328763	CCCGCGTTAACCATACACCGCGAAACATCGGCCACGGTCCCGTTGAACTTGTGTCCTAGCAAGACTAAATACAAACAGTACTGGTAGCCACACGCTTCGATG
34328814	CCCGCGTTAACCATACACCGCGAAACATCGGCCACGGTCCCGTTGAACTTAGGAACTTAGAGATGACCAATCCAAACCAAAAGGTAGCCACACGCTTCGATG
34328856	CCCGCGTTAACCATACACCGCGAAACATCGGCCACGGTCCCGTTGAACTTATCTGCCCAACATCCCTCCCTCCAGCTTTGGCGGTAGCCACACGCTTCGATG
34328898	CCCGCGTTAACCATACACCGCGAAACATCGGCCACGGTCCCGTTGAACTTATGATGAAGGGATAAGACCAACTCGACAAAAGGGTAGCCACACGCTTCGATG
34329038	CCCGCGTTAACCATACACCGCGAAACATCGGCCACGGTCCCGTTGAACTTGTCACACCTGTAATCCATATCCCAGCACCTTGGGTAGCCACACGCTTCGATG
34329382	CCCGCGTTAACCATACACCGCGAAACATCGGCCACGGTCCCGTTGAACTTCCTTCACTCACTCAATTCAACTTAAAGACACTGGTAGCCACACGCTTCGATG
34329431	CCCGCGTTAACCATACACCGCGAAACATCGGCCACGGTCCCGTTGAACTTGCGCCAGACACCATAGTTAACACCAAATGTACGGTAGCCACACGCTTCGATG
34329473	CCCGCGTTAACCATACACCGCGAAACATCGGCCACGGTCCCGTTGAACTTATTACTCTTAAAGCACGATCCCTGCAGCTAAGGGTAGCCACACGCTTCGATG
34329515	CCCGCGTTAACCATACACCGCGAAACATCGGCCACGGTCCCGTTGAACTTTTTGTTCTCAATAAAGTGGTAACTGGTTCACGGGTAGCCACACGCTTCGATG
34329572	CCCGCGTTAACCATACACCGCGAAACATCGGCCACGGTCCCGTTGAACTTGACTCAAGGGCAGCTTGATATAAATCCCAGCTGGTAGCCACACGCTTCGATG
34329614	CCCGCGTTAACCATACACCGCGAAACATCGGCCACGGTCCCGTTGAACTTCTGTGAAAGCTTAGGCAAGTCAGTTAACCTGTGGTAGCCACACGCTTCGATG
34329790	CCCGCGTTAACCATACACCGCGAAACATCGGCCACGGTCCCGTTGAACTTATATATAGTGGGCACTAGGTTGGTCTTAGTTTGGTAGCCACACGCTTCGATG
34329832	CCCGCGTTAACCATACACCGCGAAACATCGGCCACGGTCCCGTTGAACTTCCTTAGTTTCTGTCAGTTTACACGAGGTAAACGGTAGCCACACGCTTCGATG
34330004	CCCGCGTTAACCATACACCGCGCAACGCTTGGGACGGTTCCAATCGGATCCTTTAGGGATATCTTATCTGCTATGCCCTCAAGGTAGCCACACGCTTCGATG
34330046	CCCGCGTTAACCATACACCGCGCAACGCTTGGGACGGTTCCAATCGGATCATACTTCAGTAAGAGCAAATTTTGCCTCATGCGGTAGCCACACGCTTCGATG
34330136	CCCGCGTTAACCATACACCGCGCAACGCTTGGGACGGTTCCAATCGGATCCCTACAGATGTTAAGGTAACAGAACAACTCATGGTAGCCACACGCTTCGATG
34330183	CCCGCGTTAACCATACACCGCGCAACGCTTGGGACGGTTCCAATCGGATCTAACTCCTTTAGCTGAGATATGGTTAGCTTTGGGTAGCCACACGCTTCGATG
34330357	CCCGCGTTAACCATACACCGCGCAACGCTTGGGACGGTTCCAATCGGATCCTCGCTGATTTCTACACATACAGGCATAATAAGGTAGCCACACGCTTCGATG
34330399	CCCGCGTTAACCATACACCGCGCAACGCTTGGGACGGTTCCAATCGGATCCGCTATTACAAAGAACTATGCATCTGGTCCCGGGTAGCCACACGCTTCGATG
34330508	CCCGCGTTAACCATACACCGCGCAACGCTTGGGACGGTTCCAATCGGATCAGGCATTGCACAGACAGTTAACAAAACAGACCGGTAGCCACACGCTTCGATG
34330574	CCCGCGTTAACCATACACCGCGCAACGCTTGGGACGGTTCCAATCGGATCCCCGTAAAGGCTGCCGAGGGACCACGTCGTGGGGTAGCCACACGCTTCGATG
34330623	CCCGCGTTAACCATACACCGCGCAACGCTTGGGACGGTTCCAATCGGATCAGTGGTACTCGTACAGACAGCCCAGCCGGCCCGGTAGCCACACGCTTCGATG
34330665	CCCGCGTTAACCATACACCGCGCAACGCTTGGGACGGTTCCAATCGGATCGAGACTTGCAGCCCTGACACACGGCCTTGGCCGGTAGCCACACGCTTCGATG
34330893	CCCGCGTTAACCATACACCGCGCAACGCTTGGGACGGTTCCAATCGGATCACGCTCTCTTGCGGCTCTTGACTGGCGGCCTCGGTAGCCACACGCTTCGATG
34331558	CCCGCGTTAACCATACACCGCGCAACGCTTGGGACGGTTCCAATCGGATCGTGCTAAGTGCAAGGACGAGTCATAAAATAAAGGTAGCCACACGCTTCGATG
34331678	CCCGCGTTAACCATACACCGCGCAACGCTTGGGACGGTTCCAATCGGATCTAGTGGTTAACTGCTGAGATTTGAAGTGAGTTGGTAGCCACACGCTTCGATG
34331720	CCCGCGTTAACCATACACCGCGCAACGCTTGGGACGGTTCCAATCGGATCCCTCCGTTTAATCTAATTTTCAGCAACGAATGGGTAGCCACACGCTTCGATG
34331767	CCCGCGTTAACCATACACCGCGCAACGCTTGGGACGGTTCCAATCGGATCCTATACCGAAGTCAGGGTTCAGGAGGTGTGGAGGTAGCCACACGCTTCGATG
34331809	CCCGCGTTAACCATACACCGCGCAACGCTTGGGACGGTTCCAATCGGATCAGAGTTTGTGTCTGGTGAGAGGTGGACTGCAGGGTAGCCACACGCTTCGATG
34331884	CCCGCGTTAACCATACACCGCGCAACGCTTGGGACGGTTCCAATCGGATCAGGGCGTCAAAGTCCTCAGCAGAATTTCTGTAGGTAGCCACACGCTTCGATG
34331926	CCCGCGTTAACCATACACCGCGCAACGCTTGGGACGGTTCCAATCGGATCCTACAGCTGACATTTATTGAGCACATGAGTATGGTAGCCACACGCTTCGATG
34331968	CCCGCGTTAACCATACACCGCGCAACGCTTGGGACGGTTCCAATCGGATCTAACAGCTCTATGAGGTAGGGATGACTGTCATGGTAGCCACACGCTTCGATG
34332004	CCCGCGTTAACCATACACCGCGCAACGCTTGGGACGGTTCCAATCGGATCATTCTGCAGTGAGGTAACAGCCTTGGAAAGGTGGTAGCCACACGCTTCGATG
34332064	CCCGCGTTAACCATACACCGCGCAACGCTTGGGACGGTTCCAATCGGATCTAGGTAGTGGTGGAACTGGCATTCTAAGGCGGGGTAGCCACACGCTTCGATG
34332106	CCCGCGTTAACCATACACCGCGCAACGCTTGGGACGGTTCCAATCGGATCGTCCCTTCTTTCAACCAAGGAGAAAACAGGAAGGTAGCCACACGCTTCGATG
34332218	CCCGCGTTAACCATACACCGCGCAACGCTTGGGACGGTTCCAATCGGATCGCTAAAATGTCAGCCTAGCAGAATAAGTGTTTGGTAGCCACACGCTTCGATG
34332328	CCCGCGTTAACCATACACCGCGCAACGCTTGGGACGGTTCCAATCGGATCCTGCATCAGGCACAGTGCTATGTCCTGAAATTGGTAGCCACACGCTTCGATG
34332393	CCCGCGTTAACCATACACCGCGCAACGCTTGGGACGGTTCCAATCGGATCCCCTCAAGTAGCTCACTGCCCACAAGGAAGATGGTAGCCACACGCTTCGATG
34332435	CCCGCGTTAACCATACACCGCGCAACGCTTGGGACGGTTCCAATCGGATCTGTGAATAGATGATTACAGTACCGTGTTGCTGGGTAGCCACACGCTTCGATG
34332477	CCCGCGTTAACCATACACCGCGCAACGCTTGGGACGGTTCCAATCGGATCGAGATTCAAGATCAAGGTCCAAAGAAGAAAAGGGTAGCCACACGCTTCGATG
34332523	CCCGCGTTAACCATACACCGCGCAACGCTTGGGACGGTTCCAATCGGATCAACGGGTTACCCAAGGCTTCATGAGAAATAGAGGTAGCCACACGCTTCGATG
34332581	CCCGCGTTAACCATACACCGCGCAACGCTTGGGACGGTTCCAATCGGATCGTAGGAGTTTGCCTGGTTGGTAAATGGGAGTAGGTAGCCACACGCTTCGATG
34332641	CCCGCGTTAACCATACACCGCGCAACGCTTGGGACGGTTCCAATCGGATCTGAAGGATTGTCAACTCCAGAGAAACAGTCTTGGTAGCCACACGCTTCGATG
34332692	CCCGCGTTAACCATACACCGCGCAACGCTTGGGACGGTTCCAATCGGATCGAGCACTTATATGCACCAAACACTATTCTACAGGTAGCCACACGCTTCGATG
34332735	CCCGCGTTAACCATACACCGCGCAACGCTTGGGACGGTTCCAATCGGATCTCACTTCATTTGGGACTAATAGCTGGCCTACGGGTAGCCACACGCTTCGATG
34332777	CCCGCGTTAACCATACACCGCGCAACGCTTGGGACGGTTCCAATCGGATCGTGTTGTCTCCATTTTACAGATCAGGAATCTAGGTAGCCACACGCTTCGATG
34332828	CCCGCGTTAACCATACACCGCGCAACGCTTGGGACGGTTCCAATCGGATCTCCAAGATTACACAGTTACAGGCCAGGTGTGTGGTAGCCACACGCTTCGATG
34333059	CCCGCGTTAACCATACACCGCGCAACGCTTGGGACGGTTCCAATCGGATCGTGAGCTGTGATTGTACATGGGCAACAGAAGGGGTAGCCACACGCTTCGATG
34333238	CCCGCGTTAACCATACACCGCGCAACGCTTGGGACGGTTCCAATCGGATCCCACACATTAATCTCAAACTAGACATTTGCACGGTAGCCACACGCTTCGATG
34333280	CCCGCGTTAACCATACACCGCGCAACGCTTGGGACGGTTCCAATCGGATCTTCTCAATGTTGGCAAATTTAGGGCTGGGTAAGGTAGCCACACGCTTCGATG
34333322	CCCGCGTTAACCATACACCGCGCAACGCTTGGGACGGTTCCAATCGGATCCGGTAGCTTATCCTGTGCATTGTAGAATATTTGGTAGCCACACGCTTCGATG
34333469	CCCGCGTTAACCATACACCGCGCAACGCTTGGGACGGTTCCAATCGGATCTGGATGAGAACCACTAGCACAGATAGATTGGTGGTAGCCACACGCTTCGATG
34333511	CCCGCGTTAACCATACACCGCGCAACGCTTGGGACGGTTCCAATCGGATCCGTTTTAGTATCTAAGGAGCTACCGATGTAATGGTAGCCACACGCTTCGATG
34333583	CCCGCGTTAACCATACACCGCGCAACGCTTGGGACGGTTCCAATCGGATCAGAAACCCTGATTTGGGCAAATGTCTGGTATGGGTAGCCACACGCTTCGATG
34333625	CCCGCGTTAACCATACACCGCGCAACGCTTGGGACGGTTCCAATCGGATCGTACATCTCCAATGTAGTGAGAGACGAGACCAGGTAGCCACACGCTTCGATG
34333667	CCCGCGTTAACCATACACCGCGCAACGCTTGGGACGGTTCCAATCGGATCGGGCTTTAAGGAACTATATAACTATCCCTTGAGGTAGCCACACGCTTCGATG
34333711	CCCGCGTTAACCATACACCGCGCAACGCTTGGGACGGTTCCAATCGGATCATTATGAGGTTGAAAAGATCAGTGGCTTGCAGGGTAGCCACACGCTTCGATG
34333753	CCCGCGTTAACCATACACCGCGCAACGCTTGGGACGGTTCCAATCGGATCTGTTATTAGGGCACATTCACTATGCTTGATACGGTAGCCACACGCTTCGATG
34333795	CCCGCGTTAACCATACACCGCGCAACGCTTGGGACGGTTCCAATCGGATCTCAGTGTAAGACTCAGTAACACTTTTGAAAGGGGTAGCCACACGCTTCGATG
34333837	CCCGCGTTAACCATACACCGCGCAACGCTTGGGACGGTTCCAATCGGATCTAGAGAGAGATTGGTTTGTGGATGATGCCAAGGGTAGCCACACGCTTCGATG
34333907	CCCGCGTTAACCATACACCGCGCAACGCTTGGGACGGTTCCAATCGGATCGCACTTTCCACGTACTAACTCATTAAATCTTCGGTAGCCACACGCTTCGATG
34334046	CCCGCGTTAACCATACACCGCGCAACGCTTGGGACGGTTCCAATCGGATCGGGATTTATACCAGTACAGTCTAATTCCAGAAGGTAGCCACACGCTTCGATG
34334088	CCCGCGTTAACCATACACCGCGCAACGCTTGGGACGGTTCCAATCGGATCTAAGTCTATTCTGCAGATGCCCTCAGAAGTCCGGTAGCCACACGCTTCGATG
34334131	CCCGCGTTAACCATACACCGCGCAACGCTTGGGACGGTTCCAATCGGATCACTCTCCATCTGTTCATTCAAGGCGTATCTTGGGTAGCCACACGCTTCGATG
34334179	CCCGCGTTAACCATACACCGCGCAACGCTTGGGACGGTTCCAATCGGATCCAAGAGTGTTTAGGATAGGAAAATTCTGAGGTGGTAGCCACACGCTTCGATG
34334230	CCCGCGTTAACCATACACCGCGCAACGCTTGGGACGGTTCCAATCGGATCAATTAGCGGACACAACTAGCCAAAGTTCTTTCGGTAGCCACACGCTTCGATG
34334272	CCCGCGTTAACCATACACCGCGCAACGCTTGGGACGGTTCCAATCGGATCCGGTATATGCTGTCCTCGTGTGATTCTGGTCCGGTAGCCACACGCTTCGATG
34334365	CCCGCGTTAACCATACACCGCGCAACGCTTGGGACGGTTCCAATCGGATCGAGACCTTTGGATTGCATAAATAACAAAGGGAGGTAGCCACACGCTTCGATG
34334408	CCCGCGTTAACCATACACCGCGCAACGCTTGGGACGGTTCCAATCGGATCCTGGTATTGCTTTTGCTTGATAGTCCTGATTTGGTAGCCACACGCTTCGATG
34334476	CCCGCGTTAACCATACACCGCGCAACGCTTGGGACGGTTCCAATCGGATCTTCCCTTAGGTAGGACTCATGAGAATTCATGAGGTAGCCACACGCTTCGATG
34334532	CCCGCGTTAACCATACACCGCGCAACGCTTGGGACGGTTCCAATCGGATCATATAGGTAGCTCCTTAGAAACGAAACTGTACGGTAGCCACACGCTTCGATG
34334941	CCCGCGTTAACCATACACCGCGCAACGCTTGGGACGGTTCCAATCGGATCCTTAAGGTAGTTGTTCTCAAAATGTAGGCCAGGGTAGCCACACGCTTCGATG
34335060	CCCGCGTTAACCATACACCGCGCAACGCTTGGGACGGTTCCAATCGGATCAACCTGCCAGTTGATTCTGATGCATCCTCAACGGTAGCCACACGCTTCGATG
34335102	CCCGCGTTAACCATACACCGCGCAACGCTTGGGACGGTTCCAATCGGATCAGGTAGCATCTGAGCCTTCAAACATCACAAGAGGTAGCCACACGCTTCGATG
34335144	CCCGCGTTAACCATACACCGCGCAACGCTTGGGACGGTTCCAATCGGATCTTCCTAGTCTAAGACTATGGATTGGCCAGGCGGGTAGCCACACGCTTCGATG
34335478	CCCGCGTTAACCATACACCGCGCAACGCTTGGGACGGTTCCAATCGGATCGGCTTTCACTGTTTGACGAAAAGTAGATGTTAGGTAGCCACACGCTTCGATG
34335580	CCCGCGTTAACCATACACCGCGCAACGCTTGGGACGGTTCCAATCGGATCGATTCTTCTCTTCATAGGCAAGCAGATTTTCTGGTAGCCACACGCTTCGATG
34335717	CCCGCGTTAACCATACACCGCGCAACGCTTGGGACGGTTCCAATCGGATCCCATCTACTACTGAGGGTGCTCACCAGCTACAGGTAGCCACACGCTTCGATG
34335784	CCCGCGTTAACCATACACCGCGCAACGCTTGGGACGGTTCCAATCGGATCCTGGAATCCACAGCCTGTACTCTGGTGGAGAAGGTAGCCACACGCTTCGATG
34335826	CCCGCGTTAACCATACACCGCGCAACGCTTGGGACGGTTCCAATCGGATCGAAGAGCTTACCAGGTCATAAGTCATAAGGGTGGTAGCCACACGCTTCGATG
34335868	CCCGCGTTAACCATACACCGCGCAACGCTTGGGACGGTTCCAATCGGATCGAAGGGCTGGAGTCATGATTAGAGAACTCCTGGGTAGCCACACGCTTCGATG
34335910	CCCGCGTTAACCATACACCGCGCAACGCTTGGGACGGTTCCAATCGGATCGAGCAAACTCCCAAAATACAGAATACATGACAGGTAGCCACACGCTTCGATG
34335968	CCCGCGTTAACCATACACCGCGCAACGCTTGGGACGGTTCCAATCGGATCTCACTCTCAGCTGCTGACTTTGCTTTCTATTTGGTAGCCACACGCTTCGATG
34336038	CCCGCGTTAACCATACACCGCGCAACGCTTGGGACGGTTCCAATCGGATCGTTGCCATTACCACAACTCCCAGCCTACTTGTGGTAGCCACACGCTTCGATG
34336080	CCCGCGTTAACCATACACCGCGCAACGCTTGGGACGGTTCCAATCGGATCATATTGTCTGCCTTCCTTCCTGTTAGTATAGAGGTAGCCACACGCTTCGATG
34336150	CCCGCGTTAACCATACACCGCGCAACGCTTGGGACGGTTCCAATCGGATCCTGCACTAGATCTTATCTGTGATCACCTACTTGGTAGCCACACGCTTCGATG
34336256	CCCGCGTTAACCATACACCGCGCAACGCTTGGGACGGTTCCAATCGGATCTAGCATACAAGCATGCTGTATTTTCGCCCTTTGGTAGCCACACGCTTCGATG
34336329	CCCGCGTTAACCATACACCGCGCAACGCTTGGGACGGTTCCAATCGGATCCTAATCCAACTTCTGCATCATTTCTCTACTCCGGTAGCCACACGCTTCGATG
34336402	CCCGCGTTAACCATACACCGCGCAACGCTTGGGACGGTTCCAATCGGATCGTCTCCAATTCTCCTTCTCCCATTCGCTATTTGGTAGCCACACGCTTCGATG
34336444	CCCGCGTTAACCATACACCGCGCAACGCTTGGGACGGTTCCAATCGGATCTCAAGCCTTTTGTGCCCACCACTTCACCAAAAGGTAGCCACACGCTTCGATG
34336486	CCCGCGTTAACCATACACCGCGCAACGCTTGGGACGGTTCCAATCGGATCAGTTTCACTGTGATCTCCATGTAACTAAATCCGGTAGCCACACGCTTCGATG
34336528	CCCGCGTTAACCATACACCGCGCAACGCTTGGGACGGTTCCAATCGGATCTCACTGGCCTAATCTTACTTGGTTTATCAGTCGGTAGCCACACGCTTCGATG
34336570	CCCGCGTTAACCATACACCGCGCAACGCTTGGGACGGTTCCAATCGGATCCAGTTGATTACTCCTTCCTCCTTGAAACATTTGGTAGCCACACGCTTCGATG
34336612	CCCGCGTTAACCATACACCGCGCAACGCTTGGGACGGTTCCAATCGGATCGTTTCCAGAACAATACACTACCCTTAGGAATTGGTAGCCACACGCTTCGATG
34336712	CCCGCGTTAACCATACACCGCGCAACGCTTGGGACGGTTCCAATCGGATCCCTCCAGATTCTCACATAACTTTGTTTATGACGGTAGCCACACGCTTCGATG
34336760	CCCGCGTTAACCATACACCGCGCAACGCTTGGGACGGTTCCAATCGGATCCTTCATGTCTTGGCACACATAGAAAATGGTAAGGTAGCCACACGCTTCGATG
34336809	CCCGCGTTAACCATACACCGCGCAACGCTTGGGACGGTTCCAATCGGATCGGAATAACAAGACAATACTGCTCCCAACAGAAGGTAGCCACACGCTTCGATG
34336904	CCCGCGTTAACCATACACCGCGCAACGCTTGGGACGGTTCCAATCGGATCTCCAGTTTATGCCTTCATGTGAAGCAGTTTCAGGTAGCCACACGCTTCGATG
34336946	CCCGCGTTAACCATACACCGCGCAACGCTTGGGACGGTTCCAATCGGATCTGTCCTATAGCAATACAGTAATTTGGCTGGGCGGTAGCCACACGCTTCGATG
34337280	CCCGCGTTAACCATACACCGCGCAACGCTTGGGACGGTTCCAATCGGATCAATTTAATGACCTCAGTAACAGACCTCTCTGTGGTAGCCACACGCTTCGATG
34337375	CCCGCGTTAACCATACACCGCGCAACGCTTGGGACGGTTCCAATCGGATCGATGAACTCTTTCAGTTCAAGGACTATCGTATGGTAGCCACACGCTTCGATG
34337427	CCCGCGTTAACCATACACCGCGCAACGCTTGGGACGGTTCCAATCGGATCAGCAGCTGGCACACTAGTGAACACAAAGTATGGGTAGCCACACGCTTCGATG
34337469	CCCGCGTTAACCATACACCGCGCAACGCTTGGGACGGTTCCAATCGGATCCATGTCACATTGAAATCCTGCTCTGGATATTAGGTAGCCACACGCTTCGATG
34337511	CCCGCGTTAACCATACACCGCGCAACGCTTGGGACGGTTCCAATCGGATCGGTATTAAGAGGTCATTTCTTAATCACCACCTGGTAGCCACACGCTTCGATG
34337555	CCCGCGTTAACCATACACCGCGCAACGCTTGGGACGGTTCCAATCGGATCGCAATTTGATTCTACCAGTCAAAAGGAGTTAGGGTAGCCACACGCTTCGATG
34337622	CCCGCGTTAACCATACACCGCGCAACGCTTGGGACGGTTCCAATCGGATCCAAGTCCAGAACCTCCCTTATTCATTCACACGGGTAGCCACACGCTTCGATG
34337664	CCCGCGTTAACCATACACCGCGCAACGCTTGGGACGGTTCCAATCGGATCGCAAGTCCTTCCTCATATCTAACACAGTGGTAGGTAGCCACACGCTTCGATG
34337740	CCCGCGTTAACCATACACCGCGCAACGCTTGGGACGGTTCCAATCGGATCAGGAAGGAGGGAGTCACTCATCAATATTCTACGGTAGCCACACGCTTCGATG
34337782	CCCGCGTTAACCATACACCGCGCAACGCTTGGGACGGTTCCAATCGGATCGAGCTGGTTATCATGATGTCCCAATATCACTGGGTAGCCACACGCTTCGATG
34337824	CCCGCGTTAACCATACACCGCGCAACGCTTGGGACGGTTCCAATCGGATCGCCATTAAAGTTTTCCACTGTAGTTGCTATAGGGTAGCCACACGCTTCGATG
34337871	CCCGCGTTAACCATACACCGCGCAACGCTTGGGACGGTTCCAATCGGATCACAAGGACAGGTTCAGGCATAAAGCTTCTCATGGTAGCCACACGCTTCGATG
34337968	CCCGCGTTAACCATACACCGCGCAACGCTTGGGACGGTTCCAATCGGATCCAAGTCCACTCGACAAGAAAAGGAATTCATTTGGTAGCCACACGCTTCGATG
34338034	CCCGCGTTAACCATACACCGCGCAACGCTTGGGACGGTTCCAATCGGATCGCTTTGCTTCATTTGTAATGTATTGACAGCAGGGTAGCCACACGCTTCGATG
34338076	CCCGCGTTAACCATACACCGCGCAACGCTTGGGACGGTTCCAATCGGATCACAATCGGCCAAGGTTGGAAACCCAGAGGCTTGGTAGCCACACGCTTCGATG
34338118	CCCGCGTTAACCATACACCGCGCAACGCTTGGGACGGTTCCAATCGGATCGGGAGTCTTTGTCTTATGTAGTGGTAGAAAATGGTAGCCACACGCTTCGATG
34338160	CCCGCGTTAACCATACACCGCGCAACGCTTGGGACGGTTCCAATCGGATCTGATTACTGCTCTCTCTTAATGCTGGTATCCTGGTAGCCACACGCTTCGATG
34338250	CCCGCGTTAACCATACACCGCGCAACGCTTGGGACGGTTCCAATCGGATCATCAGGGAAGAGCTCAAAAGGATCCACACTCCGGTAGCCACACGCTTCGATG
34338292	CCCGCGTTAACCATACACCGCGCAACGCTTGGGACGGTTCCAATCGGATCCTTATATTTCATTTGCCTCTGCAACTTTCCTCGGTAGCCACACGCTTCGATG
34338390	CCCGCGTTAACCATACACCGCGCAACGCTTGGGACGGTTCCAATCGGATCGCTGGAAACTCAGTTTTCATACTCAACTATCAGGTAGCCACACGCTTCGATG
34338444	CCCGCGTTAACCATACACCGCGCAACGCTTGGGACGGTTCCAATCGGATCTCAGCCGTGGAACCTACCTTATGTTCCAAATCGGTAGCCACACGCTTCGATG
34338498	CCCGCGTTAACCATACACCGCGCAACGCTTGGGACGGTTCCAATCGGATCGCAGCCTAGGAATCAGGAAAAGTTATTCTCCCGGTAGCCACACGCTTCGATG
34338744	CCCGCGTTAACCATACACCGCGCAACGCTTGGGACGGTTCCAATCGGATCCCTAGGAAATCATTCTCAGCCTTGCAACTTAAGGTAGCCACACGCTTCGATG
34338786	CCCGCGTTAACCATACACCGCGCAACGCTTGGGACGGTTCCAATCGGATCATGGATCAGTAGCATCAAGAATACTCAGGAGCGGTAGCCACACGCTTCGATG
34338828	CCCGCGTTAACCATACACCGCGCAACGCTTGGGACGGTTCCAATCGGATCTGTGCAATTGTGAAATATGGCCAAGATGGCGGGGTAGCCACACGCTTCGATG
34338887	CCCGCGTTAACCATACACCGCGCAACGCTTGGGACGGTTCCAATCGGATCTCATGCAAAGGAATGAAAGGTGTGAGTGAATAGGTAGCCACACGCTTCGATG
34339057	CCCGCGTTAACCATACACCGCGCAACGCTTGGGACGGTTCCAATCGGATCCCAGCCAAGGGAAGCGGTGAGTGATTGTGCGAGGTAGCCACACGCTTCGATG
34339120	CCCGCGTTAACCATACACCGCGCAACGCTTGGGACGGTTCCAATCGGATCGTCTTTGCAACCCATGGAAAAGGAGATCTCCTGGTAGCCACACGCTTCGATG
34339176	CCCGCGTTAACCATACACCGCGCAACGCTTGGGACGGTTCCAATCGGATCTAGGTCCAACACACAGAGCTGTGCGGAGTTTCGGTAGCCACACGCTTCGATG
34339218	CCCGCGTTAACCATACACCGCGCAACGCTTGGGACGGTTCCAATCGGATCCCGCTCAGGCACAAACAGAGACCTAGCAGGGCGGTAGCCACACGCTTCGATG
34339572	CCCGCGTTAACCATACACCGCGCAACGCTTGGGACGGTTCCAATCGGATCCCGGCGGAGACCTAGCAGTTTTACATACTCCAGGTAGCCACACGCTTCGATG
34339614	CCCGCGTTAACCATACACCGCGCAACGCTTGGGACGGTTCCAATCGGATCCCCTGGCAAGGCGGGAGGTCCATCTGCACATAGGTAGCCACACGCTTCGATG
34339665	CCCGCGTTAACCATACACCGCGCAACGCTTGGGACGGTTCCAATCGGATCAACCAGGGAGCCAAGCAGCATCTTTCTGCAGGGGTAGCCACACGCTTCGATG
34339717	CCCGCGTTAACCATACACCGCGCAACGCTTGGGACGGTTCCAATCGGATCACAAGATAAGACCCACTGACTTGGAATTCCAGGGTAGCCACACGCTTCGATG
34339759	CCCGCGTTAACCATACACCGCGCAACGCTTGGGACGGTTCCAATCGGATCGTAAAAGCCAGAGTCTGCCTGAGAGAGAATTGGGTAGCCACACGCTTCGATG
34339801	CCCGCGTTAACCATACACCGCGCAACGCTTGGGACGGTTCCAATCGGATCGGGAGGATGACTGTTACCTCTGTGGTTCAGTTGGTAGCCACACGCTTCGATG
34339843	CCCGCGTTAACCATACACCGCGCAACGCTTGGGACGGTTCCAATCGGATCTTCTAGCTTGCGGCTTTGGAGAATCGAAACAGGGTAGCCACACGCTTCGATG
34339885	CCCGCGTTAACCATACACCGCGCAACGCTTGGGACGGTTCCAATCGGATCGAAAGGTCCCTCCCAACGCAAGCACAGCTGCTGGTAGCCACACGCTTCGATG
34339930	CCCGCGTTAACCATACACCGCGCAACGCTTGGGACGGTTCCAATCGGATCGCCAGACTGCTTGTTTTGTCTTTGTTTTGTTTGGTAGCCACACGCTTCGATG
34340122	CCCGCGTTAACCATACACCGCGCAACGCTTGGGACGGTTCCAATCGGATCATAAGAAATCAAAGGGTGCACGGGAGAAGGGAGGTAGCCACACGCTTCGATG
34340164	CCCGCGTTAACCATACACCGCGCAACGCTTGGGACGGTTCCAATCGGATCCAATAGGACCAAGTGAGTGGAGTAGCTGGGACGGTAGCCACACGCTTCGATG
34340252	CCCGCGTTAACCATACACCGCGCAACGCTTGGGACGGTTCCAATCGGATCGTTTGGTAGATATGGGAGTTTCACCCTGTTGCGGTAGCCACACGCTTCGATG
34340961	CCCGCGTTAACCATACACCGCGCAACGCTTGGGACGGTTCCAATCGGATCAAAAGGAGTCTGTGGCCTAGGTGTGTCTGGGCGGTAGCCACACGCTTCGATG
34341064	CCCGCGTTAACCATACACCGCGCAACGCTTGGGACGGTTCCAATCGGATCGCATACCTGGTGGTATGTTTTGCAGCATACCAGGTAGCCACACGCTTCGATG
34341342	CCCGCGTTAACCATACACCGCGCAACGCTTGGGACGGTTCCAATCGGATCCGTCTCTGCCTCCAAATGACTGCACACCTCTCGGTAGCCACACGCTTCGATG
34341546	CCCGCGTTAACCATACACCGCGCAACGCTTGGGACGGTTCCAATCGGATCTTTAGAGAGGAACATAACAGACCTAATGGTGCGGTAGCCACACGCTTCGATG
34341729	CCCGCGTTAACCATACACCGCGCAACGCTTGGGACGGTTCCAATCGGATCGGGATTATGTAAAGCAAAACCCATGACTGATTGGTAGCCACACGCTTCGATG
34342382	CCCGCGTTAACCATACACCGCGCAACGCTTGGGACGGTTCCAATCGGATCCCTGGCCTCAACATTCTAAAAGAAAAGAATGTGGTAGCCACACGCTTCGATG
34342560	CCCGCGTTAACCATACACCGCGCAACGCTTGGGACGGTTCCAATCGGATCATATGGAAAGAAAACCCGTTACCGGACACTACGGTAGCCACACGCTTCGATG
34343260	CCCGCGTTAACCATACACCGCGCAACGCTTGGGACGGTTCCAATCGGATCCACCCACAGAACTTACTCTAAAACTGATTACAGGTAGCCACACGCTTCGATG
34343500	CCCGCGTTAACCATACACCGCGCAACGCTTGGGACGGTTCCAATCGGATCACAAAGGACAAAGTACCAAAATTTCTGGGATGGGTAGCCACACGCTTCGATG
34344546	CCCGCGTTAACCATACACCGCGCAACGCTTGGGACGGTTCCAATCGGATCCACAAAATAATAAAAGCCACCTGTGACAGACTGGTAGCCACACGCTTCGATG
34345543	CCCGCGTTAACCATACACCGCGCAACGCTTGGGACGGTTCCAATCGGATCATGGAACTGAAAAGAACCCATATAGCCAAGATGGTAGCCACACGCTTCGATG
34345614	CCCGCGTTAACCATACACCGCGCAACGCTTGGGACGGTTCCAATCGGATCACCTACTTCCAAACTGTACTACAAGGCTACAGGGTAGCCACACGCTTCGATG
34346210	CCCGCGTTAACCATACACCGCGCAACGCTTGGGACGGTTCCAATCGGATCGCAAAGAACCTGTATGAACAAACACTTCTCAAGGTAGCCACACGCTTCGATG
34346359	CCCGCGTTAACCATACACCGCGCAACGCTTGGGACGGTTCCAATCGGATCTATTAAAACTCGAGAAAACAACAGATGCTGGCGGTAGCCACACGCTTCGATG
34346835	CCCGCGTTAACCATACACCGCGCAACGCTTGGGACGGTTCCAATCGGATCAGAGAACACAAGGGCACATCCAGGGAAACAACGGTAGCCACACGCTTCGATG
34347023	CCCGCGTTAACCATACACCGCGCAACGCTTGGGACGGTTCCAATCGGATCCATGTATCCCTGAACTTAAGATAAATGTTGGGGGTAGCCACACGCTTCGATG
34347093	CCCGCGTTAACCATACACCGCGCAACGCTTGGGACGGTTCCAATCGGATCAACATCTTAAAAGTAAATAAGCTGGGTGCGGTGGTAGCCACACGCTTCGATG
34348064	CCCGCGTTAACCATACACCGCGCAACGCTTGGGACGGTTCCAATCGGATCCACCCTTCTACAATTTAACAAGATTATCCAGGGGTAGCCACACGCTTCGATG
34348126	CCCGCGTTAACCATACACCGCGCAACGCTTGGGACGGTTCCAATCGGATCCACTGATTACAAAATCCTGGTGACCTCAGGTGGGTAGCCACACGCTTCGATG
34348235	CCCGCGTTAACCATACACCGCGCAACGCTTGGGACGGTTCCAATCGGATCTACGTGTTTAACAGATGAGAAAGCCAGGAACTGGTAGCCACACGCTTCGATG
34348289	CCCGCGTTAACCATACACCGCGCAACGCTTGGGACGGTTCCAATCGGATCTCACTACACTAACTTCCAAAGCAGCTAAGTAAGGTAGCCACACGCTTCGATG
34348331	CCCGCGTTAACCATACACCGCGCAACGCTTGGGACGGTTCCAATCGGATCCCTAGTTAAGAATAGAAGAAAGTTGAGGGCTAGGTAGCCACACGCTTCGATG
34348403	CCCGCGTTAACCATACACCGCGCAACGCTTGGGACGGTTCCAATCGGATCGAAGAGCCTGAAAGCATTTTAAAGGATAAACCGGTAGCCACACGCTTCGATG
34348483	CCCGCGTTAACCATACACCGCGCAACGCTTGGGACGGTTCCAATCGGATCGAGAATACATGGCTTGTCTCAAATCACAAGATGGTAGCCACACGCTTCGATG
34348527	CCCGCGTTAACCATACACCGCGCAACGCTTGGGACGGTTCCAATCGGATCTAGAACTCCTACTCCATACTCCTAGTTCATTGGGTAGCCACACGCTTCGATG
34348601	CCCGCGTTAACCATACACCGCGCAACGCTTGGGACGGTTCCAATCGGATCCACAGGATATTAACAGACATTCCTCTGAGAAAGGTAGCCACACGCTTCGATG
34348643	CCCGCGTTAACCATACACCGCGCAACGCTTGGGACGGTTCCAATCGGATCGCTAAGCTACCTCTGTGTTAAGCCAAATTAAGGGTAGCCACACGCTTCGATG
34348685	CCCGCGTTAACCATACACCGCGCAACGCTTGGGACGGTTCCAATCGGATCTACTGCAGAACCTCCCAGCTTTCACTAGGCTAGGTAGCCACACGCTTCGATG
34348727	CCCGCGTTAACCATACACCGCGCAACGCTTGGGACGGTTCCAATCGGATCTGAATCTTTGAGAGCTCTACATACTACATGGTGGTAGCCACACGCTTCGATG
34348812	CCCGCGTTAACCATACACCGCGCAACGCTTGGGACGGTTCCAATCGGATCTCCTAGTCTATGAGCAGACTCTGAGGAAGACTGGTAGCCACACGCTTCGATG
34348854	CCCGCGTTAACCATACACCGCGCAACGCTTGGGACGGTTCCAATCGGATCCGGCTCTCCTCAAGGTTGTTCTGCTTGAATGAGGTAGCCACACGCTTCGATG
34348896	CCCGCGTTAACCATACACCGCGCAACGCTTGGGACGGTTCCAATCGGATCTTTGTTATGTTCCTAGAGGTAGAGCGCCCACCGGTAGCCACACGCTTCGATG
34348946	CCCGCGTTAACCATACACCGCGCAACGCTTGGGACGGTTCCAATCGGATCGGGCCAGGTGTGATGTAATCCCAGCACTTTGGGGTAGCCACACGCTTCGATG
34349052	CCCGCGTTAACCATACACCGCGCAACGCTTGGGACGGTTCCAATCGGATCCGAGACCCTATCTCAAAGCAAAATGAAACCAGGGTAGCCACACGCTTCGATG
34349198	CCCGCGTTAACCATACACCGCGCAACGCTTGGGACGGTTCCAATCGGATCCCACTGCAATCCAGTGTTAGCACCACAAAGCAGGTAGCCACACGCTTCGATG
34349240	CCCGCGTTAACCATACACCGCGCAACGCTTGGGACGGTTCCAATCGGATCCCAGTTTGTGGTCGTGAAAATATTGCCTTATTGGTAGCCACACGCTTCGATG
34349302	CCCGCGTTAACCATACACCGCGCAACGCTTGGGACGGTTCCAATCGGATCCAGGCTCATTCCTACCAGGAGAAGAGTTTTGGGGTAGCCACACGCTTCGATG
34349670	CCCGCGTTAACCATACACCGCGCAACGCTTGGGACGGTTCCAATCGGATCCTGGATTGCTACTTTGTAGTGAACATTCCCTTGGTAGCCACACGCTTCGATG
34349712	CCCGCGTTAACCATACACCGCGCAACGCTTGGGACGGTTCCAATCGGATCCTGGCTGAATACAACATGGGTTATCTCATTTAGGTAGCCACACGCTTCGATG
34349799	CCCGCGTTAACCATACACCGCGCAACGCTTGGGACGGTTCCAATCGGATCAAAATCTGAGACTCAGGTTAAGTAATGTGTCCGGTAGCCACACGCTTCGATG
34349841	CCCGCGTTAACCATACACCGCGCAACGCTTGGGACGGTTCCAATCGGATCAGTAAGTTGGAGCCATATGTTGTAGCCCACACGGTAGCCACACGCTTCGATG
34349925	CCCGCGTTAACCATACACCGCGCAACGCTTGGGACGGTTCCAATCGGATCGGGTTCCAGCTTCAGTGAGCTATGATGGTGACGGTAGCCACACGCTTCGATG
34350072	CCCGCGTTAACCATACACCGCGCAACGCTTGGGACGGTTCCAATCGGATCGATATGATTGTGAGGTGATGTTACCACTGTAAGGTAGCCACACGCTTCGATG
34350125	CCCGCGTTAACCATACACCGCGCAACGCTTGGGACGGTTCCAATCGGATCGCAAAGAGCTTATTCCATTTATCAGAGAGAGAGGTAGCCACACGCTTCGATG
34350211	CCCGCGTTAACCATACACCGCGCAACGCTTGGGACGGTTCCAATCGGATCTCTGAAATCTGCAGGCAAGCTGGAAAATCCAGGGTAGCCACACGCTTCGATG
34350258	CCCGCGTTAACCATACACCGCGCAACGCTTGGGACGGTTCCAATCGGATCCTGTCTTGAGTTCTAAGGCAGTTTGGTGACAGGGTAGCCACACGCTTCGATG
34350300	CCCGCGTTAACCATACACCGCGCAACGCTTGGGACGGTTCCAATCGGATCTCTTTTCATTCGGCACCTCAGTCTTCCCTTAAGGTAGCCACACGCTTCGATG
34350419	CCCGCGTTAACCATACACCGCGCAACGCTTGGGACGGTTCCAATCGGATCTCTGAAAATACCTTCGCAGCAATATCTAGACTGGTAGCCACACGCTTCGATG
34350475	CCCGCGTTAACCATACACCGCGCAACGCTTGGGACGGTTCCAATCGGATCCTGTAGCCTAACCAAGTGGACACATAAAATTAGGTAGCCACACGCTTCGATG
34350611	CCCGCGTTAACCATACACCGCGCAACGCTTGGGACGGTTCCAATCGGATCCCCATACTAAAGTTCCAAGTCAACAAACCTAAGGTAGCCACACGCTTCGATG
34350717	CCCGCGTTAACCATACACCGCGCAACGCTTGGGACGGTTCCAATCGGATCCAATCAGCATAATAAGGAAGTTCTCTCTGCTTGGTAGCCACACGCTTCGATG
34350818	CCCGCGTTAACCATACACCGCGCAACGCTTGGGACGGTTCCAATCGGATCCTAACCAGTTATTTTCTGTTGTTCTGTCTGGAGGTAGCCACACGCTTCGATG
34350861	CCCGCGTTAACCATACACCGCGCAACGCTTGGGACGGTTCCAATCGGATCCACCCTTGTTCTTTGCTTCTGCTTTCTTCAGGGGTAGCCACACGCTTCGATG
34350921	CCCGCGTTAACCATACACCGCGCAACGCTTGGGACGGTTCCAATCGGATCCTGGTCAGCTCATCAGAACATTTATTTCACAAGGTAGCCACACGCTTCGATG
34351060	CCCGCGTTAACCATACACCGCGCAACGCTTGGGACGGTTCCAATCGGATCGTAGGTATGTTAGTTCCCATAGTCCAATTTCCGGTAGCCACACGCTTCGATG
34351443	CCCGCGTTAACCATACACCGCGCAACGCTTGGGACGGTTCCAATCGGATCGGCTATACATGTGTCCAAAGGAGTATGTGCACGGTAGCCACACGCTTCGATG
34351485	CCCGCGTTAACCATACACCGCGCAACGCTTGGGACGGTTCCAATCGGATCCCAGAAACTTCCATAAATTGCTTATGACCTGAGGTAGCCACACGCTTCGATG
34351606	CCCGCGTTAACCATACACCGCGCAACGCTTGGGACGGTTCCAATCGGATCCAGATCATTTTACTACTTCTCTCCGGACTAATGGTAGCCACACGCTTCGATG
34351648	CCCGCGTTAACCATACACCGCGCAACGCTTGGGACGGTTCCAATCGGATCACCTGGATGTTGGGACTACCTTCAGAGTAGATGGTAGCCACACGCTTCGATG
34351743	CCCGCGTTAACCATACACCGCGCAACGCTTGGGACGGTTCCAATCGGATCCTGTCCCTCCTTCTCCTGCCAGCCTCTCCAGTGGTAGCCACACGCTTCGATG
34351785	CCCGCGTTAACCATACACCGCGCAACGCTTGGGACGGTTCCAATCGGATCACTTCTCAGCTTTCTTTGGCTCCAGCTACCTTGGTAGCCACACGCTTCGATG
34351827	CCCGCGTTAACCATACACCGCGCAACGCTTGGGACGGTTCCAATCGGATCATTCCTCCTCTTTTGCCTCTGGGCTTACAAACGGTAGCCACACGCTTCGATG
34351869	CCCGCGTTAACCATACACCGCGCAACGCTTGGGACGGTTCCAATCGGATCCTTCCCTGTCTGAAACATTCTGGCACTAGCATGGTAGCCACACGCTTCGATG
34351926	CCCGCGTTAACCATACACCGCGCAACGCTTGGGACGGTTCCAATCGGATCTAGCTATTGGTGACTTCATTCTTCAAGTCTCGGGTAGCCACACGCTTCGATG
34351968	CCCGCGTTAACCATACACCGCGCAACGCTTGGGACGGTTCCAATCGGATCCTCTTCCTCAGGAAGTGCTTCCCATGTCCACTGGTAGCCACACGCTTCGATG
34352087	CCCGCGTTAACCATACACCGCGCAACGCTTGGGACGGTTCCAATCGGATCTAGTGTCTAAAGAGCAGAGACATTAGCCTATTGGTAGCCACACGCTTCGATG
34352129	CCCGCGTTAACCATACACCGCGCAACGCTTGGGACGGTTCCAATCGGATCGCCAGCATTAGAGTCTGTTCCATAATAAACATGGTAGCCACACGCTTCGATG
34352202	CCCGCGTTAACCATACACCGCGCAACGCTTGGGACGGTTCCAATCGGATCAGAATAAAGGAGAAAGCGATTTCCACAGGCCCGGTAGCCACACGCTTCGATG
34352254	CCCGCGTTAACCATACACCGCGCAACGCTTGGGACGGTTCCAATCGGATCAGATCTGACCATTGGAAGATAATCTGTGATGGGGTAGCCACACGCTTCGATG
34352296	CCCGCGTTAACCATACACCGCGCAACGCTTGGGACGGTTCCAATCGGATCGAGATTTGTAGAGTGTAGAGTAACTGGTCTTTGGTAGCCACACGCTTCGATG
34352341	CCCGCGTTAACCATACACCGCGCAACGCTTGGGACGGTTCCAATCGGATCAATCTCTACCTAATGACCTGGCAACCTTAGAAGGTAGCCACACGCTTCGATG
34352383	CCCGCGTTAACCATACACCGCGCAACGCTTGGGACGGTTCCAATCGGATCCAACTTGAAGAATGTTGATAACACCGAGGTATGGTAGCCACACGCTTCGATG
34352430	CCCGCGTTAACCATACACCGCGCAACGCTTGGGACGGTTCCAATCGGATCACAGTTGGTAGCAGCAGGAATGGAGAGGGACCGGTAGCCACACGCTTCGATG
34352485	CCCGCGTTAACCATACACCGCGCAACGCTTGGGACGGTTCCAATCGGATCAGTTAGACTGCATGTGTTTGGGAGGTGAAGAAGGTAGCCACACGCTTCGATG
34352527	CCCGCGTTAACCATACACCGCGCAACGCTTGGGACGGTTCCAATCGGATCTTGGGAAGATGGGAGAATCTGGTTTCCGGTGCGGTAGCCACACGCTTCGATG
34352569	CCCGCGTTAACCATACACCGCGCAACGCTTGGGACGGTTCCAATCGGATCCATCAACTCGATTCCATATTGAATTTGAGGTGGGTAGCCACACGCTTCGATG
34352665	CCCGCGTTAACCATACACCGCGCAACGCTTGGGACGGTTCCAATCGGATCGCAAATTTGTCACCTTTCTGTCAGTTACTGTTGGTAGCCACACGCTTCGATG
34352707	CCCGCGTTAACCATACACCGCGCAACGCTTGGGACGGTTCCAATCGGATCTGTCAAGACTGGCCATAGGCAGAGCAGAAATAGGTAGCCACACGCTTCGATG
34353254	CCCGCGTTAACCATACACCGCGCAACGCTTGGGACGGTTCCAATCGGATCCCCATTATCATGTCAAGGTGGTGTTTGTTATAGGTAGCCACACGCTTCGATG
34353373	CCCGCGTTAACCATACACCGCGCAACGCTTGGGACGGTTCCAATCGGATCCAAGCTTGGAGGTCAGAGGTGGGAGGGAGACCGGTAGCCACACGCTTCGATG
34353571	CCCGCGTTAACCATACACCGCGCAACGCTTGGGACGGTTCCAATCGGATCACAATGAAAGTGGTAGCTCTAGATGTACTGATGGTAGCCACACGCTTCGATG
34353798	CCCGCGTTAACCATACACCGCGCAACGCTTGGGACGGTTCCAATCGGATCGTGGAATTAGAGGAGACTTTTGCTTTCTAAGAGGTAGCCACACGCTTCGATG
34353931	CCCGCGTTAACCATACACCGCGCAACGCTTGGGACGGTTCCAATCGGATCGAACAGAGAGAAGGTCCTTATCTTCAGCAGCTGGTAGCCACACGCTTCGATG
34354021	CCCGCGTTAACCATACACCGCGCAACGCTTGGGACGGTTCCAATCGGATCAGGGCAAGGAGAGGTGGTATAATATGGTCTTGGGTAGCCACACGCTTCGATG
34354063	CCCGCGTTAACCATACACCGCGCAACGCTTGGGACGGTTCCAATCGGATCGCACCTCAGTAATGTTTAATAATCAAGACTGGGGTAGCCACACGCTTCGATG
34354128	CCCGCGTTAACCATACACCGCGCAACGCTTGGGACGGTTCCAATCGGATCCATGACGATTTAGGTATTTATCACCAGGATCTGGTAGCCACACGCTTCGATG
34354176	CCCGCGTTAACCATACACCGCGCAACGCTTGGGACGGTTCCAATCGGATCCAGCCCTTATGATCATTGCAATCTAAAGTGATGGTAGCCACACGCTTCGATG
34354219	CCCGCGTTAACCATACACCGCGCAACGCTTGGGACGGTTCCAATCGGATCGCTTTCCTCTCTTTACTGCTTCTCAACAATCCGGTAGCCACACGCTTCGATG
34354261	CCCGCGTTAACCATACACCGCGCAACGCTTGGGACGGTTCCAATCGGATCCTTTCCCTTCACCCTCCTCGTCTTCCCAGCCCGGTAGCCACACGCTTCGATG
34354317	CCCGCGTTAACCATACACCGCGCAACGCTTGGGACGGTTCCAATCGGATCAGCAGCCTCATGCATAAGAAGGGCACTCAGCCGGTAGCCACACGCTTCGATG
34354390	CCCGCGTTAACCATACACCGCGCAACGCTTGGGACGGTTCCAATCGGATCGTGATCAAACTTTAGAGATTTCAGCATCTTGCGGTAGCCACACGCTTCGATG
34354450	CCCGCGTTAACCATACACCGCGCAACGCTTGGGACGGTTCCAATCGGATCATTCCATTAGAAACTATAAACAATGGGCCGGGGGTAGCCACACGCTTCGATG
34354819	CCCGCGTTAACCATACACCGCGCAACGCTTGGGACGGTTCCAATCGGATCGCTAATGTGTTTCCCTCTCTTCCAGATGCTGGGGTAGCCACACGCTTCGATG
34354861	CCCGCGTTAACCATACACCGCGCAACGCTTGGGACGGTTCCAATCGGATCCTGAAATAGAAAACAGCCTAGAACCTAACACTGGTAGCCACACGCTTCGATG
34354968	CCCGCGTTAACCATACACCGCGCAACGCTTGGGACGGTTCCAATCGGATCTAAATCACCAGCCTTTGGAACGCCACAGGTTGGGTAGCCACACGCTTCGATG
34355037	CCCGCGTTAACCATACACCGCGCAACGCTTGGGACGGTTCCAATCGGATCTAAGCCTGATCACCATTGTGGGCAATGTCTTGGGTAGCCACACGCTTCGATG
34355079	CCCGCGTTAACCATACACCGCGCAACGCTTGGGACGGTTCCAATCGGATCCCTTCAAAGTCAACAGCCAGCTCAAGACAGTTGGTAGCCACACGCTTCGATG
34355121	CCCGCGTTAACCATACACCGCGCAACGCTTGGGACGGTTCCAATCGGATCACCTGCTCAGCTTAGCCTGTGCAGATCTCATCGGTAGCCACACGCTTCGATG
34355163	CCCGCGTTAACCATACACCGCGCAACGCTTGGGACGGTTCCAATCGGATCTCTCCATGAACCTCTACACCACCTACATCCTCGGTAGCCACACGCTTCGATG
34355205	CCCGCGTTAACCATACACCGCGCAACGCTTGGGACGGTTCCAATCGGATCGGGCTCTCGGGAGTCTGGCTTGTGACCTTTGGGGTAGCCACACGCTTCGATG
34355274	CCCGCGTTAACCATACACCGCGCAACGCTTGGGACGGTTCCAATCGGATCTGAACCTTCTGGTGATCAGTTTTGACCGTTACGGTAGCCACACGCTTCGATG
34355316	CCCGCGTTAACCATACACCGCGCAACGCTTGGGACGGTTCCAATCGGATCCAAGACCCTTGACATATCGGGCCAAGCGTACTGGTAGCCACACGCTTCGATG
34355358	CCCGCGTTAACCATACACCGCGCAACGCTTGGGACGGTTCCAATCGGATCCTGGCATCATGATTGGCTTGGCCTGGCTGATCGGTAGCCACACGCTTCGATG
34355432	CCCGCGTTAACCATACACCGCGCAACGCTTGGGACGGTTCCAATCGGATCTTGGTTGGGAAGCGGACAGTTCCACTGGATGAGGTAGCCACACGCTTCGATG
34355474	CCCGCGTTAACCATACACCGCGCAACGCTTGGGACGGTTCCAATCGGATCCAGTTTCTCTCTGAGCCCACCATCACTTTTGGGGTAGCCACACGCTTCGATG
34355532	CCCGCGTTAACCATACACCGCGCAACGCTTGGGACGGTTCCAATCGGATCCTGTTTCTGTCATGACCATCCTCTACTGTCGAGGTAGCCACACGCTTCGATG
34355574	CCCGCGTTAACCATACACCGCGCAACGCTTGGGACGGTTCCAATCGGATCAAACAGAGAAGCGAACCAAGGACCTGGCTGACGGTAGCCACACGCTTCGATG
34355622	CCCGCGTTAACCATACACCGCGCAACGCTTGGGACGGTTCCAATCGGATCCTGTGACCAAAGCTGAGAAGAGAAAGCCAGCTGGTAGCCACACGCTTCGATG
34355670	CCCGCGTTAACCATACACCGCGCAACGCTTGGGACGGTTCCAATCGGATCGATCCTGCTTGCGCTGTCCTCGACCCACCCTGGGTAGCCACACGCTTCGATG
34355743	CCCGCGTTAACCATACACCGCGCAACGCTTGGGACGGTTCCAATCGGATCCAGGAGCACCTCCACCACTGGGAAGCCATCCCGGTAGCCACACGCTTCGATG
34355786	CCCGCGTTAACCATACACCGCGCAACGCTTGGGACGGTTCCAATCGGATCCCAAGCGCCAATTGGGCCAAAGCTGAGCAGCTGGTAGCCACACGCTTCGATG
34355844	CCCGCGTTAACCATACACCGCGCAACGCTTGGGACGGTTCCAATCGGATCCAGAGGATGAGGACAAGCCCGCCACTGACCCTGGTAGCCACACGCTTCGATG
34355886	CCCGCGTTAACCATACACCGCGCAACGCTTGGGACGGTTCCAATCGGATCTGGTCTACAAGAGTCAGGGTAAGGAAAGCCCAGGTAGCCACACGCTTCGATG
34355941	CCCGCGTTAACCATACACCGCGCAACGCTTGGGACGGTTCCAATCGGATCGACTGAGGAAACTTTTGTGAAAGCTGAAACTGGGTAGCCACACGCTTCGATG
34356017	CCCGCGTTAACCATACACCGCGCAACGCTTGGGACGGTTCCAATCGGATCGCTGCTCATAGACCCAAGAGTCAGAAATGTGTGGTAGCCACACGCTTCGATG
34356059	CCCGCGTTAACCATACACCGCGCAACGCTTGGGACGGTTCCAATCGGATCTTCCGATTGGTGGTAAAAGCTGACGGGAACCAGGTAGCCACACGCTTCGATG
34356101	CCCGCGTTAACCATACACCGCGCAACGCTTGGGACGGTTCCAATCGGATCAATGGCTGTCACAAGGTGAAAATCATGCCCTGGGTAGCCACACGCTTCGATG
34356149	CCCGCGTTAACCATACACCGCGCAACGCTTGGGACGGTTCCAATCGGATCAAGGAACCTTCAACGAAAGGCCTCAATCCCAAGGTAGCCACACGCTTCGATG
34356205	CCCGCGTTAACCATACACCGCGCAACGCTTGGGACGGTTCCAATCGGATCAAAGAGAGTGGTCCTAGTCAAAGAGAGGAAAGGGTAGCCACACGCTTCGATG
34356247	CCCGCGTTAACCATACACCGCGCAACGCTTGGGACGGTTCCAATCGGATCACTGAGTGCCATTCTCCTGGCCTTCATCATCAGGTAGCCACACGCTTCGATG
34356310	CCCGCGTTAACCATACACCGCGCAACGCTTGGGACGGTTCCAATCGGATCTTCTACCTTCTGTGACAAGTGTGTCCCAGTCAGGTAGCCACACGCTTCGATG
34356352	CCCGCGTTAACCATACACCGCGCAACGCTTGGGACGGTTCCAATCGGATCCTTGGGCTATTGGTTGTGCTATGTCAATAGCAGGTAGCCACACGCTTCGATG
34356424	CCCGCGTTAACCATACACCGCGCAACGCTTGGGACGGTTCCAATCGGATCCAGGAAGACCTTTAAGATGCTGCTTCTCTGCCGGTAGCCACACGCTTCGATG
34356528	CCCGCGTTAACCATACACCGCGCAACGCTTGGGACGGTTCCAATCGGATCACTCCTCTCGAAAGAACAATGACCACAGTCAAGGTAGCCACACGCTTCGATG
34356570	CCCGCGTTAACCATACACCGCGCAACGCTTGGGACGGTTCCAATCGGATCGGATGAGCAAGCTGATTCTGGTTTGTATATTTGGTAGCCACACGCTTCGATG
34356712	CCCGCGTTAACCATACACCGCGCAACGCTTGGGACGGTTCCAATCGGATCCTCTTGCCTATGACCAAGGCCATTTGATGCCAGGTAGCCACACGCTTCGATG
34356765	CCCGCGTTAACCATACACCGCGCAACGCTTGGGACGGTTCCAATCGGATCAAGGGATAGGCTCATGGCCCTTCACAAGAGGAGGTAGCCACACGCTTCGATG
34356807	CCCGCGTTAACCATACACCGCGCAACGCTTGGGACGGTTCCAATCGGATCGTAACAATGAACAGTGACTCAGGGAACTTATGGGTAGCCACACGCTTCGATG
34356882	CCCGCGTTAACCATACACCGCGCAACGCTTGGGACGGTTCCAATCGGATCCTGTGGAAACCTGTCATAGAATTTTGTGCAATGGTAGCCACACGCTTCGATG
34356926	CCCGCGTTAACCATACACCGCGCAACGCTTGGGACGGTTCCAATCGGATCATGAAGCTGTCTTGTGCCAGTGAGAACCAGCAGGTAGCCACACGCTTCGATG
34356968	CCCGCGTTAACCATACACCGCGCAACGCTTGGGACGGTTCCAATCGGATCCAACAGTGTCACTTGTTAACGAGACTGATATTGGTAGCCACACGCTTCGATG
34357064	CCCGCGTTAACCATACACCGCGCAACGCTTGGGACGGTTCCAATCGGATCGGTCTATACTATACTGTGGTTTGTTTTCCTGTGGTAGCCACACGCTTCGATG
34357148	CCCGCGTTAACCATACACCGCGCAACGCTTGGGACGGTTCCAATCGGATCCCTTGTACTCACTGAACCCATGCTGATCTCCAGGTAGCCACACGCTTCGATG
34357218	CCCGCGTTAACCATACACCGCGCAACGCTTGGGACGGTTCCAATCGGATCGACTGAAACCTGGTCATACCCAGTCCTTTCAAGGTAGCCACACGCTTCGATG
34357274	CCCGCGTTAACCATACACCGCGCAACGCTTGGGACGGTTCCAATCGGATCATGGATCAAGTCTCCACAGTCAGTTATTTTAGGGTAGCCACACGCTTCGATG
34357350	CCCGCGTTAACCATACACCGCGCAACGCTTGGGACGGTTCCAATCGGATCGCATTCTATTTTGTGCCCATTTGAACCCATTTGGTAGCCACACGCTTCGATG
34357401	CCCGCGTTAACCATACACCGCGCAACGCTTGGGACGGTTCCAATCGGATCGAAGACTAATTGTGTAAGAGCCCTTCACTGGCGGTAGCCACACGCTTCGATG
34357443	CCCGCGTTAACCATACACCGCGCAACGCTTGGGACGGTTCCAATCGGATCCTCCAGGCTGTTGAATTAAGGTTCTTATATTGGGTAGCCACACGCTTCGATG
34357512	CCCGCGTTAACCATACACCGCGCAACGCTTGGGACGGTTCCAATCGGATCAAACCTGAGCAAAATGTGGAAAACAGATTTGCGGTAGCCACACGCTTCGATG
34357554	CCCGCGTTAACCATACACCGCGCAACGCTTGGGACGGTTCCAATCGGATCCTTCCAGAGCCCTTTTGCAGCCTCCAATTTCCGGTAGCCACACGCTTCGATG
34357602	CCCGCGTTAACCATACACCGCGCAACGCTTGGGACGGTTCCAATCGGATCGTTCACACCAAGACGCAAGCAGGTCAGCTGTGGGTAGCCACACGCTTCGATG
34357738	CCCGCGTTAACCATACACCGCGCAACGCTTGGGACGGTTCCAATCGGATCTTCGGTCACAAATGAGAAGGCCAGAAAAGCACGGTAGCCACACGCTTCGATG
34357780	CCCGCGTTAACCATACACCGCGCAACGCTTGGGACGGTTCCAATCGGATCGCGATGAAGCTGAAAATGATCTGAAAGCTTCAGGTAGCCACACGCTTCGATG
34357915	CCCGCGTTAACCATACACCGCGCAACGCTTGGGACGGTTCCAATCGGATCAAGTGCGTATAAACAAACGGAATCAAAGGACCGGTAGCCACACGCTTCGATG
34357957	CCCGCGTTAACCATACACCGCGCAACGCTTGGGACGGTTCCAATCGGATCAAAGTCCACAAAGAAGCAGTAGTGTGGTACACGGTAGCCACACGCTTCGATG
34358030	CCCGCGTTAACCATACACCGCGCAACGCTTGGGACGGTTCCAATCGGATCTTAACTCGTTGGTTACATCTGCAGCTGGACTTGGTAGCCACACGCTTCGATG
34358075	CCCGCGTTAACCATACACCGCGCAACGCTTGGGACGGTTCCAATCGGATCCTTCATGCGTCTTAGTGTAGGCCGGGTCCTTTGGTAGCCACACGCTTCGATG
34358117	CCCGCGTTAACCATACACCGCGCAACGCTTGGGACGGTTCCAATCGGATCTTGCTAAGAGGATGGAAAATTAGCTGGTTTAGGGTAGCCACACGCTTCGATG
34358159	CCCGCGTTAACCATACACCGCGCAACGCTTGGGACGGTTCCAATCGGATCAATTAGATATGTACCTGAGTATGGGAGAGCTTGGTAGCCACACGCTTCGATG
34358201	CCCGCGTTAACCATACACCGCGCAACGCTTGGGACGGTTCCAATCGGATCCTGAAGAGCATCATCAGCCTCTCACAGGATGTGGTAGCCACACGCTTCGATG
34358260	CCCGCGTTAACCATACACCGCGCAACGCTTGGGACGGTTCCAATCGGATCCTCAGGCAGGACGGGACTGGTCCCTTATAAAGGGTAGCCACACGCTTCGATG
34358302	CCCGCGTTAACCATACACCGCGCAACGCTTGGGACGGTTCCAATCGGATCGACATGAAACATCTTGTAAGCAGTGCATCTGCGGTAGCCACACGCTTCGATG
34358392	CCCGCGTTAACCATACACCGCGCAACGCTTGGGACGGTTCCAATCGGATCGCTCAGTTCTCCAGCACAGAGGCTTTCGGGCCGGTAGCCACACGCTTCGATG
34358434	CCCGCGTTAACCATACACCGCGCAACGCTTGGGACGGTTCCAATCGGATCCAACTGGGTGTGACTTCATGAGCAAACCTGCTGGTAGCCACACGCTTCGATG
34358491	CCCGCGTTAACCATACACCGCGCAACGCTTGGGACGGTTCCAATCGGATCGTCTTCGTTTAAGGCTTTGATTCCTGATAAAGGGTAGCCACACGCTTCGATG
34358568	CCCGCGTTAACCATACACCGCGCAACGCTTGGGACGGTTCCAATCGGATCATTCACCATTCGCAGTTGAGAGTGAAACAAGCGGTAGCCACACGCTTCGATG
34358610	CCCGCGTTAACCATACACCGCGCAACGCTTGGGACGGTTCCAATCGGATCAAAAGAACACAAATCGGGAAAGGATGCCATGGGGTAGCCACACGCTTCGATG
34358652	CCCGCGTTAACCATACACCGCGCAACGCTTGGGACGGTTCCAATCGGATCTCGCACACTCCGCACTTGCTTAGGACTTGGCCGGTAGCCACACGCTTCGATG
34358704	CCCGCGTTAACCATACACCGCGCAACGCTTGGGACGGTTCCAATCGGATCAAATTGATTAAGAAGTGTATTGCTGGGTGTGGGGTAGCCACACGCTTCGATG
34358858	CCCGCGTTAACCATACACCGCGCAACGCTTGGGACGGTTCCAATCGGATCACCTGGGCATTAGCAGGGCATCGTAGTGTGTGGGTAGCCACACGCTTCGATG
34359084	CCCGCGTTAACCATACACCGCGCAACGCTTGGGACGGTTCCAATCGGATCTTTGCAGACTACCTATGCCTCTTGACATAGACGGTAGCCACACGCTTCGATG
34359141	CCCGCGTTAACCATACACCGCGCAACGCTTGGGACGGTTCCAATCGGATCCAACTAGACTTCTATAGAATAGCGGCTTTAGTGGTAGCCACACGCTTCGATG
34359196	CCCGCGTTAACCATACACCGCGCAACGCTTGGGACGGTTCCAATCGGATCTAATTGTAAACTACAGGGACCTGATGGGTGGGGGTAGCCACACGCTTCGATG
34359238	CCCGCGTTAACCATACACCGCGCAACGCTTGGGACGGTTCCAATCGGATCATGGCCTGACTTGAGATCTTAGGCCTTCTATGGGTAGCCACACGCTTCGATG
34359282	CCCGCGTTAACCATACACCGCGCAACGCTTGGGACGGTTCCAATCGGATCCAGGCTTTGTCTATAGTAAACCATGTATGACTGGTAGCCACACGCTTCGATG
34359326	CCCGCGTTAACCATACACCGCGCAACGCTTGGGACGGTTCCAATCGGATCCTACTGGATGCTGTTACTTTGCTATCATTGTAGGTAGCCACACGCTTCGATG
34359385	CCCGCGTTAACCATACACCGCGCAACGCTTGGGACGGTTCCAATCGGATCATGACTTGTCAGGGAATCTGTTTTCCATTCAAGGTAGCCACACGCTTCGATG
34359463	CCCGCGTTAACCATACACCGCGCAACGCTTGGGACGGTTCCAATCGGATCCGCTCCTTTGGTGAATGTCCTTTGAAGACAATGGTAGCCACACGCTTCGATG
34359505	CCCGCGTTAACCATACACCGCGCAACGCTTGGGACGGTTCCAATCGGATCGCTCTTTGTAATTGTGAAATCTGTACCCAAACGGTAGCCACACGCTTCGATG
34359547	CCCGCGTTAACCATACACCGCGCAACGCTTGGGACGGTTCCAATCGGATCGAATCTCCAGTTGTCTACTGTAAATACTGGAAGGTAGCCACACGCTTCGATG
34359603	CCCGCGTTAACCATACACCGCGCAACGCTTGGGACGGTTCCAATCGGATCGGCTGCTTTTCTGTATTGTATAAGCACTATTCGGTAGCCACACGCTTCGATG
34359706	CCCGCGTTAACCATACACCGCGCAACGCTTGGGACGGTTCCAATCGGATCAGCCTATTAGATCCATCTATATTGGGTTTCCCGGTAGCCACACGCTTCGATG
34359748	CCCGCGTTAACCATACACCGCGCAACGCTTGGGACGGTTCCAATCGGATCGCATGGCCTGGCCTTTCAAGAAAGTTGGGATTGGTAGCCACACGCTTCGATG
34359790	CCCGCGTTAACCATACACCGCGCAACGCTTGGGACGGTTCCAATCGGATCATGGATACACGTCCTTCTTGCTACCTTTTGTGGGTAGCCACACGCTTCGATG
34359832	CCCGCGTTAACCATACACCGCGCAACGCTTGGGACGGTTCCAATCGGATCCCCTCTAAGTTACCAATGACCAAACTAAGATTGGTAGCCACACGCTTCGATG
34359891	CCCGCGTTAACCATACACCGCGCAACGCTTGGGACGGTTCCAATCGGATCTAAAACGCTTTCCCTTCCCTATGGGACAAGGGGGTAGCCACACGCTTCGATG
34360078	CCCGCGTTAACCATACACCGCGCAACGCTTGGGACGGTTCCAATCGGATCGGTAAAGTTCAAGATTATGTAAACTCTTGCCCGGTAGCCACACGCTTCGATG
34360257	CCCGCGTTAACCATACACCGCGCAACGCTTGGGACGGTTCCAATCGGATCCCTAATGTCCTTCACCCACATTCCGCACTTAAGGTAGCCACACGCTTCGATG
34360299	CCCGCGTTAACCATACACCGCGCAACGCTTGGGACGGTTCCAATCGGATCCATCTGTGCCTGCTCTCTCTGTATGTGTGTGTGGTAGCCACACGCTTCGATG
34360386	CCCGCGTTAACCATACACCGCGCAACGCTTGGGACGGTTCCAATCGGATCGCCAATTTACCACTAAATACTTCTTGAGTGTGGGTAGCCACACGCTTCGATG
34360706	CCCGCGTTAACCATACACCGCGCAACGCTTGGGACGGTTCCAATCGGATCCCTTAGAGTGTGTATTTCTTAAGAAGGAGGAGGGTAGCCACACGCTTCGATG
34360913	CCCGCGTTAACCATACACCGCGCAACGCTTGGGACGGTTCCAATCGGATCCATTGCATTTAGTTGTCATGTCATGGTTAGACGGTAGCCACACGCTTCGATG
34361388	CCCGCGTTAACCATACACCGCGCAACGCTTGGGACGGTTCCAATCGGATCTGAGGAGGCTGAATCACGATGTCAGGAGTTTGGGTAGCCACACGCTTCGATG
34361621	CCCGCGTTAACCATACACCGCGCAACGCTTGGGACGGTTCCAATCGGATCCCAGCCTGAAAACAGAGAAAGACTTCATCTCTGGTAGCCACACGCTTCGATG
34361738	CCCGCGTTAACCATACACCGCGCAACGCTTGGGACGGTTCCAATCGGATCCCAAGAATATCACAATGCGTTACTATGTTCTCGGTAGCCACACGCTTCGATG
34361784	CCCGCGTTAACCATACACCGCGCAACGCTTGGGACGGTTCCAATCGGATCGGAGGCATATGATGTTCTATCTCATTATTGGTGGTAGCCACACGCTTCGATG
34362104	CCCGCGTTAACCATACACCGCGCAACGCTTGGGACGGTTCCAATCGGATCAGAAGATACACTCAGAGAAGTGTCACTCTATCGGTAGCCACACGCTTCGATG
34362146	CCCGCGTTAACCATACACCGCGCAACGCTTGGGACGGTTCCAATCGGATCTCCATCCCATTCCCACCTGTATTAGTCTGTTCGGTAGCCACACGCTTCGATG
34362275	CCCGCGTTAACCATACACCGCGCAACGCTTGGGACGGTTCCAATCGGATCAAACTTACAATCATGACTGAAGTCACCTCTTCGGTAGCCACACGCTTCGATG
34362504	CCCGCGTTAACCATACACCGCGCAACGCTTGGGACGGTTCCAATCGGATCAACACAAAGCCAAATCACCCTGTCCTGTAGATGGTAGCCACACGCTTCGATG
34362546	CCCGCGTTAACCATACACCGCGCAACGCTTGGGACGGTTCCAATCGGATCCTTCAGTCTCTGGTTTATCCCTTCTTTGTTTCGGTAGCCACACGCTTCGATG
34362749	CCCGCGTTAACCATACACCGCGCAACGCTTGGGACGGTTCCAATCGGATCCTCTGGCCCTCAGTCTACAAAGCTATGCATAAGGTAGCCACACGCTTCGATG
34362791	CCCGCGTTAACCATACACCGCGCAACGCTTGGGACGGTTCCAATCGGATCTTATGAAGTGATCACTTGGATACAGGGTGCTAGGTAGCCACACGCTTCGATG
34362833	CCCGCGTTAACCATACACCGCGCAACGCTTGGGACGGTTCCAATCGGATCTTGAGCTAAGGATGTGGGTCCTAGAAAAGAAGGGTAGCCACACGCTTCGATG
34362875	CCCGCGTTAACCATACACCGCGCAACGCTTGGGACGGTTCCAATCGGATCAGTCTTGGAGCATCTACTGATATTGAGAGCTAGGTAGCCACACGCTTCGATG
34362917	CCCGCGTTAACCATACACCGCGCAACGCTTGGGACGGTTCCAATCGGATCAAGTAGAACAAGTTGAACAACTCTGGAGACACGGTAGCCACACGCTTCGATG
34362959	CCCGCGTTAACCATACACCGCGCAACGCTTGGGACGGTTCCAATCGGATCCAGGCAAAAGACTGACACTGTTAAATATTCACGGTAGCCACACGCTTCGATG
34363006	CCCGCGTTAACCATACACCGCGCAACGCTTGGGACGGTTCCAATCGGATCGGCACAGCCAGTATTATTCTGCAATAAATTTCGGTAGCCACACGCTTCGATG
34363087	CCCGCGTTAACCATACACCGCGCAACGCTTGGGACGGTTCCAATCGGATCCGGGAGTTAAAACCTTAAATTTCTCTGTGATCGGTAGCCACACGCTTCGATG
34363137	CCCGCGTTAACCATACACCGCGCAACGCTTGGGACGGTTCCAATCGGATCGCCAAGGTCTAACTCTGCTCACTGGGCTTGACGGTAGCCACACGCTTCGATG
34363179	CCCGCGTTAACCATACACCGCGCAACGCTTGGGACGGTTCCAATCGGATCTGTTAGTGTGCTTCGTGTCAATGCGTCTGTCCGGTAGCCACACGCTTCGATG
34363251	CCCGCGTTAACCATACACCGCGCAACGCTTGGGACGGTTCCAATCGGATCACCTCATCCCACCCACCAGATGCCTCCAGTGAGGTAGCCACACGCTTCGATG
34363293	CCCGCGTTAACCATACACCGCGCAACGCTTGGGACGGTTCCAATCGGATCCTCCTGCTAAGAGTAGTTCTTCAGAGGGTACTGGTAGCCACACGCTTCGATG
34363335	CCCGCGTTAACCATACACCGCGCAACGCTTGGGACGGTTCCAATCGGATCTTGGCAATGATTTTCTGACAAGGGTTATCTTGGGTAGCCACACGCTTCGATG
34363377	CCCGCGTTAACCATACACCGCGCAACGCTTGGGACGGTTCCAATCGGATCTCTTTAGTGGTGTCCTAGTAAAGGAATGGGCAGGTAGCCACACGCTTCGATG
34363419	CCCGCGTTAACCATACACCGCGCAACGCTTGGGACGGTTCCAATCGGATCCAACAAAGAATGGCTCATACTCAACTCACTTAGGTAGCCACACGCTTCGATG
34363815	CCCGCGTTAACCATACACCGCGCAACGCTTGGGACGGTTCCAATCGGATCCAGGTTTATAGTCCAGCCACTTTCAATCAAAAGGTAGCCACACGCTTCGATG
34363858	CCCGCGTTAACCATACACCGCGCAACGCTTGGGACGGTTCCAATCGGATCATTGATCATGATGTACTAACTACAGCTCAGTGGGTAGCCACACGCTTCGATG
34363926	CCCGCGTTAACCATACACCGCGCAACGCTTGGGACGGTTCCAATCGGATCCACCAGGCTGGAAAACAGTAAAGAAGAACAAGGGTAGCCACACGCTTCGATG
34363968	CCCGCGTTAACCATACACCGCGCAACGCTTGGGACGGTTCCAATCGGATCTTAAACTGGTATTTGGAGGACTACTCTTTCTCGGTAGCCACACGCTTCGATG
34364042	CCCGCGTTAACCATACACCGCGCAACGCTTGGGACGGTTCCAATCGGATCGTCCTTTCATACCCAAAAGATAGGACTTATCAGGTAGCCACACGCTTCGATG
34364411	CCCGCGTTAACCATACACCGCGCAACGCTTGGGACGGTTCCAATCGGATCAGTGACCTATGATGGCACCATCTCTCTCCAGCGGTAGCCACACGCTTCGATG
34365140	CCCGCGTTAACCATACACCGCGCAACGCTTGGGACGGTTCCAATCGGATCGCACCCAGCCTACCTGTAATTTTAATACCCAGGGTAGCCACACGCTTCGATG
34365182	CCCGCGTTAACCATACACCGCGCAACGCTTGGGACGGTTCCAATCGGATCTGCCAAATATCTTACCATCTATCCTTCTAGTCGGTAGCCACACGCTTCGATG
34365613	CCCGCGTTAACCATACACCGCGCAACGCTTGGGACGGTTCCAATCGGATCGCTCATATCTTGCAGAAAATATCTGGTCATTCGGTAGCCACACGCTTCGATG
34366022	CCCGCGTTAACCATACACCGCGCAACGCTTGGGACGGTTCCAATCGGATCAGGGAGCTCTTATCCATAACTAAACGTAGATTGGTAGCCACACGCTTCGATG
34366071	CCCGCGTTAACCATACACCGCGCAACGCTTGGGACGGTTCCAATCGGATCGTCCTTTTCCATGTCTGTTACATGCACCCAGTGGTAGCCACACGCTTCGATG
34366113	CCCGCGTTAACCATACACCGCGCAACGCTTGGGACGGTTCCAATCGGATCCTACAGGAACTATTTCCATCGGAATTCTTGAGGGTAGCCACACGCTTCGATG
34366595	CCCGCGTTAACCATACACCGCGCAACGCTTGGGACGGTTCCAATCGGATCACAGTTCCACAAACTGGGTGGTTTAGAACAACGGTAGCCACACGCTTCGATG
34366693	CCCGCGTTAACCATACACCGCGCAACGCTTGGGACGGTTCCAATCGGATCTCCCTCTGAAGGAACTGAGAAAGGATCTGTTTGGTAGCCACACGCTTCGATG
34366735	CCCGCGTTAACCATACACCGCGCAACGCTTGGGACGGTTCCAATCGGATCTCCTAGCTTCTGGTAGTCTTGTGTTCCTCAGCGGTAGCCACACGCTTCGATG
34366777	CCCGCGTTAACCATACACCGCGCAACGCTTGGGACGGTTCCAATCGGATCCCATCTTCTCCCTGTGTCTCCTCATATCATCTGGTAGCCACACGCTTCGATG
34366819	CCCGCGTTAACCATACACCGCGCAACGCTTGGGACGGTTCCAATCGGATCGTGTCGGTCTCTGTGTCTCAATTTCTCCCTTTGGTAGCCACACGCTTCGATG
34366861	CCCGCGTTAACCATACACCGCGCAACGCTTGGGACGGTTCCAATCGGATCAGTTATATTGGATTAGGGTCCACCGTAATGACGGTAGCCACACGCTTCGATG
34366910	CCCGCGTTAACCATACACCGCGCAACGCTTGGGACGGTTCCAATCGGATCACCTCCTAAAGACCCTATTTCCAAAGACAGTCGGTAGCCACACGCTTCGATG
34366956	CCCGCGTTAACCATACACCGCGCAACGCTTGGGACGGTTCCAATCGGATCTGGGAGTTAGGACTCCAATGTATCTGTTTGTTGGTAGCCACACGCTTCGATG
34367077	CCCGCGTTAACCATACACCGCGCAACGCTTGGGACGGTTCCAATCGGATCTAGTATTGAATGGAAAGGATTGACCAGGTGCGGGTAGCCACACGCTTCGATG
34367534	CCCGCGTTAACCATACACCGCGCAACGCTTGGGACGGTTCCAATCGGATCTGACAGCAGGAGAGAGAAGTGCAGAGTGAAGAGGTAGCCACACGCTTCGATG
34367596	CCCGCGTTAACCATACACCGCGCAACGCTTGGGACGGTTCCAATCGGATCTTCATGAGAACTCACTATCACAAGAACAGCATGGTAGCCACACGCTTCGATG
34367674	CCCGCGTTAACCATACACCGCGCAACGCTTGGGACGGTTCCAATCGGATCCGTCAACACATAGGGATTACAATTTGGATTACGGTAGCCACACGCTTCGATG
34367783	CCCGCGTTAACCATACACCGCGCAACGCTTGGGACGGTTCCAATCGGATCGCTAGGCAATCTAATTACTCCTTTGTTTGGTTGGTAGCCACACGCTTCGATG
34367870	CCCGCGTTAACCATACACCGCGCAACGCTTGGGACGGTTCCAATCGGATCAGGGAATAAGACACTGTCTCTGCCCTCTAGGAGGTAGCCACACGCTTCGATG
34367912	CCCGCGTTAACCATACACCGCGCAACGCTTGGGACGGTTCCAATCGGATCACAGAATGATGGATGGAACAACTACAGTAACTGGTAGCCACACGCTTCGATG
34367954	CCCGCGTTAACCATACACCGCGCAACGCTTGGGACGGTTCCAATCGGATCTTGTCCCAGTGGTGGCTGAAGGACATGCTCCTGGTAGCCACACGCTTCGATG
34368004	CCCGCGTTAACCATACACCGCGCAACGCTTGGGACGGTTCCAATCGGATCTGCTTCTCCAGGCCTCTTATTCCCTGCTCTTTGGTAGCCACACGCTTCGATG
34368046	CCCGCGTTAACCATACACCGCGCAACGCTTGGGACGGTTCCAATCGGATCGAAAATTAGCACTGAAGCCTAAACATATAGGCGGTAGCCACACGCTTCGATG
34368091	CCCGCGTTAACCATACACCGCGCAACGCTTGGGACGGTTCCAATCGGATCATGACTGAGGAATGACAAGATGAATGCGGATAGGTAGCCACACGCTTCGATG
34368133	CCCGCGTTAACCATACACCGCGCAACGCTTGGGACGGTTCCAATCGGATCTTCCACTCACAGGATCTCACAAGCACAGGCCTGGTAGCCACACGCTTCGATG
34368197	CCCGCGTTAACCATACACCGCGCAACGCTTGGGACGGTTCCAATCGGATCCCAGTTCCTGGACTACATGCCAAGGTACTGTGGGTAGCCACACGCTTCGATG
34368245	CCCGCGTTAACCATACACCGCGCAACGCTTGGGACGGTTCCAATCGGATCCTTGCCCTGTCTAGATATACCCTAAATTTCTTGGTAGCCACACGCTTCGATG
34368306	CCCGCGTTAACCATACACCGCGCAACGCTTGGGACGGTTCCAATCGGATCGGAGCAGAGATCAGGTAGAAATACAAAGAAATGGTAGCCACACGCTTCGATG
34368414	CCCGCGTTAACCATACACCGCGCAACGCTTGGGACGGTTCCAATCGGATCCAGTGAGTACAGAGTCTCAAGGTGGGAGCAGCGGTAGCCACACGCTTCGATG
34368474	CCCGCGTTAACCATACACCGCGCAACGCTTGGGACGGTTCCAATCGGATCACCAGGAATGAGGAGACCTCTGAGAGGCTTTGGGTAGCCACACGCTTCGATG
34368551	CCCGCGTTAACCATACACCGCGCAACGCTTGGGACGGTTCCAATCGGATCAAGAGGATGAAGGGAGAGAAACCGTCTTTATGGGTAGCCACACGCTTCGATG
34368593	CCCGCGTTAACCATACACCGCGCAACGCTTGGGACGGTTCCAATCGGATCCTGCTGGGCTACATCATTTAAAGATTTGAGGTGGTAGCCACACGCTTCGATG
34368635	CCCGCGTTAACCATACACCGCGCAACGCTTGGGACGGTTCCAATCGGATCGTAGGCAGAGAACAAGGCAGGAGGGAAGACAAGGTAGCCACACGCTTCGATG
34368703	CCCGCGTTAACCATACACCGCGCAACGCTTGGGACGGTTCCAATCGGATCGTTTCTGGGACTCTGAGATTTCTACTAAAGATGGTAGCCACACGCTTCGATG
34368745	CCCGCGTTAACCATACACCGCGCAACGCTTGGGACGGTTCCAATCGGATCCTTGGCAATGATTTTCATATACCACAGTTTGCGGTAGCCACACGCTTCGATG
34368787	CCCGCGTTAACCATACACCGCGCAACGCTTGGGACGGTTCCAATCGGATCGTTATCAGTACATCATGGCCAGGTGATCACAGGGTAGCCACACGCTTCGATG
34368829	CCCGCGTTAACCATACACCGCGCAACGCTTGGGACGGTTCCAATCGGATCCCAGCTTCAGGTCTCCATAAGAGGGAGTCCCTGGTAGCCACACGCTTCGATG
34368880	CCCGCGTTAACCATACACCGCGCAACGCTTGGGACGGTTCCAATCGGATCCTGTGGCAATCACATCTATTTTAGGTGCATTAGGTAGCCACACGCTTCGATG
34368926	CCCGCGTTAACCATACACCGCGCAACGCTTGGGACGGTTCCAATCGGATCAAGGACGCTTCTAGTGAATCCTTTAGTAAAGTGGTAGCCACACGCTTCGATG
34368968	CCCGCGTTAACCATACACCGCGCAACGCTTGGGACGGTTCCAATCGGATCTTCTAGGCTTCAACTAGAAGTGATTGGAAGTGGGTAGCCACACGCTTCGATG
34369016	CCCGCGTTAACCATACACCGCGCAACGCTTGGGACGGTTCCAATCGGATCGGAGCCTTATGACTTCACCACTTTACTTATTAGGTAGCCACACGCTTCGATG
34369082	CCCGCGTTAACCATACACCGCGCAACGCTTGGGACGGTTCCAATCGGATCCTCACAAGATTCAAACCCAAGCTGGCCTGGCTGGTAGCCACACGCTTCGATG
34369148	CCCGCGTTAACCATACACCGCGCAACGCTTGGGACGGTTCCAATCGGATCAGCACACTGAACACCATACACAGGGCTTTCCCGGTAGCCACACGCTTCGATG
34369210	CCCGCGTTAACCATACACCGCGCAACGCTTGGGACGGTTCCAATCGGATCTGTCCTCCAGAAGATAAGGCGAGTTCAGGCCTGGTAGCCACACGCTTCGATG
34369301	CCCGCGTTAACCATACACCGCGCAACGCTTGGGACGGTTCCAATCGGATCGTTCTTTCAGTTCCTTCAAGAGCCAAGCTCCAGGTAGCCACACGCTTCGATG
34369366	CCCGCGTTAACCATACACCGCGCAACGCTTGGGACGGTTCCAATCGGATCACCTCATTCTTATCCCGCTCTTCTCAGTCTCAGGTAGCCACACGCTTCGATG
34369408	CCCGCGTTAACCATACACCGCGCAACGCTTGGGACGGTTCCAATCGGATCTTCCTAGTCTTTCAGTCTTACCTATGAGTCACGGTAGCCACACGCTTCGATG
34369456	CCCGCGTTAACCATACACCGCGCAACGCTTGGGACGGTTCCAATCGGATCTCTTACATTTGCCCTCTACCCACCCATTCGGGGGTAGCCACACGCTTCGATG
34369527	CCCGCGTTAACCATACACCGCGCAACGCTTGGGACGGTTCCAATCGGATCGCATCTACCAAAGTTTTCATTAGATACCTGTGGGTAGCCACACGCTTCGATG
34369571	CCCGCGTTAACCATACACCGCGCAACGCTTGGGACGGTTCCAATCGGATCATTCAATGTCTGTGTCTCCCTCTAAATGCTCAGGTAGCCACACGCTTCGATG
34369613	CCCGCGTTAACCATACACCGCGCAACGCTTGGGACGGTTCCAATCGGATCCAGAGTTCATGCTTATTGTGCTCATGATCATAGGTAGCCACACGCTTCGATG
34369677	CCCGCGTTAACCATACACCGCGCAACGCTTGGGACGGTTCCAATCGGATCGGCAACAGTACTTCACAATGTATTCTGTACTAGGTAGCCACACGCTTCGATG
34369730	CCCGCGTTAACCATACACCGCGCAACGCTTGGGACGGTTCCAATCGGATCGATAGGAGATGGTTACAAGGCAAGGTTCCTGGGGTAGCCACACGCTTCGATG
34369800	CCCGCGTTAACCATACACCGCGCAACGCTTGGGACGGTTCCAATCGGATCCCCTGAAAAGTACAAACTTAATTCACCATGGGGGTAGCCACACGCTTCGATG
34369842	CCCGCGTTAACCATACACCGCGCAACGCTTGGGACGGTTCCAATCGGATCCTATCCTTGTCTAACGATTTGAGTTAGGATCCGGTAGCCACACGCTTCGATG
34369884	CCCGCGTTAACCATACACCGCGCAACGCTTGGGACGGTTCCAATCGGATCATAGAGCTGTATGTATGGCAGCCATCCCAGAAGGTAGCCACACGCTTCGATG
34369926	CCCGCGTTAACCATACACCGCGCAACGCTTGGGACGGTTCCAATCGGATCGGAGAGATTAATATTCTTCCTACCCTTCCTTGGGTAGCCACACGCTTCGATG
34369968	CCCGCGTTAACCATACACCGCGCAACGCTTGGGACGGTTCCAATCGGATCTGTTGTACTACTAGTGCTTTACAGTCCAAGGAGGTAGCCACACGCTTCGATG
34370017	CCCGCGTTAACCATACACCGCGAAACATCGGCCACGGTCCCGTTGAACTTGGAAGTCAGAGAAGTAGACAAGTAATCTCAGAGGTAGCCACACGCTTCGATG
34370106	CCCGCGTTAACCATACACCGCGAAACATCGGCCACGGTCCCGTTGAACTTTCTTATCTGATCCTCATGAGCATCTGGAAGATGGTAGCCACACGCTTCGATG
34370231	CCCGCGTTAACCATACACCGCGAAACATCGGCCACGGTCCCGTTGAACTTGCTCAGAGGTGAGAGAGCATGGAGTTTTCAGAGGTAGCCACACGCTTCGATG
34370299	CCCGCGTTAACCATACACCGCGAAACATCGGCCACGGTCCCGTTGAACTTGGCAAGAAGTGAGTCTGAAGGAACTGTGTTCAGGTAGCCACACGCTTCGATG
34370349	CCCGCGTTAACCATACACCGCGAAACATCGGCCACGGTCCCGTTGAACTTCTTGAAGTCCATGAGAGTCAACACAGGGTTTAGGTAGCCACACGCTTCGATG
34370391	CCCGCGTTAACCATACACCGCGAAACATCGGCCACGGTCCCGTTGAACTTGATCCCATCAGATTTGCCTTTTAGAAACATCTGGTAGCCACACGCTTCGATG
34370461	CCCGCGTTAACCATACACCGCGAAACATCGGCCACGGTCCCGTTGAACTTGGACTACAACTACTTTCTCTTGGAAGTCAATTGGTAGCCACACGCTTCGATG
34370509	CCCGCGTTAACCATACACCGCGAAACATCGGCCACGGTCCCGTTGAACTTCTGCTTTCTCTCTAAGGAGAGTTTGGAAGGAGGGTAGCCACACGCTTCGATG
34370551	CCCGCGTTAACCATACACCGCGAAACATCGGCCACGGTCCCGTTGAACTTCCCTAGATCATGCCAATAGAGGTAGGAGGAGGGGTAGCCACACGCTTCGATG
34370597	CCCGCGTTAACCATACACCGCGAAACATCGGCCACGGTCCCGTTGAACTTAGAGATGTATACCATGTGTTGACTATGGGTATGGTAGCCACACGCTTCGATG
34370679	CCCGCGTTAACCATACACCGCGAAACATCGGCCACGGTCCCGTTGAACTTAACAGTTTTCTCTAGATTAAGACCACTTACCCGGTAGCCACACGCTTCGATG
34370721	CCCGCGTTAACCATACACCGCGAAACATCGGCCACGGTCCCGTTGAACTTTTGGGAAATTGTTTAACCTGTTTCCTCATCTGGGTAGCCACACGCTTCGATG
34370780	CCCGCGTTAACCATACACCGCGAAACATCGGCCACGGTCCCGTTGAACTTCTCATCGAGAACTTATATGCCTTATCTCACTTGGTAGCCACACGCTTCGATG
34370895	CCCGCGTTAACCATACACCGCGAAACATCGGCCACGGTCCCGTTGAACTTGGCCAAAGGGTACAAACTCAATTATAAGATGAGGTAGCCACACGCTTCGATG
34370942	CCCGCGTTAACCATACACCGCGAAACATCGGCCACGGTCCCGTTGAACTTCTTAACTACATCATGAGTGATGGTGGATGTATGGTAGCCACACGCTTCGATG
34371198	CCCGCGTTAACCATACACCGCGAAACATCGGCCACGGTCCCGTTGAACTTAGTTTTCTGTTGGAAATGCTGCGTATAGCTAGGGTAGCCACACGCTTCGATG
34371240	CCCGCGTTAACCATACACCGCGAAACATCGGCCACGGTCCCGTTGAACTTTCCACTCATTCCTCCAGTTTAATGTTTGACCTGGTAGCCACACGCTTCGATG
34371282	CCCGCGTTAACCATACACCGCGAAACATCGGCCACGGTCCCGTTGAACTTCTTCCTCTTCTCAGGGTTGCTTGCCTGGCTGGGGTAGCCACACGCTTCGATG
34371324	CCCGCGTTAACCATACACCGCGAAACATCGGCCACGGTCCCGTTGAACTTCCAGACAGAAGCCACTGTGGAAAGCTTCAGTTGGTAGCCACACGCTTCGATG
34371506	CCCGCGTTAACCATACACCGCGAAACATCGGCCACGGTCCCGTTGAACTTATTTTACCGAAGCTACTTTCAAGTTCTCCTGAGGTAGCCACACGCTTCGATG
34371548	CCCGCGTTAACCATACACCGCGAAACATCGGCCACGGTCCCGTTGAACTTCATTTAAACCAAATGGATATTCTCACCAGCCTGGTAGCCACACGCTTCGATG
34371607	CCCGCGTTAACCATACACCGCGAAACATCGGCCACGGTCCCGTTGAACTTAATAATCACACCTAAAATGCGGAAGAGCTCAGGGTAGCCACACGCTTCGATG
34371649	CCCGCGTTAACCATACACCGCGAAACATCGGCCACGGTCCCGTTGAACTTCCCATCTCAACATACTCTTTGAGCTGAATTAAGGTAGCCACACGCTTCGATG
34371702	CCCGCGTTAACCATACACCGCGAAACATCGGCCACGGTCCCGTTGAACTTGTTGGGTTACCTGAAATTGGTGCTTAGCAGAAGGTAGCCACACGCTTCGATG
34371788	CCCGCGTTAACCATACACCGCGAAACATCGGCCACGGTCCCGTTGAACTTTATGTCTATATGTGACCCGAAAGGCAATAAGCGGTAGCCACACGCTTCGATG
34372243	CCCGCGTTAACCATACACCGCGAAACATCGGCCACGGTCCCGTTGAACTTGAGTGACTAGTTAAATGAAAAGCTCTCCCTTAGGTAGCCACACGCTTCGATG
34372294	CCCGCGTTAACCATACACCGCGAAACATCGGCCACGGTCCCGTTGAACTTTCAGGACCTTCAAACCCTTCCAACTACTGAGAGGTAGCCACACGCTTCGATG
34372336	CCCGCGTTAACCATACACCGCGAAACATCGGCCACGGTCCCGTTGAACTTGTGATAGTATCTGCCCTCCTGTCAGGGAAGGCGGTAGCCACACGCTTCGATG
34372402	CCCGCGTTAACCATACACCGCGAAACATCGGCCACGGTCCCGTTGAACTTGGGCAGTTTAGGTAAAATCCTGTATCTTTTCAGGTAGCCACACGCTTCGATG
34372446	CCCGCGTTAACCATACACCGCGAAACATCGGCCACGGTCCCGTTGAACTTGATCTAGGGTAAATCCTGAGGTTTTGGCTCCCGGTAGCCACACGCTTCGATG
34372503	CCCGCGTTAACCATACACCGCGAAACATCGGCCACGGTCCCGTTGAACTTAATAGAGATGTCCTGGAGAAATCATCCTGGACGGTAGCCACACGCTTCGATG
34372549	CCCGCGTTAACCATACACCGCGAAACATCGGCCACGGTCCCGTTGAACTTGGCAAGAATGGACAGCAAAATTTATTTTGCACGGTAGCCACACGCTTCGATG
34372650	CCCGCGTTAACCATACACCGCGAAACATCGGCCACGGTCCCGTTGAACTTAGATACATAGTGACCGGCTCATGCCTGTAATCGGTAGCCACACGCTTCGATG
34373057	CCCGCGTTAACCATACACCGCGAAACATCGGCCACGGTCCCGTTGAACTTAATGGGAAATAGCAGAAAGAATCCAAGGAAGTGGTAGCCACACGCTTCGATG
34373099	CCCGCGTTAACCATACACCGCGAAACATCGGCCACGGTCCCGTTGAACTTAGCCAGCACTGATCATATGGTTCTTAAGGGTAGGTAGCCACACGCTTCGATG
34373141	CCCGCGTTAACCATACACCGCGAAACATCGGCCACGGTCCCGTTGAACTTGGACTGGGCTAAAAGTATAACAGAATTTGAGAGGTAGCCACACGCTTCGATG
34373271	CCCGCGTTAACCATACACCGCGAAACATCGGCCACGGTCCCGTTGAACTTAAACTTTTATTGGTGTGCCTACATGCTAGATGGGTAGCCACACGCTTCGATG
34373313	CCCGCGTTAACCATACACCGCGAAACATCGGCCACGGTCCCGTTGAACTTTACAAAGACCAAGACAAGACATGGTCCAGGACGGTAGCCACACGCTTCGATG
34373355	CCCGCGTTAACCATACACCGCGAAACATCGGCCACGGTCCCGTTGAACTTTCAAAGTCACAAAGCAAGTTAGCAGCTAACCAGGTAGCCACACGCTTCGATG
34373448	CCCGCGTTAACCATACACCGCGAAACATCGGCCACGGTCCCGTTGAACTTGCACCTTAAGCATTTGATGATGGTTCTATGAAGGTAGCCACACGCTTCGATG
34373636	CCCGCGTTAACCATACACCGCGAAACATCGGCCACGGTCCCGTTGAACTTTATGAAACAGTAATTTCCTTGGAAGTGCTTCCGGTAGCCACACGCTTCGATG
34373678	CCCGCGTTAACCATACACCGCGAAACATCGGCCACGGTCCCGTTGAACTTGTCATTAGGTGTTGTGCAAATGTTGACAATCTGGTAGCCACACGCTTCGATG
34373759	CCCGCGTTAACCATACACCGCGAAACATCGGCCACGGTCCCGTTGAACTTGTTTGTTACACAGATAAACACATGTCACAAGGGGTAGCCACACGCTTCGATG
34373821	CCCGCGTTAACCATACACCGCGAAACATCGGCCACGGTCCCGTTGAACTTGGTCATATGACTCTTACTATGTCTCCTTTGAAGGTAGCCACACGCTTCGATG
34374193	CCCGCGTTAACCATACACCGCGAAACATCGGCCACGGTCCCGTTGAACTTGCCCGGCCTAAAACACTAATTTTAAGTGAAAAGGTAGCCACACGCTTCGATG
34374239	CCCGCGTTAACCATACACCGCGAAACATCGGCCACGGTCCCGTTGAACTTGAATGAACGACATTTAGCTAGTGTTCTAACACGGTAGCCACACGCTTCGATG
34374329	CCCGCGTTAACCATACACCGCGAAACATCGGCCACGGTCCCGTTGAACTTCCATCTAATCATTCATAGCTTAACCAGTTTGGGGTAGCCACACGCTTCGATG
34374715	CCCGCGTTAACCATACACCGCGAAACATCGGCCACGGTCCCGTTGAACTTCCCAGAACGTATTTCTTTAAGAGAAAACACGTGGTAGCCACACGCTTCGATG
34374890	CCCGCGTTAACCATACACCGCGAAACATCGGCCACGGTCCCGTTGAACTTTAGAAGCAGTACTGTGGCCTGAGAGTTCTTTAGGTAGCCACACGCTTCGATG
34374932	CCCGCGTTAACCATACACCGCGAAACATCGGCCACGGTCCCGTTGAACTTCCCAAAAGGAAAAGGTGTGAAAATGTTGTAACGGTAGCCACACGCTTCGATG
34375625	CCCGCGTTAACCATACACCGCGAAACATCGGCCACGGTCCCGTTGAACTTACACCTCTGAGAATCTATGATGAGAAAGATGAGGTAGCCACACGCTTCGATG
34375687	CCCGCGTTAACCATACACCGCGAAACATCGGCCACGGTCCCGTTGAACTTCTCTGTTACAATATGGAGGTCTAAGGTTGATTGGTAGCCACACGCTTCGATG
34375733	CCCGCGTTAACCATACACCGCGAAACATCGGCCACGGTCCCGTTGAACTTTCTAGAAGGCTCTCCTACTGTTGTACTTCTTTGGTAGCCACACGCTTCGATG
34375806	CCCGCGTTAACCATACACCGCGAAACATCGGCCACGGTCCCGTTGAACTTCGACATAATAAGTTCTATCAAGGAGAAGCACTGGTAGCCACACGCTTCGATG
34375854	CCCGCGTTAACCATACACCGCGAAACATCGGCCACGGTCCCGTTGAACTTCTGTATTCTACCTTGCATCACAGCACAAAGCTGGTAGCCACACGCTTCGATG
34375900	CCCGCGTTAACCATACACCGCGAAACATCGGCCACGGTCCCGTTGAACTTGTAAGACGAATACCATAGATGGTAACCAGAATGGTAGCCACACGCTTCGATG
34376011	CCCGCGTTAACCATACACCGCGAAACATCGGCCACGGTCCCGTTGAACTTTCAGCAACATATGGCTCAGATTATCAGAGAATGGTAGCCACACGCTTCGATG
34376053	CCCGCGTTAACCATACACCGCGAAACATCGGCCACGGTCCCGTTGAACTTAGAGCTGAAAATTTTGAAAGGTGTGGCCACATGGTAGCCACACGCTTCGATG
34376124	CCCGCGTTAACCATACACCGCGAAACATCGGCCACGGTCCCGTTGAACTTCCCTTTTAAAGAGGAAAGGTAAATTTCAAGCCGGTAGCCACACGCTTCGATG
34376316	CCCGCGTTAACCATACACCGCGAAACATCGGCCACGGTCCCGTTGAACTTCAGTGACATCAATATTGACCTCATACAGACAAGGTAGCCACACGCTTCGATG
34376363	CCCGCGTTAACCATACACCGCGAAACATCGGCCACGGTCCCGTTGAACTTTTTTCTCGTGTACCAAGTACAAAACATGTGCTGGTAGCCACACGCTTCGATG
34376436	CCCGCGTTAACCATACACCGCGAAACATCGGCCACGGTCCCGTTGAACTTTGACTCAAGTTTATAGTAGTTGCTTCACACGGGGTAGCCACACGCTTCGATG
34376478	CCCGCGTTAACCATACACCGCGAAACATCGGCCACGGTCCCGTTGAACTTCTTGGATGCCACCCAGTGTTGCCGTGTTTGTGGGTAGCCACACGCTTCGATG
34376520	CCCGCGTTAACCATACACCGCGAAACATCGGCCACGGTCCCGTTGAACTTCTCTGGACGGCCTGACTACCTCCTTTTGCCAGGGTAGCCACACGCTTCGATG
34376574	CCCGCGTTAACCATACACCGCGAAACATCGGCCACGGTCCCGTTGAACTTGCTGCCGCTGCTAGATTTGCCAGATGATTTTGGGTAGCCACACGCTTCGATG
34376616	CCCGCGTTAACCATACACCGCGAAACATCGGCCACGGTCCCGTTGAACTTTCTTGTCATGAACTCAGAAACATCAGGCAACTGGTAGCCACACGCTTCGATG
34376681	CCCGCGTTAACCATACACCGCGAAACATCGGCCACGGTCCCGTTGAACTTCCATTTCCTGCAAGAAGACAAGGCACAATGATGGTAGCCACACGCTTCGATG
34376723	CCCGCGTTAACCATACACCGCGAAACATCGGCCACGGTCCCGTTGAACTTCTTCGAGTCTTTTAACTCCTAACACTTCCTATGGTAGCCACACGCTTCGATG
34376767	CCCGCGTTAACCATACACCGCGAAACATCGGCCACGGTCCCGTTGAACTTAAAGGAGTAGAACAAGTGAAAGGTACTGGTTCGGTAGCCACACGCTTCGATG
34376809	CCCGCGTTAACCATACACCGCGAAACATCGGCCACGGTCCCGTTGAACTTTGCAACATCATACTCAGTAGTACTTCACCTATGGTAGCCACACGCTTCGATG
34376912	CCCGCGTTAACCATACACCGCGAAACATCGGCCACGGTCCCGTTGAACTTAAATGACTGCCTAGGGTTTGATTCTGCTTGCCGGTAGCCACACGCTTCGATG
34377140	CCCGCGTTAACCATACACCGCGAAACATCGGCCACGGTCCCGTTGAACTTCGTGTGATTCTGCTTGTCTTAATAAAGAACACGGTAGCCACACGCTTCGATG
34377269	CCCGCGTTAACCATACACCGCGAAACATCGGCCACGGTCCCGTTGAACTTGTTCATGCTTCCTTTAGATGCATATAACCAGAGGTAGCCACACGCTTCGATG
34377323	CCCGCGTTAACCATACACCGCGAAACATCGGCCACGGTCCCGTTGAACTTCAAGGTATCAGTACAGTTTGGAAAATAAGTGCGGTAGCCACACGCTTCGATG
34377396	CCCGCGTTAACCATACACCGCGAAACATCGGCCACGGTCCCGTTGAACTTTATGAATGCTGTATGGCTTGCATGACTTCAATGGTAGCCACACGCTTCGATG
34377438	CCCGCGTTAACCATACACCGCGAAACATCGGCCACGGTCCCGTTGAACTTAGCAAGCAACACACTGTTACAAAGAAGTCATTGGTAGCCACACGCTTCGATG
34377480	CCCGCGTTAACCATACACCGCGAAACATCGGCCACGGTCCCGTTGAACTTGATAGGACTTGGCACTTTTGAGTATTTGTCCTGGTAGCCACACGCTTCGATG
34377787	CCCGCGTTAACCATACACCGCGAAACATCGGCCACGGTCCCGTTGAACTTGGCTTCCATTTCAAATTGAACACTGTTGGGATGGTAGCCACACGCTTCGATG
34377829	CCCGCGTTAACCATACACCGCGAAACATCGGCCACGGTCCCGTTGAACTTGCTTTTCCCACAAAGGTAGAATTGATTCCTAAGGTAGCCACACGCTTCGATG
34377872	CCCGCGTTAACCATACACCGCGAAACATCGGCCACGGTCCCGTTGAACTTGAAGTTGCTTTTACAAATAAGGCTAGCGAAAGGGTAGCCACACGCTTCGATG
34377968	CCCGCGTTAACCATACACCGCGAAACATCGGCCACGGTCCCGTTGAACTTGTAACAGCTCTTGAGTCCCTGCAAACATATATGGTAGCCACACGCTTCGATG
34378087	CCCGCGTTAACCATACACCGCGAAACATCGGCCACGGTCCCGTTGAACTTATAAAACATGCATGAGAGCCGTTGATTCCTTTGGTAGCCACACGCTTCGATG
34378129	CCCGCGTTAACCATACACCGCGAAACATCGGCCACGGTCCCGTTGAACTTGGAGCCTGGCATTGGGACTAGTGACTGTGATGGGTAGCCACACGCTTCGATG
34378229	CCCGCGTTAACCATACACCGCGAAACATCGGCCACGGTCCCGTTGAACTTCGGTAACATTTGTTGCAGATCAGCAGTACTTCGGTAGCCACACGCTTCGATG
34378316	CCCGCGTTAACCATACACCGCGAAACATCGGCCACGGTCCCGTTGAACTTTTTGTTTCTTTGCTGCTCCCATAACCAATGTTGGTAGCCACACGCTTCGATG
34378398	CCCGCGTTAACCATACACCGCGAAACATCGGCCACGGTCCCGTTGAACTTCTCTAGGTTTCTGCCAGTTAAGCTAAATTTTGGGTAGCCACACGCTTCGATG
34378440	CCCGCGTTAACCATACACCGCGAAACATCGGCCACGGTCCCGTTGAACTTCTGACTGGTGCCAGATAAACCTCTTAGTTGTCGGTAGCCACACGCTTCGATG
34378546	CCCGCGTTAACCATACACCGCGAAACATCGGCCACGGTCCCGTTGAACTTCAGGCAGTGCCAAGGAAGAGAGCTTCTGAAGCGGTAGCCACACGCTTCGATG
34378604	CCCGCGTTAACCATACACCGCGAAACATCGGCCACGGTCCCGTTGAACTTACTATGTGCAAAGCACTTCACAAGGAATGAACGGTAGCCACACGCTTCGATG
34378925	CCCGCGTTAACCATACACCGCGAAACATCGGCCACGGTCCCGTTGAACTTCGGCCAGAATGAACTTTTAATCAAATGTGACTGGTAGCCACACGCTTCGATG
34378968	CCCGCGTTAACCATACACCGCGAAACATCGGCCACGGTCCCGTTGAACTTCTTCTACTGATGCCACAGTTAATTGGCTTAACGGTAGCCACACGCTTCGATG
34379017	CCCGCGTTAACCATACACCGCGAAACATCGGCCACGGTCCCGTTGAACTTAGGATGTATTACTTTCAGTCTAACACTGAAGCGGTAGCCACACGCTTCGATG
34379159	CCCGCGTTAACCATACACCGCGAAACATCGGCCACGGTCCCGTTGAACTTCAGAACATAATCACCTACTACCTTAGCAAACAGGTAGCCACACGCTTCGATG
34379323	CCCGCGTTAACCATACACCGCGAAACATCGGCCACGGTCCCGTTGAACTTGACTGAGCCTACTGATGACAGGTATGGCCTATGGTAGCCACACGCTTCGATG
34379365	CCCGCGTTAACCATACACCGCGAAACATCGGCCACGGTCCCGTTGAACTTTGTATCTCCAGTATCTAGACCCTAGAAATTGAGGTAGCCACACGCTTCGATG
34379465	CCCGCGTTAACCATACACCGCGAAACATCGGCCACGGTCCCGTTGAACTTAACTCAGAAGATACTTGTTGATGGTTGAACGGGGTAGCCACACGCTTCGATG
34379554	CCCGCGTTAACCATACACCGCGAAACATCGGCCACGGTCCCGTTGAACTTAAGAGAAAATGTGGTGGCACTAAATTGGAAGCGGTAGCCACACGCTTCGATG
34379596	CCCGCGTTAACCATACACCGCGAAACATCGGCCACGGTCCCGTTGAACTTGCAAATCCTCTCCCTCTGCAGAACCAGTATGGGGTAGCCACACGCTTCGATG
34379638	CCCGCGTTAACCATACACCGCGAAACATCGGCCACGGTCCCGTTGAACTTCAGAATTCAAAGGTCACTCTTCTACTTATCCAGGTAGCCACACGCTTCGATG
34379691	CCCGCGTTAACCATACACCGCGAAACATCGGCCACGGTCCCGTTGAACTTGTCTGAACACATAAACTGAGTATGTACTCTGAGGTAGCCACACGCTTCGATG
34379742	CCCGCGTTAACCATACACCGCGAAACATCGGCCACGGTCCCGTTGAACTTAGGCAGATCACAGGAACAATCACTTTGTAAAAGGTAGCCACACGCTTCGATG
34379784	CCCGCGTTAACCATACACCGCGAAACATCGGCCACGGTCCCGTTGAACTTCAGCATACCAGAAGTATTGTACATTTCAGCTAGGTAGCCACACGCTTCGATG
34379841	CCCGCGTTAACCATACACCGCGAAACATCGGCCACGGTCCCGTTGAACTTGCTAGGATGCAGTAAGATGTTTTAGCTACATAGGTAGCCACACGCTTCGATG
34379884	CCCGCGTTAACCATACACCGCGAAACATCGGCCACGGTCCCGTTGAACTTGCCAGGCAGAACTAACAATTTATCTAGTCTAAGGTAGCCACACGCTTCGATG
34379964	CCCGCGTTAACCATACACCGCGAAACATCGGCCACGGTCCCGTTGAACTTCCTCTAGATTAATTTGGCTTGGGAACTAGAATGGTAGCCACACGCTTCGATG
34380027	CCCGCGTTAACCATACACCGCGAAACATCGGCCACGGTCCCGTTGAACTTGATGGGACAGAGCAAACATCACAATACGGTTCGGTAGCCACACGCTTCGATG
34380151	CCCGCGTTAACCATACACCGCGAAACATCGGCCACGGTCCCGTTGAACTTGTTTGAGGCCACTCAAACTGATTGTGCCACTGGGTAGCCACACGCTTCGATG
34380250	CCCGCGTTAACCATACACCGCGAAACATCGGCCACGGTCCCGTTGAACTTTTACCCGTCTCATGTCAGGATCACTTGTGTTGGGTAGCCACACGCTTCGATG
34380292	CCCGCGTTAACCATACACCGCGAAACATCGGCCACGGTCCCGTTGAACTTGCAGAAGCACAAATATCAATAAAGGAAGAACCGGTAGCCACACGCTTCGATG
34380464	CCCGCGTTAACCATACACCGCGAAACATCGGCCACGGTCCCGTTGAACTTCACCGCAATTCTACTGAGCCAGTTCTGATGATGGTAGCCACACGCTTCGATG
34380506	CCCGCGTTAACCATACACCGCGAAACATCGGCCACGGTCCCGTTGAACTTTGTCTGTCTGACTATGGTGGACTATTATAGAAGGTAGCCACACGCTTCGATG
34380577	CCCGCGTTAACCATACACCGCGAAACATCGGCCACGGTCCCGTTGAACTTACCTCACTTCATAGTTGTGCCACCCACCTATCGGTAGCCACACGCTTCGATG
34380703	CCCGCGTTAACCATACACCGCGAAACATCGGCCACGGTCCCGTTGAACTTGGGATTGGTGATCTGATGGCAAGCTAACTGCTGGTAGCCACACGCTTCGATG
34380755	CCCGCGTTAACCATACACCGCGAAACATCGGCCACGGTCCCGTTGAACTTCTTGGAAAACTGACCTACTTTAGCAGACCAGTGGTAGCCACACGCTTCGATG
34380797	CCCGCGTTAACCATACACCGCGAAACATCGGCCACGGTCCCGTTGAACTTGACCTAGAAGCATCAAGCACTGGAGCACTAGAGGTAGCCACACGCTTCGATG
34380839	CCCGCGTTAACCATACACCGCGAAACATCGGCCACGGTCCCGTTGAACTTCGGAATTTCAGAAATGAGAACATGGAAGGTGAGGTAGCCACACGCTTCGATG
34380881	CCCGCGTTAACCATACACCGCGAAACATCGGCCACGGTCCCGTTGAACTTGAGTTTCACTGCTGACTTCTTCCATCCAGTCTGGTAGCCACACGCTTCGATG
34381013	CCCGCGTTAACCATACACCGCGAAACATCGGCCACGGTCCCGTTGAACTTGCTATCAGCAAGGATTATGACCAAAACTTAGAGGTAGCCACACGCTTCGATG
34381354	CCCGCGTTAACCATACACCGCGAAACATCGGCCACGGTCCCGTTGAACTTGCCTACTTAGACAAATTCTAAGACAGCAATTCGGTAGCCACACGCTTCGATG
34381481	CCCGCGTTAACCATACACCGCGAAACATCGGCCACGGTCCCGTTGAACTTCAATCAAAGAGTGGAATTGGTATGTTCCTAACGGTAGCCACACGCTTCGATG
34381561	CCCGCGTTAACCATACACCGCGAAACATCGGCCACGGTCCCGTTGAACTTCCTGATGTGATTAATACACATCGTATGCCTATGGTAGCCACACGCTTCGATG
34381705	CCCGCGTTAACCATACACCGCGAAACATCGGCCACGGTCCCGTTGAACTTGTATCATAACATCGGTTCATAATGCCAACTACGGTAGCCACACGCTTCGATG
34381847	CCCGCGTTAACCATACACCGCGAAACATCGGCCACGGTCCCGTTGAACTTTCAATGGACTAATAATATGCAGGCAGTATGGCGGTAGCCACACGCTTCGATG
34382218	CCCGCGTTAACCATACACCGCGAAACATCGGCCACGGTCCCGTTGAACTTTCCAGGTATGACTGACTTACTGAGTATTCTTAGGTAGCCACACGCTTCGATG
34382360	CCCGCGTTAACCATACACCGCGAAACATCGGCCACGGTCCCGTTGAACTTCCAAAGCCACTATTCTTCTGAAATCTGCAAATGGTAGCCACACGCTTCGATG
34382422	CCCGCGTTAACCATACACCGCGAAACATCGGCCACGGTCCCGTTGAACTTTGACCTCAGCTTTCTATCTCACAGAGGTTTGAGGTAGCCACACGCTTCGATG
34382464	CCCGCGTTAACCATACACCGCGAAACATCGGCCACGGTCCCGTTGAACTTGCCTAGAAGCAAATTAGGTATTAGTAAAGTGCGGTAGCCACACGCTTCGATG
34382514	CCCGCGTTAACCATACACCGCGAAACATCGGCCACGGTCCCGTTGAACTTATACCATTGGGTTCATTAGAAAGTCTGTCCAGGGTAGCCACACGCTTCGATG
34382573	CCCGCGTTAACCATACACCGCGAAACATCGGCCACGGTCCCGTTGAACTTGAAGGTGGACCTGAAGATTTCATTTGGAGAGGGGTAGCCACACGCTTCGATG
34382615	CCCGCGTTAACCATACACCGCGAAACATCGGCCACGGTCCCGTTGAACTTCTGACAACCTCTGATGTTTTGATGTAATTCACGGTAGCCACACGCTTCGATG
34382904	CCCGCGTTAACCATACACCGCGAAACATCGGCCACGGTCCCGTTGAACTTCTAGACCTGTGGGATTAAATCAGTTCCCTAACGGTAGCCACACGCTTCGATG
34382946	CCCGCGTTAACCATACACCGCGAAACATCGGCCACGGTCCCGTTGAACTTGTCAAAAGTTCTTTTAGAATCCTTCTGGTGCTGGTAGCCACACGCTTCGATG
34383110	CCCGCGTTAACCATACACCGCGAAACATCGGCCACGGTCCCGTTGAACTTATGTTATAATGCAAGAAAGCACTGCAGCAGTGGGTAGCCACACGCTTCGATG
34383243	CCCGCGTTAACCATACACCGCGAAACATCGGCCACGGTCCCGTTGAACTTTCCTATTTCACTGTCATTGCTGTGTTGGGAAAGGTAGCCACACGCTTCGATG
34383311	CCCGCGTTAACCATACACCGCGAAACATCGGCCACGGTCCCGTTGAACTTCTGCTCAGTTTCTTAATGCATCCATTTAGTTGGGTAGCCACACGCTTCGATG
34383405	CCCGCGTTAACCATACACCGCGAAACATCGGCCACGGTCCCGTTGAACTTGCCTATTTTGGTATATCATTTCTATGGCAGTCGGTAGCCACACGCTTCGATG
34383539	CCCGCGTTAACCATACACCGCGAAACATCGGCCACGGTCCCGTTGAACTTCTCAATGTAGACTGTTTTCTTGGGTTCTTTGTGGTAGCCACACGCTTCGATG
34383653	CCCGCGTTAACCATACACCGCGAAACATCGGCCACGGTCCCGTTGAACTTCTGCCAGGAATTTGGGAATTATAAACAGAAACGGTAGCCACACGCTTCGATG
34383704	CCCGCGTTAACCATACACCGCGAAACATCGGCCACGGTCCCGTTGAACTTCTTGGAAGTTCCTGGATTATGCAGAAAGTAATGGTAGCCACACGCTTCGATG
34383756	CCCGCGTTAACCATACACCGCGAAACATCGGCCACGGTCCCGTTGAACTTAATGAGTGTAGGAGCGTAACTATCAGTTTTCAGGTAGCCACACGCTTCGATG
34383843	CCCGCGTTAACCATACACCGCGAAACATCGGCCACGGTCCCGTTGAACTTGGCCTTCTGCATTTTAGTACCAAAGGTCAAAGGGTAGCCACACGCTTCGATG
34383885	CCCGCGTTAACCATACACCGCGAAACATCGGCCACGGTCCCGTTGAACTTATTTTAGATCTAATTCTGACTCCAAGCAAGCCGGTAGCCACACGCTTCGATG
34383961	CCCGCGTTAACCATACACCGCGAAACATCGGCCACGGTCCCGTTGAACTTTTCTGGGTTAGAGAATATCAAAATCTCCAGGTGGTAGCCACACGCTTCGATG
34384102	CCCGCGTTAACCATACACCGCGAAACATCGGCCACGGTCCCGTTGAACTTGCCAAAATGTCAGAACTGAAAATCCCACATATGGTAGCCACACGCTTCGATG
34384161	CCCGCGTTAACCATACACCGCGAAACATCGGCCACGGTCCCGTTGAACTTGCATGCTTATAAAATATTGGTCAAGGCTGGGCGGTAGCCACACGCTTCGATG
34384512	CCCGCGTTAACCATACACCGCGAAACATCGGCCACGGTCCCGTTGAACTTATGAATCCCACTTTGTTCTCTACTCTGTCACAGGTAGCCACACGCTTCGATG
34384925	CCCGCGTTAACCATACACCGCGAAACATCGGCCACGGTCCCGTTGAACTTTCAGGAATGTATCTGAGAACATGAATCCCACTGGTAGCCACACGCTTCGATG
34384967	CCCGCGTTAACCATACACCGCGAAACATCGGCCACGGTCCCGTTGAACTTGTTCATAAGTGCTAAAGCAGGAAGTACTCTTTGGTAGCCACACGCTTCGATG
34385036	CCCGCGTTAACCATACACCGCGAAACATCGGCCACGGTCCCGTTGAACTTGCTCCTCAATTTACATTCCAATAAGCCCATTAGGTAGCCACACGCTTCGATG
34385140	CCCGCGTTAACCATACACCGCGAAACATCGGCCACGGTCCCGTTGAACTTGCCTACCTTAAAAGTGCTCAGAATACTTACATGGTAGCCACACGCTTCGATG
34385183	CCCGCGTTAACCATACACCGCGAAACATCGGCCACGGTCCCGTTGAACTTGGCAAAATCACCTAATACAAAGCCCACTTTATGGTAGCCACACGCTTCGATG
34385309	CCCGCGTTAACCATACACCGCGAAACATCGGCCACGGTCCCGTTGAACTTACTGTGTATCGCTTTCGCACCATGGTAAAGTCGGTAGCCACACGCTTCGATG
34385793	CCCGCGTTAACCATACACCGCGAAACATCGGCCACGGTCCCGTTGAACTTGCTCTCATTCCGTCCAATATTGTGTTTTCAATGGTAGCCACACGCTTCGATG
34386081	CCCGCGTTAACCATACACCGCGAAACATCGGCCACGGTCCCGTTGAACTTCAGTGGTACAGTCATGCCTATAATCCCAGCTAGGTAGCCACACGCTTCGATG
34386137	CCCGCGTTAACCATACACCGCGAAACATCGGCCACGGTCCCGTTGAACTTCACTAAAGGTCAATTTGAGGCTGTAGCGGGCTGGTAGCCACACGCTTCGATG
34386305	CCCGCGTTAACCATACACCGCGAAACATCGGCCACGGTCCCGTTGAACTTATATCAAGAATATTCTCTTGGACAGGTGCAGTGGTAGCCACACGCTTCGATG
34386968	CCCGCGTTAACCATACACCGCGAAACATCGGCCACGGTCCCGTTGAACTTGAAATCACTGCTTGTCTATCAATAGGAGCCGGGGTAGCCACACGCTTCGATG
34387023	CCCGCGTTAACCATACACCGCGAAACATCGGCCACGGTCCCGTTGAACTTCCAATGGACTAACACGCAGCTAAGATAAAGGAGGTAGCCACACGCTTCGATG
34387065	CCCGCGTTAACCATACACCGCGAAACATCGGCCACGGTCCCGTTGAACTTCCATGTGTGACTCATTCTATTTGAATTATGGCGGTAGCCACACGCTTCGATG
34387202	CCCGCGTTAACCATACACCGCGAAACATCGGCCACGGTCCCGTTGAACTTATGGTACTAACTGAACATGTGTCAGCTCAATTGGTAGCCACACGCTTCGATG
34387244	CCCGCGTTAACCATACACCGCGAAACATCGGCCACGGTCCCGTTGAACTTACAAGTCAGTCTAAATATGCTGCGCAGACACCGGTAGCCACACGCTTCGATG
34387341	CCCGCGTTAACCATACACCGCGAAACATCGGCCACGGTCCCGTTGAACTTGACCTGTGCTTTATTACTGCAACATAGTCATAGGTAGCCACACGCTTCGATG
34387403	CCCGCGTTAACCATACACCGCGAAACATCGGCCACGGTCCCGTTGAACTTTTAGGAGTTGCTTCATATATTTCCTGGTCAGAGGTAGCCACACGCTTCGATG
34387445	CCCGCGTTAACCATACACCGCGAAACATCGGCCACGGTCCCGTTGAACTTGAGGATGCTATTGCCATGAGACAACAAAATAAGGTAGCCACACGCTTCGATG
34387502	CCCGCGTTAACCATACACCGCGAAACATCGGCCACGGTCCCGTTGAACTTGGGAAGCTGACTCTGAAGACTATAGATACTATGGTAGCCACACGCTTCGATG
34387561	CCCGCGTTAACCATACACCGCGAAACATCGGCCACGGTCCCGTTGAACTTTGCTATTCCACACTCACAGTCTAAATTAGACTGGTAGCCACACGCTTCGATG
34387669	CCCGCGTTAACCATACACCGCGAAACATCGGCCACGGTCCCGTTGAACTTGACCACAGAAATTTCCAGATCAATGAAGTATCGGTAGCCACACGCTTCGATG
34388040	CCCGCGTTAACCATACACCGCGAAACATCGGCCACGGTCCCGTTGAACTTATACTAAGGTATTCAGTAGCCTAGCTTTTGGCGGTAGCCACACGCTTCGATG
34388146	CCCGCGTTAACCATACACCGCGAAACATCGGCCACGGTCCCGTTGAACTTAGCTGGAGATACAACTTCCACTACATAAGATCGGTAGCCACACGCTTCGATG
34388188	CCCGCGTTAACCATACACCGCGAAACATCGGCCACGGTCCCGTTGAACTTATCATGAACCACAAAACTCCCATCTGTCCTGGGGTAGCCACACGCTTCGATG
34388269	CCCGCGTTAACCATACACCGCGAAACATCGGCCACGGTCCCGTTGAACTTCTTACTTGCTAATTCCCAAATCAACTCTCCCGGGTAGCCACACGCTTCGATG
34388347	CCCGCGTTAACCATACACCGCGAAACATCGGCCACGGTCCCGTTGAACTTGCGAAAGTTGTCCTATGCTTCAGTTTCTTTTCGGTAGCCACACGCTTCGATG
34388668	CCCGCGTTAACCATACACCGCGAAACATCGGCCACGGTCCCGTTGAACTTGCCTTCAGTGTCTATAATTACACTGAATAGGTGGTAGCCACACGCTTCGATG
34388714	CCCGCGTTAACCATACACCGCGAAACATCGGCCACGGTCCCGTTGAACTTAGACCACTCCAGGGTAGCAGAGAAGCCTGACAGGTAGCCACACGCTTCGATG
34388756	CCCGCGTTAACCATACACCGCGAAACATCGGCCACGGTCCCGTTGAACTTTTATTTTCCTTCTATGGGTAGAGATGACAGGTGGTAGCCACACGCTTCGATG
34388798	CCCGCGTTAACCATACACCGCGAAACATCGGCCACGGTCCCGTTGAACTTCAATTCCCATTCTAAAGCCATGTCTTCATTGAGGTAGCCACACGCTTCGATG
34389693	CCCGCGTTAACCATACACCGCGAAACATCGGCCACGGTCCCGTTGAACTTGACTTAGAAAACCATCCTATCAAGAGCTGATAGGTAGCCACACGCTTCGATG
34389831	CCCGCGTTAACCATACACCGCGAAACATCGGCCACGGTCCCGTTGAACTTCCAACTGTATCAGAGAATTCCCGATATCATAAGGTAGCCACACGCTTCGATG
34389880	CCCGCGTTAACCATACACCGCGAAACATCGGCCACGGTCCCGTTGAACTTGCTTCTTAAATCCTCATAGGCTCTTTCATAGTGGTAGCCACACGCTTCGATG
34390205	CCCGCGTTAACCATACACCGCGAATGCTCTGGCCTCGAACGAACGATAGCCTCCAGAGCACACTAAGCCAGAATTGAAATGTGGTAGCCACACGCTTCGATG
34390277	CCCGCGTTAACCATACACCGCGAATGCTCTGGCCTCGAACGAACGATAGCGCCCTCTAGATCCACTCTCTACCTTTCTCCTCGGTAGCCACACGCTTCGATG
34390319	CCCGCGTTAACCATACACCGCGAATGCTCTGGCCTCGAACGAACGATAGCGGAGGAAGGAAAGAAAATGAGCTTAGTCTATTGGTAGCCACACGCTTCGATG
34390382	CCCGCGTTAACCATACACCGCGAATGCTCTGGCCTCGAACGAACGATAGCTCTGACTGGCTGTGTTAAGGGACTGGTTTGTGGGTAGCCACACGCTTCGATG
34390424	CCCGCGTTAACCATACACCGCGAATGCTCTGGCCTCGAACGAACGATAGCCAGGCCTTTCTTCCCTTCAAGGTTCCAGTAACGGTAGCCACACGCTTCGATG
34390466	CCCGCGTTAACCATACACCGCGAATGCTCTGGCCTCGAACGAACGATAGCCTCTTCCTTCAGGATTAGAGGTGGTGATAATAGGTAGCCACACGCTTCGATG
34390508	CCCGCGTTAACCATACACCGCGAATGCTCTGGCCTCGAACGAACGATAGCTGTAAGCTCCAGGGTACTGCACAATCTGGCTGGGTAGCCACACGCTTCGATG
34390550	CCCGCGTTAACCATACACCGCGAATGCTCTGGCCTCGAACGAACGATAGCCCATGACTACACTGTTTGATGCCTTCATTAAAGGTAGCCACACGCTTCGATG
34390627	CCCGCGTTAACCATACACCGCGAATGCTCTGGCCTCGAACGAACGATAGCTGGGACCCTGACTGAACCAATTTCTTTCTTTCGGTAGCCACACGCTTCGATG
34390961	CCCGCGTTAACCATACACCGCGAATGCTCTGGCCTCGAACGAACGATAGCTACCCAGCCCTGACTCAACCAATTTCAAAACAGGTAGCCACACGCTTCGATG
34391175	CCCGCGTTAACCATACACCGCGAATGCTCTGGCCTCGAACGAACGATAGCGGCCTTATTGGATCCTGATTTGAAAGAACAATGGTAGCCACACGCTTCGATG
34391628	CCCGCGTTAACCATACACCGCGAATGCTCTGGCCTCGAACGAACGATAGCGAGGAGTCTTCAGGCCCAATTCCCTTTATCTCGGTAGCCACACGCTTCGATG
34391670	CCCGCGTTAACCATACACCGCGAATGCTCTGGCCTCGAACGAACGATAGCGTCCTAAGCCACCTCCAATAAGCACAAATGTAGGTAGCCACACGCTTCGATG
34391712	CCCGCGTTAACCATACACCGCGAATGCTCTGGCCTCGAACGAACGATAGCGTGTGCTAGTTATGCAAAACAGCTACAATACAGGTAGCCACACGCTTCGATG
34392097	CCCGCGTTAACCATACACCGCGAATGCTCTGGCCTCGAACGAACGATAGCCTGGAAATTCTCCATCAACCTTTCTACATACAGGTAGCCACACGCTTCGATG
34392468	CCCGCGTTAACCATACACCGCGAATGCTCTGGCCTCGAACGAACGATAGCGAAGTTCGAAGCTGCCATGAACTATGATCTCGGGTAGCCACACGCTTCGATG
34392662	CCCGCGTTAACCATACACCGCGAATGCTCTGGCCTCGAACGAACGATAGCCCAAATGGTCAATTAAGGCTTATTCCTAAAGCGGTAGCCACACGCTTCGATG
34392721	CCCGCGTTAACCATACACCGCGAATGCTCTGGCCTCGAACGAACGATAGCCATTAATTAGGGTAAACTCTAACGAATGCCCTGGTAGCCACACGCTTCGATG
34392764	CCCGCGTTAACCATACACCGCGAATGCTCTGGCCTCGAACGAACGATAGCCTTAATGACAGACAGCAGTAAAATACTGGTTGGGTAGCCACACGCTTCGATG
34392838	CCCGCGTTAACCATACACCGCGAATGCTCTGGCCTCGAACGAACGATAGCCAAGGGCACTTAGATGATCTGAACAAATATGTGGTAGCCACACGCTTCGATG
34392926	CCCGCGTTAACCATACACCGCGAATGCTCTGGCCTCGAACGAACGATAGCTTGCTGGTGTACGAACCCACCAAAGGAAATACGGTAGCCACACGCTTCGATG
34392968	CCCGCGTTAACCATACACCGCGAATGCTCTGGCCTCGAACGAACGATAGCTTTGCTTTCAGTTTACAGTTTCACCTCCAAGTGGTAGCCACACGCTTCGATG
34393013	CCCGCGTTAACCATACACCGCGAATGCTCTGGCCTCGAACGAACGATAGCTTTAAAACAACATACGCGTGCCTAGACATTTCGGTAGCCACACGCTTCGATG
34393055	CCCGCGTTAACCATACACCGCGAATGCTCTGGCCTCGAACGAACGATAGCTGCTGCAAAACTAGTGCTAACAAATTCATCCTGGTAGCCACACGCTTCGATG
34393097	CCCGCGTTAACCATACACCGCGAATGCTCTGGCCTCGAACGAACGATAGCATAGACAGAAAACCCACTTCCACTAATAGCATGGTAGCCACACGCTTCGATG
34393139	CCCGCGTTAACCATACACCGCGAATGCTCTGGCCTCGAACGAACGATAGCAAGCAAGAAAGCAATGTAGAGGAACCCTAGTCGGTAGCCACACGCTTCGATG
34393181	CCCGCGTTAACCATACACCGCGAATGCTCTGGCCTCGAACGAACGATAGCGACAAGTGTGATATAGCAAATCTCTCGATGAAGGTAGCCACACGCTTCGATG
34393272	CCCGCGTTAACCATACACCGCGAATGCTCTGGCCTCGAACGAACGATAGCGTGCTTTGATTAGGGATTTCAGAGCCTATTAAGGTAGCCACACGCTTCGATG
34393315	CCCGCGTTAACCATACACCGCGAATGCTCTGGCCTCGAACGAACGATAGCGTAACATTAGCCTCCCAGTCTATGTCGTCACTGGTAGCCACACGCTTCGATG
34393357	CCCGCGTTAACCATACACCGCGAATGCTCTGGCCTCGAACGAACGATAGCTGGGTTTTGAGAATTCCCACTTGTGTCGCATCGGTAGCCACACGCTTCGATG
34393399	CCCGCGTTAACCATACACCGCGAATGCTCTGGCCTCGAACGAACGATAGCATAACAAGCTACCAAAAGACTGAAGTGAATGCGGTAGCCACACGCTTCGATG
34393475	CCCGCGTTAACCATACACCGCGAATGCTCTGGCCTCGAACGAACGATAGCATCCAACAAGAGACTAATAAGGGTCCACCTGTGGTAGCCACACGCTTCGATG
34393556	CCCGCGTTAACCATACACCGCGAATGCTCTGGCCTCGAACGAACGATAGCGAAATAACTGACTCCATGCTCTGACCATGGCAGGTAGCCACACGCTTCGATG
34393606	CCCGCGTTAACCATACACCGCGAATGCTCTGGCCTCGAACGAACGATAGCTGCTCATTCCAGAGGTACAGGACCAGGAAAGGGGTAGCCACACGCTTCGATG
34393661	CCCGCGTTAACCATACACCGCGAATGCTCTGGCCTCGAACGAACGATAGCGGTCTCCCGGCATAGACCGTTAGCGGCACCCTGGTAGCCACACGCTTCGATG
34393716	CCCGCGTTAACCATACACCGCGAATGCTCTGGCCTCGAACGAACGATAGCGTTGTCCCGTCCTGACACTTAACTCTCCTGGTGGTAGCCACACGCTTCGATG
34393822	CCCGCGTTAACCATACACCGCGAATGCTCTGGCCTCGAACGAACGATAGCCTCTTCTCCGTCTACCAGCACTCGGGCCGCCGGGTAGCCACACGCTTCGATG
34394127	CCCGCGTTAACCATACACCGCGAATGCTCTGGCCTCGAACGAACGATAGCTCATCACTGCGCGCCCGTTTCTGTCATAAGCTGGTAGCCACACGCTTCGATG
34394169	CCCGCGTTAACCATACACCGCGAATGCTCTGGCCTCGAACGAACGATAGCACCAGAGGGAAGAGATCATGGCCGATCGACTAGGTAGCCACACGCTTCGATG
34394211	CCCGCGTTAACCATACACCGCGAATGCTCTGGCCTCGAACGAACGATAGCAGTAAGGCGGAAGTACTGCCCTTAACTCCCGGGGTAGCCACACGCTTCGATG
34394253	CCCGCGTTAACCATACACCGCGAATGCTCTGGCCTCGAACGAACGATAGCTGGAAGACGGCGCACAGAGCCTGTGTCAAGTGGGTAGCCACACGCTTCGATG
34394303	CCCGCGTTAACCATACACCGCGAATGCTCTGGCCTCGAACGAACGATAGCCATGAAGTGAAAGTCAAGTGTGTGTTGCTGCGGGTAGCCACACGCTTCGATG
34394345	CCCGCGTTAACCATACACCGCGAATGCTCTGGCCTCGAACGAACGATAGCAGGCCAAGGACCTCACGGGAGTAAAAGATGACGGTAGCCACACGCTTCGATG
34394387	CCCGCGTTAACCATACACCGCGAATGCTCTGGCCTCGAACGAACGATAGCTCGGGAGAAACACCATCCAGAAGAGACCTTTCGGTAGCCACACGCTTCGATG
34394468	CCCGCGTTAACCATACACCGCGAATGCTCTGGCCTCGAACGAACGATAGCTGTCTGTGTGCGTTTAACTCATTTCTCCTTAGGGTAGCCACACGCTTCGATG
34394515	CCCGCGTTAACCATACACCGCGAATGCTCTGGCCTCGAACGAACGATAGCCTGCTGTGCCTGCGACTGCAGCGTTTACGCCGGGTAGCCACACGCTTCGATG
34394574	CCCGCGTTAACCATACACCGCGAATGCTCTGGCCTCGAACGAACGATAGCCTTACTCCCAAAGTTTGCCACGAAATATCTCGGGTAGCCACACGCTTCGATG
34394619	CCCGCGTTAACCATACACCGCGAATGCTCTGGCCTCGAACGAACGATAGCCGCATGGTTCTGGTATATTGACTTTTGAAACAGGTAGCCACACGCTTCGATG
34394767	CCCGCGTTAACCATACACCGCGAATGCTCTGGCCTCGAACGAACGATAGCGTGATAGTAATACCGGTCTCGAACAGTTGTTGGGTAGCCACACGCTTCGATG
34394884	CCCGCGTTAACCATACACCGCGAATGCTCTGGCCTCGAACGAACGATAGCTCAGGCCTCTGTCCCATTTAGAATCTGATGGAGGTAGCCACACGCTTCGATG
34394926	CCCGCGTTAACCATACACCGCGAATGCTCTGGCCTCGAACGAACGATAGCCATCAAGTGACTCAGGGCGCTCCATGAAATGGGGTAGCCACACGCTTCGATG
34394968	CCCGCGTTAACCATACACCGCGAATGCTCTGGCCTCGAACGAACGATAGCCTATGATTCCACGTCAAAGGTATGACTTTACCGGTAGCCACACGCTTCGATG
34395041	CCCGCGTTAACCATACACCGCGAATGCTCTGGCCTCGAACGAACGATAGCCCCATTGCAGTATTTTGAACTGTTCTTTACTGGGTAGCCACACGCTTCGATG
34395130	CCCGCGTTAACCATACACCGCGAATGCTCTGGCCTCGAACGAACGATAGCCAAAGCCACCGGGTCCGAAAGGATTTTCGCGAGGTAGCCACACGCTTCGATG
34395172	CCCGCGTTAACCATACACCGCGAATGCTCTGGCCTCGAACGAACGATAGCGGAAAGACACTGACAATGACGAGCTCAAAGTCGGTAGCCACACGCTTCGATG
34395238	CCCGCGTTAACCATACACCGCGAATGCTCTGGCCTCGAACGAACGATAGCAGAAACCTGAGCTGGAGATGTTTTGGTCAACAGGTAGCCACACGCTTCGATG
34395280	CCCGCGTTAACCATACACCGCGAATGCTCTGGCCTCGAACGAACGATAGCTGGATACACCTTATCTCAGGCAAATTATGACTGGTAGCCACACGCTTCGATG
34395362	CCCGCGTTAACCATACACCGCGAATGCTCTGGCCTCGAACGAACGATAGCTTCTATATCTGCTGGTCAATCAAAGGCCCAGAGGTAGCCACACGCTTCGATG
34395404	CCCGCGTTAACCATACACCGCGAATGCTCTGGCCTCGAACGAACGATAGCGAAGATCAAACCTGTGTTCGACTTTCTTGTAAGGTAGCCACACGCTTCGATG
34395471	CCCGCGTTAACCATACACCGCGAATGCTCTGGCCTCGAACGAACGATAGCATTGCAGTTGATGAATCACTGATGCTGTTCAAGGTAGCCACACGCTTCGATG
34395534	CCCGCGTTAACCATACACCGCGAATGCTCTGGCCTCGAACGAACGATAGCACAAAACGAGTACGATTTGGTCTGAAGCTATAGGTAGCCACACGCTTCGATG
34395576	CCCGCGTTAACCATACACCGCGAATGCTCTGGCCTCGAACGAACGATAGCGAAAGTCAGTCTGGTTATGTGTGGAATGCGCTGGTAGCCACACGCTTCGATG
34395618	CCCGCGTTAACCATACACCGCGAATGCTCTGGCCTCGAACGAACGATAGCGGGCCTGGCATGAATTTGAAAGATTCAGCGGAGGTAGCCACACGCTTCGATG
34395660	CCCGCGTTAACCATACACCGCGAATGCTCTGGCCTCGAACGAACGATAGCTCATCACGCATTGTTCTTACCTTGGTCAATGAGGTAGCCACACGCTTCGATG
34395702	CCCGCGTTAACCATACACCGCGAATGCTCTGGCCTCGAACGAACGATAGCCAAGGGTATTGTGTCTTCCTCGATAACTTTAAGGTAGCCACACGCTTCGATG
34395792	CCCGCGTTAACCATACACCGCGAATGCTCTGGCCTCGAACGAACGATAGCGCTCGTTTGAACAGAAAACAGATTCCAAATGAGGTAGCCACACGCTTCGATG
34395856	CCCGCGTTAACCATACACCGCGAATGCTCTGGCCTCGAACGAACGATAGCTAGCCAGATTCTGTGGTGAACTTATGGCACTGGGTAGCCACACGCTTCGATG
34395968	CCCGCGTTAACCATACACCGCGAATGCTCTGGCCTCGAACGAACGATAGCAAAGAAAACTAAAAGGCCACGTGTCATTGTGGGGTAGCCACACGCTTCGATG
34396022	CCCGCGTTAACCATACACCGCGAATGCTCTGGCCTCGAACGAACGATAGCAGTGGACTCGGCTGATCAAATGCTTACTTCTTGGTAGCCACACGCTTCGATG
34396064	CCCGCGTTAACCATACACCGCGAATGCTCTGGCCTCGAACGAACGATAGCGCGCAAAAGACACAAGGTTTGGTATAAGAAATGGTAGCCACACGCTTCGATG
34396108	CCCGCGTTAACCATACACCGCGAATGCTCTGGCCTCGAACGAACGATAGCTTCTACACATTACAGTGCTGAACTCCTACATCGGTAGCCACACGCTTCGATG
34396167	CCCGCGTTAACCATACACCGCGAATGCTCTGGCCTCGAACGAACGATAGCACGATGAGCCATATAAACTTCAGACTGGCATTGGTAGCCACACGCTTCGATG
34396262	CCCGCGTTAACCATACACCGCGAATGCTCTGGCCTCGAACGAACGATAGCCTCCGATGATGTCACACCTCTTCGTCTGTCTGGGTAGCCACACGCTTCGATG
34396341	CCCGCGTTAACCATACACCGCGAATGCTCTGGCCTCGAACGAACGATAGCCCAACTGGTCGCTGCAAAATTTGCTGCTCCCAGGTAGCCACACGCTTCGATG
34396383	CCCGCGTTAACCATACACCGCGAATGCTCTGGCCTCGAACGAACGATAGCGATGGCAAGAAGATCCGGAAAGAAACGCGCTAGGTAGCCACACGCTTCGATG
34396444	CCCGCGTTAACCATACACCGCGAATGCTCTGGCCTCGAACGAACGATAGCGTGTTGTTCCGTGCTTTGAAATTTACCACACGGGTAGCCACACGCTTCGATG
34396502	CCCGCGTTAACCATACACCGCGAATGCTCTGGCCTCGAACGAACGATAGCCATACACATCTGTTCCATTAGGATTAGAGACAGGTAGCCACACGCTTCGATG
34396545	CCCGCGTTAACCATACACCGCGAATGCTCTGGCCTCGAACGAACGATAGCGAAATAACTCCAAGATTGGGAGGCCGACCTGGGGTAGCCACACGCTTCGATG
34397214	CCCGCGTTAACCATACACCGCGAATGCTCTGGCCTCGAACGAACGATAGCGTGTTTATGTAAAACTAAATGAGTGCAGGCAGGGTAGCCACACGCTTCGATG
34397272	CCCGCGTTAACCATACACCGCGAATGCTCTGGCCTCGAACGAACGATAGCTGGAAAATGGGAAGGAGATACTGTCTCTGAACGGTAGCCACACGCTTCGATG
34397337	CCCGCGTTAACCATACACCGCGAATGCTCTGGCCTCGAACGAACGATAGCAAGGGTTGCCTCTAGTGAAAAGGATTGGAAGAGGTAGCCACACGCTTCGATG
34397379	CCCGCGTTAACCATACACCGCGAATGCTCTGGCCTCGAACGAACGATAGCGATGCTACACTATTCTTCCTGTTGTGATTGTTGGTAGCCACACGCTTCGATG
34397473	CCCGCGTTAACCATACACCGCGAATGCTCTGGCCTCGAACGAACGATAGCGATTGCTGAGGCCTTAGCCAAGATTTCAGGCAGGTAGCCACACGCTTCGATG
34397515	CCCGCGTTAACCATACACCGCGAATGCTCTGGCCTCGAACGAACGATAGCCAGTCCTTTCATTTTCTTTATGGTGGAAAGTGGGTAGCCACACGCTTCGATG
34397559	CCCGCGTTAACCATACACCGCGAATGCTCTGGCCTCGAACGAACGATAGCCAAGATCTTTGTTGGCCCTAAACATCGCTGTCGGTAGCCACACGCTTCGATG
34397601	CCCGCGTTAACCATACACCGCGAATGCTCTGGCCTCGAACGAACGATAGCATTCCTATTGAGAGCAATGCATGTTTTAGCCTGGTAGCCACACGCTTCGATG
34397643	CCCGCGTTAACCATACACCGCGAATGCTCTGGCCTCGAACGAACGATAGCTAGAGTCAGCATCATGGGAAAGAGTAACAGCAGGTAGCCACACGCTTCGATG
34397685	CCCGCGTTAACCATACACCGCGAATGCTCTGGCCTCGAACGAACGATAGCGAGATTCAAGAGCCAAGTACTCAGCCCTGGCAGGTAGCCACACGCTTCGATG
34397755	CCCGCGTTAACCATACACCGCGAATGCTCTGGCCTCGAACGAACGATAGCCCAGTCTCCCTGGCATCAGCTACTGCAGTACTGGTAGCCACACGCTTCGATG
34397830	CCCGCGTTAACCATACACCGCGAATGCTCTGGCCTCGAACGAACGATAGCCATATTTGATCATCGGAAGGAGCAGCATTGCTGGTAGCCACACGCTTCGATG
34397882	CCCGCGTTAACCATACACCGCGAATGCTCTGGCCTCGAACGAACGATAGCCACACACTTGACTTTCTTGTCTGCCAAATAAAGGTAGCCACACGCTTCGATG
34397946	CCCGCGTTAACCATACACCGCGAATGCTCTGGCCTCGAACGAACGATAGCCTCAAGAAGTGTGTGGAGAAGGTTTATTTTCAGGTAGCCACACGCTTCGATG
34398055	CCCGCGTTAACCATACACCGCGAATGCTCTGGCCTCGAACGAACGATAGCGACTGAGAAAGGAAAGATCAGTGCTGATTTTAGGTAGCCACACGCTTCGATG
34398104	CCCGCGTTAACCATACACCGCGAATGCTCTGGCCTCGAACGAACGATAGCCAACTAGATACAGACAGGGCCAGTGGCAAGGCGGTAGCCACACGCTTCGATG
34398159	CCCGCGTTAACCATACACCGCGAATGCTCTGGCCTCGAACGAACGATAGCCCACACCACACCTGCAAAATGCCTAACAACCTGGTAGCCACACGCTTCGATG
34398201	CCCGCGTTAACCATACACCGCGAATGCTCTGGCCTCGAACGAACGATAGCAGTGATTACCACTTTCTTACCAATGACTTCGCGGTAGCCACACGCTTCGATG
34398243	CCCGCGTTAACCATACACCGCGAATGCTCTGGCCTCGAACGAACGATAGCGTGCCTCTGAACAGACTGCTGAGATACCCAATGGTAGCCACACGCTTCGATG
34398285	CCCGCGTTAACCATACACCGCGAATGCTCTGGCCTCGAACGAACGATAGCTCCTTGCTTCCCTAGACTCTCCTCAATCATTCGGTAGCCACACGCTTCGATG
34398327	CCCGCGTTAACCATACACCGCGAATGCTCTGGCCTCGAACGAACGATAGCCAAATCTTGTAAAAGTTCCTTTCTGGGCCGGGGGTAGCCACACGCTTCGATG
34398665	CCCGCGTTAACCATACACCGCGAATGCTCTGGCCTCGAACGAACGATAGCTCTTACTGTTATATCCTTGGTTTCTCTGGTGTGGTAGCCACACGCTTCGATG
34398741	CCCGCGTTAACCATACACCGCGAATGCTCTGGCCTCGAACGAACGATAGCCAGGTGTGTTCCTTGGTGGTCTTTATCTGATAGGTAGCCACACGCTTCGATG
34398783	CCCGCGTTAACCATACACCGCGAATGCTCTGGCCTCGAACGAACGATAGCCATGGTACAATATTCAAAAGGCACATGGTACAGGTAGCCACACGCTTCGATG
34398825	CCCGCGTTAACCATACACCGCGAATGCTCTGGCCTCGAACGAACGATAGCGGCACATGGTACAATATTCAAAAGGTATGAGTGGTAGCCACACGCTTCGATG
34398889	CCCGCGTTAACCATACACCGCGAATGCTCTGGCCTCGAACGAACGATAGCCTAGTCACCCAATTCTCAAGAGGCAATCACTGGGTAGCCACACGCTTCGATG
34398931	CCCGCGTTAACCATACACCGCGAATGCTCTGGCCTCGAACGAACGATAGCCCTGAGTATTCTTCCACAGATAGTCAACTATCGGTAGCCACACGCTTCGATG
34399092	CCCGCGTTAACCATACACCGCGAATGCTCTGGCCTCGAACGAACGATAGCCTATGATAGCAGGCCTGTGAATAGCCATTGCAGGTAGCCACACGCTTCGATG
34399404	CCCGCGTTAACCATACACCGCGAATGCTCTGGCCTCGAACGAACGATAGCGTATACTATAAATGCACTTCCGCACTTTGCTCGGTAGCCACACGCTTCGATG
34399540	CCCGCGTTAACCATACACCGCGAATGCTCTGGCCTCGAACGAACGATAGCCTCTATCGAGCAACATTAAGATTGTGTCCTATGGTAGCCACACGCTTCGATG
34399614	CCCGCGTTAACCATACACCGCGAATGCTCTGGCCTCGAACGAACGATAGCGTGATTTCCACAGGTGTATATATGTAGCGTAAGGTAGCCACACGCTTCGATG
34399665	CCCGCGTTAACCATACACCGCGAATGCTCTGGCCTCGAACGAACGATAGCGAATTGCTAGATCAAAGAGTATGTGCCTTTGTGGTAGCCACACGCTTCGATG
34399744	CCCGCGTTAACCATACACCGCGAATGCTCTGGCCTCGAACGAACGATAGCTTTCACTCTCACCAGCAATGTGTAAGATAACTGGTAGCCACACGCTTCGATG
34399786	CCCGCGTTAACCATACACCGCGAATGCTCTGGCCTCGAACGAACGATAGCTACCCTCACCAACAATGAGCTATCAAATGTTAGGTAGCCACACGCTTCGATG
34400157	CCCGCGTTAACCATACACCGCGAATGCTCTGGCCTCGAACGAACGATAGCCTGGCTCTTCTTGCTTGTTTGTTTTGAGACAGGGTAGCCACACGCTTCGATG
34400528	CCCGCGTTAACCATACACCGCGAATGCTCTGGCCTCGAACGAACGATAGCTTAATGGAGAGCAGCTAAAGAGGAATAAAGCCGGTAGCCACACGCTTCGATG
34400570	CCCGCGTTAACCATACACCGCGAATGCTCTGGCCTCGAACGAACGATAGCCCAAGGATAGTTATCATGAAGGATAAAAGCCTGGTAGCCACACGCTTCGATG
34400648	CCCGCGTTAACCATACACCGCGAATGCTCTGGCCTCGAACGAACGATAGCCATGTTGAGCTGAGCCCTGAGGCCTTTGTTTCGGTAGCCACACGCTTCGATG
34400690	CCCGCGTTAACCATACACCGCGAATGCTCTGGCCTCGAACGAACGATAGCAGAGCAGAAGTAAGCATTGTTGAAACCGTAGTGGTAGCCACACGCTTCGATG
34400776	CCCGCGTTAACCATACACCGCGAATGCTCTGGCCTCGAACGAACGATAGCGCCCTCTGACCATTACACTTTCTAAACTATTAGGTAGCCACACGCTTCGATG
34400929	CCCGCGTTAACCATACACCGCGAATGCTCTGGCCTCGAACGAACGATAGCCTTTGCTGGTGGTATCTTAGACACTTGTTCAGGGTAGCCACACGCTTCGATG
34401302	CCCGCGTTAACCATACACCGCGAATGCTCTGGCCTCGAACGAACGATAGCGTTTGACTAACAAGTAATCAGTGCTCGTCATAGGTAGCCACACGCTTCGATG
34401350	CCCGCGTTAACCATACACCGCGAATGCTCTGGCCTCGAACGAACGATAGCCTGGGAAGTTTACTTTGCAGTGGGACAAAAGGGGTAGCCACACGCTTCGATG
34401392	CCCGCGTTAACCATACACCGCGAATGCTCTGGCCTCGAACGAACGATAGCCCAGCAGTGAACAGTAACTGAAGTCTCTGTATGGTAGCCACACGCTTCGATG
34401447	CCCGCGTTAACCATACACCGCGAATGCTCTGGCCTCGAACGAACGATAGCCCCTTCCCTTATTGTCACTCATACTAAACTATGGTAGCCACACGCTTCGATG
34401511	CCCGCGTTAACCATACACCGCGAATGCTCTGGCCTCGAACGAACGATAGCATACCTCTATAGGCACTACATGGAGAAGAAAAGGTAGCCACACGCTTCGATG
34401553	CCCGCGTTAACCATACACCGCGAATGCTCTGGCCTCGAACGAACGATAGCCGTTTTCAGGTAGTGCAAAATTCTGTTATCTCGGTAGCCACACGCTTCGATG
34401603	CCCGCGTTAACCATACACCGCGAATGCTCTGGCCTCGAACGAACGATAGCCCAGAGGAATTGTATAGAGATTCAACTCCAAAGGTAGCCACACGCTTCGATG
34401657	CCCGCGTTAACCATACACCGCGAATGCTCTGGCCTCGAACGAACGATAGCGCCCTTGGACTCATGCTTTATAAAAGAAACTAGGTAGCCACACGCTTCGATG
34401714	CCCGCGTTAACCATACACCGCGAATGCTCTGGCCTCGAACGAACGATAGCGATTTTGTGCTGGACTGGCTCAGTTTGTCCAGGGTAGCCACACGCTTCGATG
34401785	CCCGCGTTAACCATACACCGCGAATGCTCTGGCCTCGAACGAACGATAGCCTGTTGTCAGTCTCACTCTGTTGCAGTGGCGTGGTAGCCACACGCTTCGATG
34402067	CCCGCGTTAACCATACACCGCGAATGCTCTGGCCTCGAACGAACGATAGCCTACTCTTACCCTGCTTTGTGACCTGGAAGGGGGTAGCCACACGCTTCGATG
34402152	CCCGCGTTAACCATACACCGCGAATGCTCTGGCCTCGAACGAACGATAGCGGGTTCAGCCAATGGGAGCTATCAGTAACACAGGTAGCCACACGCTTCGATG
34402195	CCCGCGTTAACCATACACCGCGAATGCTCTGGCCTCGAACGAACGATAGCTTCTCTTAACTGCATAGTTAACTGAAGCAGCTGGTAGCCACACGCTTCGATG
34402303	CCCGCGTTAACCATACACCGCGAATGCTCTGGCCTCGAACGAACGATAGCGACTCTGACCCATATGTATTTCAAGTAGAACTGGTAGCCACACGCTTCGATG
34402391	CCCGCGTTAACCATACACCGCGAATGCTCTGGCCTCGAACGAACGATAGCACTATCCAAGCTGTTCACTTTTCTCCCTCTTCGGTAGCCACACGCTTCGATG
34402433	CCCGCGTTAACCATACACCGCGAATGCTCTGGCCTCGAACGAACGATAGCGCCTAGCTCTTGACTTCATATCATGGCCACAAGGTAGCCACACGCTTCGATG
34402486	CCCGCGTTAACCATACACCGCGAATGCTCTGGCCTCGAACGAACGATAGCCAGAAACAAATCTCAAAACCCATGCTTTAGGAGGTAGCCACACGCTTCGATG
34402824	CCCGCGTTAACCATACACCGCGAATGCTCTGGCCTCGAACGAACGATAGCTATTCTGCTTGTCAGCACTGATATAATGGTGCGGTAGCCACACGCTTCGATG
34402935	CCCGCGTTAACCATACACCGCGAATGCTCTGGCCTCGAACGAACGATAGCCGAGGATTATACCTTTAGCCACTTCTCTTTTAGGTAGCCACACGCTTCGATG
34403038	CCCGCGTTAACCATACACCGCGAATGCTCTGGCCTCGAACGAACGATAGCCCGCTCTAATCTCCAAATACCTCATTTACTTTGGTAGCCACACGCTTCGATG
34403221	CCCGCGTTAACCATACACCGCGAATGCTCTGGCCTCGAACGAACGATAGCTATGAAGTCCTCTGAAATCGGATGGGTCATCCGGTAGCCACACGCTTCGATG
34403273	CCCGCGTTAACCATACACCGCGAATGCTCTGGCCTCGAACGAACGATAGCAAGATGAATCCTAACTTGCCTCAGTGTCCTGCGGTAGCCACACGCTTCGATG
34403349	CCCGCGTTAACCATACACCGCGAATGCTCTGGCCTCGAACGAACGATAGCCTAAATTCTTATCCCTTCCACCAAATTCTGTGGGTAGCCACACGCTTCGATG
34403495	CCCGCGTTAACCATACACCGCGAATGCTCTGGCCTCGAACGAACGATAGCCGGAGATATTCTAAAGTGCTCTGTAAATGCTAGGTAGCCACACGCTTCGATG
34403629	CCCGCGTTAACCATACACCGCGAATGCTCTGGCCTCGAACGAACGATAGCAGGCTCTGCTCGCCTGGTGAACCCTGCTTCTCGGTAGCCACACGCTTCGATG
34403671	CCCGCGTTAACCATACACCGCGAATGCTCTGGCCTCGAACGAACGATAGCTGGTACAGGTATAGGGATGTTCAATGCACTACGGTAGCCACACGCTTCGATG
34403738	CCCGCGTTAACCATACACCGCGAATGCTCTGGCCTCGAACGAACGATAGCGTCACAAAACTTAAGCACAGTAGTTAAACTCCGGTAGCCACACGCTTCGATG
34403781	CCCGCGTTAACCATACACCGCGAATGCTCTGGCCTCGAACGAACGATAGCCGACATCCAAAGCCCTCCTTGTATAGTCTCTGGGTAGCCACACGCTTCGATG
34403823	CCCGCGTTAACCATACACCGCGAATGCTCTGGCCTCGAACGAACGATAGCTCACATGCCAGCCCTTACAAAGCATTAGTGCTGGTAGCCACACGCTTCGATG
34403902	CCCGCGTTAACCATACACCGCGAATGCTCTGGCCTCGAACGAACGATAGCGCCTCGATTAGGGTTTTACTTCAAACAAACAAGGTAGCCACACGCTTCGATG
34404633	CCCGCGTTAACCATACACCGCGAATGCTCTGGCCTCGAACGAACGATAGCCATTTCAGTAGTGTTAGGTATGTCACTGTTGTGGTAGCCACACGCTTCGATG
34404767	CCCGCGTTAACCATACACCGCGAATGCTCTGGCCTCGAACGAACGATAGCCCACCATTCTTTCTGCTTCTGTAAATTTGACTGGTAGCCACACGCTTCGATG
34405110	CCCGCGTTAACCATACACCGCGAATGCTCTGGCCTCGAACGAACGATAGCACTCATACAAGTGGAATCATACAGCATGTGTCGGTAGCCACACGCTTCGATG
34405180	CCCGCGTTAACCATACACCGCGAATGCTCTGGCCTCGAACGAACGATAGCCAATGTTCATTCATGTTCTAGCATGTGTCCAAGGTAGCCACACGCTTCGATG
34405318	CCCGCGTTAACCATACACCGCGAATGCTCTGGCCTCGAACGAACGATAGCCATTGTGAATGATGCTGCTAAGAACATAGGTAGGTAGCCACACGCTTCGATG
34405374	CCCGCGTTAACCATACACCGCGAATGCTCTGGCCTCGAACGAACGATAGCCCTTCACTTCTTTTGGGTATATACCTAGAAGTGGTAGCCACACGCTTCGATG
34405448	CCCGCGTTAACCATACACCGCGAATGCTCTGGCCTCGAACGAACGATAGCTAAAACTGTCATACTGTCTTCCATAGTGGCTGGGTAGCCACACGCTTCGATG
34405522	CCCGCGTTAACCATACACCGCGAATGCTCTGGCCTCGAACGAACGATAGCATCCTCGCTAACACTATTTTCTGTTGTGTTTCGGTAGCCACACGCTTCGATG
34405706	CCCGCGTTAACCATACACCGCGAATGCTCTGGCCTCGAACGAACGATAGCCTGGCTAATTGTTTATTTTCTGTGGAGACAGGGGTAGCCACACGCTTCGATG
34405801	CCCGCGTTAACCATACACCGCGAATGCTCTGGCCTCGAACGAACGATAGCGCCAAACTAACTGGTGGAATTACAGGTGTGAGGGTAGCCACACGCTTCGATG
34406063	CCCGCGTTAACCATACACCGCGAATGCTCTGGCCTCGAACGAACGATAGCGTGCTCTTCTTGATGTGTCATGTCTAAGAAATGGTAGCCACACGCTTCGATG
34406401	CCCGCGTTAACCATACACCGCGAATGCTCTGGCCTCGAACGAACGATAGCCCTGGCATGAAATCATTTCTAAATCCATTCTCGGTAGCCACACGCTTCGATG
34406531	CCCGCGTTAACCATACACCGCGAATGCTCTGGCCTCGAACGAACGATAGCTTCTTGTGGGATCTGGACTACTCATGTCCTGTGGTAGCCACACGCTTCGATG
34406573	CCCGCGTTAACCATACACCGCGAATGCTCTGGCCTCGAACGAACGATAGCGTTGGTCAAGGATTTGTTTGTCTGTTTACTCAGGTAGCCACACGCTTCGATG
34406617	CCCGCGTTAACCATACACCGCGAATGCTCTGGCCTCGAACGAACGATAGCGAGGCAGGAGGCAGATAAACTCTGGGCAGACAGGTAGCCACACGCTTCGATG
34406687	CCCGCGTTAACCATACACCGCGAATGCTCTGGCCTCGAACGAACGATAGCAAGCCTGAAACCCATGGCCCAAAGTGAGAACTGGTAGCCACACGCTTCGATG
34406736	CCCGCGTTAACCATACACCGCGAATGCTCTGGCCTCGAACGAACGATAGCGCTGTCTCTCAATTGGTTCTTTCTGAATAATGGGTAGCCACACGCTTCGATG
34406784	CCCGCGTTAACCATACACCGCGAATGCTCTGGCCTCGAACGAACGATAGCATGTTGCCTTTTCCAAAACCACCTACTGCCCGGGTAGCCACACGCTTCGATG
34406853	CCCGCGTTAACCATACACCGCGAATGCTCTGGCCTCGAACGAACGATAGCTCAGCCAGTAGAGAAGAGAATAAGCTGATGTCGGTAGCCACACGCTTCGATG
34406906	CCCGCGTTAACCATACACCGCGAATGCTCTGGCCTCGAACGAACGATAGCAAAGATGATGGCTGGATGTTGGAAAGAGGCAAGGTAGCCACACGCTTCGATG
34406948	CCCGCGTTAACCATACACCGCGAATGCTCTGGCCTCGAACGAACGATAGCGAAGAGAGAGGTAGAGAGGTCACTTGGTTTTAGGTAGCCACACGCTTCGATG
34407002	CCCGCGTTAACCATACACCGCGAATGCTCTGGCCTCGAACGAACGATAGCCAACCCTTTCCAGCTCTCCTCTCTGCTGAGAGGGTAGCCACACGCTTCGATG
34407046	CCCGCGTTAACCATACACCGCGAATGCTCTGGCCTCGAACGAACGATAGCCTCAATAAAATTCTCTGCATTCACCATCCTTCGGTAGCCACACGCTTCGATG
34407109	CCCGCGTTAACCATACACCGCGAATGCTCTGGCCTCGAACGAACGATAGCCACTGGACAAGAATTCAGTATGCACCAAGTGCGGTAGCCACACGCTTCGATG
34407253	CCCGCGTTAACCATACACCGCGAATGCTCTGGCCTCGAACGAACGATAGCATGGCAGAGCTAAGTGAGCATTGTAACACGCCGGTAGCCACACGCTTCGATG
34407342	CCCGCGTTAACCATACACCGCGAATGCTCTGGCCTCGAACGAACGATAGCAGAATTCACTTCTGCTGGCGCTAAAGCAGTGAGGTAGCCACACGCTTCGATG
34407384	CCCGCGTTAACCATACACCGCGAATGCTCTGGCCTCGAACGAACGATAGCGCACTCAGTCACCTATGCACTCCCTCCAGCAAGGTAGCCACACGCTTCGATG
34407434	CCCGCGTTAACCATACACCGCGAATGCTCTGGCCTCGAACGAACGATAGCAAACCCTAGTGAACAGAGTTTGCTCCCACTGGGGTAGCCACACGCTTCGATG
34407476	CCCGCGTTAACCATACACCGCGAATGCTCTGGCCTCGAACGAACGATAGCACCGGCTGGTTCCCACACTCCTTTGCTCATGTGGTAGCCACACGCTTCGATG
34407518	CCCGCGTTAACCATACACCGCGAATGCTCTGGCCTCGAACGAACGATAGCGCAAGGGCTTGAGCAGAGTGGGCTGAGTAAATGGTAGCCACACGCTTCGATG
34407608	CCCGCGTTAACCATACACCGCGAATGCTCTGGCCTCGAACGAACGATAGCGCTTTTGGAGCAGTCCTCTCCTTTATTTAATTGGTAGCCACACGCTTCGATG
34407947	CCCGCGTTAACCATACACCGCGAATGCTCTGGCCTCGAACGAACGATAGCGTCCTCTCCTTTAGAATGGAGAATATTTTCCTGGTAGCCACACGCTTCGATG
34408007	CCCGCGTTAACCATACACCGCGAATGCTCTGGCCTCGAACGAACGATAGCGCCTCTCAATTTTCACATACATACATATCACCGGTAGCCACACGCTTCGATG
34408058	CCCGCGTTAACCATACACCGCGAATGCTCTGGCCTCGAACGAACGATAGCGTACACTTTAATTAGGAAGGCCTGGATAGGGCGGTAGCCACACGCTTCGATG
34408402	CCCGCGTTAACCATACACCGCGAATGCTCTGGCCTCGAACGAACGATAGCCCTGGCCCAAACAGGTTCTGCATTTCTAAGACGGTAGCCACACGCTTCGATG
34408444	CCCGCGTTAACCATACACCGCGAATGCTCTGGCCTCGAACGAACGATAGCGCTACTAGCGGATGGAGCCACTTTAAGTAGGAGGTAGCCACACGCTTCGATG
34408486	CCCGCGTTAACCATACACCGCGAATGCTCTGGCCTCGAACGAACGATAGCCCTGAGATTATGTATGGCCTTTTGTTCCTGGGGGTAGCCACACGCTTCGATG
34408528	CCCGCGTTAACCATACACCGCGAATGCTCTGGCCTCGAACGAACGATAGCGGATCCTCCAGTCCAGATGCTAAAATATAAATGGTAGCCACACGCTTCGATG
34408582	CCCGCGTTAACCATACACCGCGAATGCTCTGGCCTCGAACGAACGATAGCGACAAACAGCTTCATAAAGTTTCACATAGCACGGTAGCCACACGCTTCGATG
34408637	CCCGCGTTAACCATACACCGCGAATGCTCTGGCCTCGAACGAACGATAGCCTCGCTCACAACAATGCTATATCTTATGAGTTGGTAGCCACACGCTTCGATG
34408715	CCCGCGTTAACCATACACCGCGAATGCTCTGGCCTCGAACGAACGATAGCGAGAGTTTACCACAGGGCTATGTCACAATTTTGGTAGCCACACGCTTCGATG
34408761	CCCGCGTTAACCATACACCGCGAATGCTCTGGCCTCGAACGAACGATAGCCACTTTTGCCTTTGTAGATCACTTTCCTCCATGGTAGCCACACGCTTCGATG
34408822	CCCGCGTTAACCATACACCGCGAATGCTCTGGCCTCGAACGAACGATAGCGCACTGAGATAAGGATAAATATACTACAGGCAGGTAGCCACACGCTTCGATG
34408926	CCCGCGTTAACCATACACCGCGAATGCTCTGGCCTCGAACGAACGATAGCGTATCATTGGCGCTAGGCCCTGTATTTACTGTGGTAGCCACACGCTTCGATG
34408968	CCCGCGTTAACCATACACCGCGAATGCTCTGGCCTCGAACGAACGATAGCAATGCTGGCCTTGGTTTGTTGAAGACTCTAATGGTAGCCACACGCTTCGATG
34409013	CCCGCGTTAACCATACACCGCGAATGCTCTGGCCTCGAACGAACGATAGCGGTAAGACTGGCAGCCATACAATAGTTGGCAGGGTAGCCACACGCTTCGATG
34409055	CCCGCGTTAACCATACACCGCGAATGCTCTGGCCTCGAACGAACGATAGCTCCCACAATTAATGGGCAGAGGCAGATGGTTGGGTAGCCACACGCTTCGATG
34409097	CCCGCGTTAACCATACACCGCGAATGCTCTGGCCTCGAACGAACGATAGCGATTTTCAGACAAGATGCTATCTGAAACTGGAGGTAGCCACACGCTTCGATG
34409140	CCCGCGTTAACCATACACCGCGAATGCTCTGGCCTCGAACGAACGATAGCGTTGTTAGTTGGTCATAATTTTCCATTGCTGCGGTAGCCACACGCTTCGATG
34409519	CCCGCGTTAACCATACACCGCGAATGCTCTGGCCTCGAACGAACGATAGCCTCTGTTAGTTTGTATGGTGTTAACCCTAGAAGGTAGCCACACGCTTCGATG
34409593	CCCGCGTTAACCATACACCGCGAATGCTCTGGCCTCGAACGAACGATAGCCCAAAGTTAGACTTTAACACAGGTACAATTGCGGTAGCCACACGCTTCGATG
34409646	CCCGCGTTAACCATACACCGCGAATGCTCTGGCCTCGAACGAACGATAGCGTCCCTTGTTGCAAAAGCAGATGTATACATATGGTAGCCACACGCTTCGATG
34409729	CCCGCGTTAACCATACACCGCGAATGCTCTGGCCTCGAACGAACGATAGCCACAGTCTTCTCTTGTAAATACAAGTGACTCAGGTAGCCACACGCTTCGATG
34409830	CCCGCGTTAACCATACACCGCGAATGCTCTGGCCTCGAACGAACGATAGCAGGGTAGGAGACTAGGTAGAACCAGATGCTAAGGTAGCCACACGCTTCGATG
34409872	CCCGCGTTAACCATACACCGCGAATGCTCTGGCCTCGAACGAACGATAGCGCAAAATATCTTGGATAGATGGACTGAGAGTAGGTAGCCACACGCTTCGATG
34409926	CCCGCGTTAACCATACACCGCGAATGCTCTGGCCTCGAACGAACGATAGCTCAGAAAAGAAGATTCATGACAGGACCAAATCGGTAGCCACACGCTTCGATG
34409968	CCCGCGTTAACCATACACCGCGAATGCTCTGGCCTCGAACGAACGATAGCAAGGGAAACAGAGGAAAATGCTGGCCTGTCATGGTAGCCACACGCTTCGATG
34410042	CCCGCGTTAACCATACACCGCGAAACATCGGCCACGGTCCCGTTGAACTTGGGTGCATACCTCATAACTTTCATCATAAGTTGGTAGCCACACGCTTCGATG
34410128	CCCGCGTTAACCATACACCGCGAAACATCGGCCACGGTCCCGTTGAACTTGATTAGGGTTTTCAGTGCTCAACCTGGCTGGTGGTAGCCACACGCTTCGATG
34410181	CCCGCGTTAACCATACACCGCGAAACATCGGCCACGGTCCCGTTGAACTTGGTCTGGCTTTTCCTCTAATATTCAGACTTATGGTAGCCACACGCTTCGATG
34410223	CCCGCGTTAACCATACACCGCGAAACATCGGCCACGGTCCCGTTGAACTTACCTACAGCAAGGAAGGCCTACCAGGAAAATGGGTAGCCACACGCTTCGATG
34410311	CCCGCGTTAACCATACACCGCGAAACATCGGCCACGGTCCCGTTGAACTTAATTGAATGCAGAGCTTTGAAGGTTAAATGGCGGTAGCCACACGCTTCGATG
34410353	CCCGCGTTAACCATACACCGCGAAACATCGGCCACGGTCCCGTTGAACTTGCAGCTGGTTAGCAATGCATTCACTCTTCTTTGGTAGCCACACGCTTCGATG
34410395	CCCGCGTTAACCATACACCGCGAAACATCGGCCACGGTCCCGTTGAACTTTAAGTCAAGTTCTGGTCTGGAAAAGGGTGGTGGGTAGCCACACGCTTCGATG
34410461	CCCGCGTTAACCATACACCGCGAAACATCGGCCACGGTCCCGTTGAACTTGGAGTTCTCGGGTAGTGAGGACCCAAATGTTCGGTAGCCACACGCTTCGATG
34410816	CCCGCGTTAACCATACACCGCGAAACATCGGCCACGGTCCCGTTGAACTTAAGTGAATCACAGGAACCAGATGTACCATATAGGTAGCCACACGCTTCGATG
34410900	CCCGCGTTAACCATACACCGCGAAACATCGGCCACGGTCCCGTTGAACTTGAACAACTCAGAAACAAAGCAAACGACTTCTTGGTAGCCACACGCTTCGATG
34411023	CCCGCGTTAACCATACACCGCGAAACATCGGCCACGGTCCCGTTGAACTTGTCATTTGAGCCTCTATATTTCAACACCCAAGGGTAGCCACACGCTTCGATG
34411423	CCCGCGTTAACCATACACCGCGAAACATCGGCCACGGTCCCGTTGAACTTCCCAAATCCTATAATTACATGTGCAACTGTACGGTAGCCACACGCTTCGATG
34411468	CCCGCGTTAACCATACACCGCGAAACATCGGCCACGGTCCCGTTGAACTTACAGATGACCTGGCCATGGAATAAACATAGCTGGTAGCCACACGCTTCGATG
34411510	CCCGCGTTAACCATACACCGCGAAACATCGGCCACGGTCCCGTTGAACTTAGTGAGGGCATCCTGTGAACTTCCAGAAAACTGGTAGCCACACGCTTCGATG
34411552	CCCGCGTTAACCATACACCGCGAAACATCGGCCACGGTCCCGTTGAACTTCATCTTCTTGAGTAAAGGTTTTGGCTGATTTGGGTAGCCACACGCTTCGATG
34411616	CCCGCGTTAACCATACACCGCGAAACATCGGCCACGGTCCCGTTGAACTTGACTAATGTATGGCAGCTCTAGAGAAATAGATGGTAGCCACACGCTTCGATG
34411699	CCCGCGTTAACCATACACCGCGAAACATCGGCCACGGTCCCGTTGAACTTCCAGGGCGTGGTCAGGAATTCCTGGCAGGAATGGTAGCCACACGCTTCGATG
34411748	CCCGCGTTAACCATACACCGCGAAACATCGGCCACGGTCCCGTTGAACTTGGTGGAGATGCTGTAAAAGAGAATTCAAGTAAGGTAGCCACACGCTTCGATG
34411790	CCCGCGTTAACCATACACCGCGAAACATCGGCCACGGTCCCGTTGAACTTTGCATGATCACTTTAATCTTGGGAGTTTGCGGGGTAGCCACACGCTTCGATG
34411832	CCCGCGTTAACCATACACCGCGAAACATCGGCCACGGTCCCGTTGAACTTGGAGTCTGAACAGTTGTTTTAAACTGAGAGTTGGTAGCCACACGCTTCGATG
34411926	CCCGCGTTAACCATACACCGCGAAACATCGGCCACGGTCCCGTTGAACTTCACATACAAAACAGAGTGCTAGCTGTTATCATGGTAGCCACACGCTTCGATG
34412023	CCCGCGTTAACCATACACCGCGAAACATCGGCCACGGTCCCGTTGAACTTTTATGGGTTATGTGAGATATTTTGATCCAGGCGGTAGCCACACGCTTCGATG
34412488	CCCGCGTTAACCATACACCGCGAAACATCGGCCACGGTCCCGTTGAACTTGTCTCCATTTCGTGCTATCAAATACTATGTCTGGTAGCCACACGCTTCGATG
34412632	CCCGCGTTAACCATACACCGCGAAACATCGGCCACGGTCCCGTTGAACTTTCAGTTCAATCGTGTTGAATTTTAGATCCCACGGTAGCCACACGCTTCGATG
34413072	CCCGCGTTAACCATACACCGCGAAACATCGGCCACGGTCCCGTTGAACTTACATACACGTCAGCATTTGTTATTGCCTTTTGGGTAGCCACACGCTTCGATG
34413368	CCCGCGTTAACCATACACCGCGAAACATCGGCCACGGTCCCGTTGAACTTGTTGTTCACTTTACTGATTGCTTCCTTTGCTGGGTAGCCACACGCTTCGATG
34414370	CCCGCGTTAACCATACACCGCGAAACATCGGCCACGGTCCCGTTGAACTTCTTGTCCTGCTACACGGTGAGAGATATGGGTCGGTAGCCACACGCTTCGATG
34414586	CCCGCGTTAACCATACACCGCGAAACATCGGCCACGGTCCCGTTGAACTTGCTCTTTTGATTACTACAGCTCTGTAGTACAAGGTAGCCACACGCTTCGATG
34414794	CCCGCGTTAACCATACACCGCGAAACATCGGCCACGGTCCCGTTGAACTTGTCATACTGCAGATGTTGCCAATTGACAATTAGGTAGCCACACGCTTCGATG
34414899	CCCGCGTTAACCATACACCGCGAAACATCGGCCACGGTCCCGTTGAACTTCCTGACTAAACTGACAAACCTGAACATTGTAAGGTAGCCACACGCTTCGATG
34414965	CCCGCGTTAACCATACACCGCGAAACATCGGCCACGGTCCCGTTGAACTTGACCTCAATGATTCTCAAACTTATGTGTGTGTGGTAGCCACACGCTTCGATG
34415084	CCCGCGTTAACCATACACCGCGAAACATCGGCCACGGTCCCGTTGAACTTGGGCAGTTCCATGTTTACAAGCTTGTGATGTCGGTAGCCACACGCTTCGATG
34415126	CCCGCGTTAACCATACACCGCGAAACATCGGCCACGGTCCCGTTGAACTTGCCGCAAGTTTGAGAGCTGCTGGCCTATCTCAGGTAGCCACACGCTTCGATG
34415246	CCCGCGTTAACCATACACCGCGAAACATCGGCCACGGTCCCGTTGAACTTCGACTTTCCAGAAGCAGAAATGGTATGTCCATGGTAGCCACACGCTTCGATG
34415303	CCCGCGTTAACCATACACCGCGAAACATCGGCCACGGTCCCGTTGAACTTTCTAGCTTTGACTCAACAGTTAAAACAGTGCAGGTAGCCACACGCTTCGATG
34415384	CCCGCGTTAACCATACACCGCGAAACATCGGCCACGGTCCCGTTGAACTTCCTGGCTGTGTCAATTACTAGCAGTGAGACCTGGTAGCCACACGCTTCGATG
34415426	CCCGCGTTAACCATACACCGCGAAACATCGGCCACGGTCCCGTTGAACTTGCTTCATGTTGAGCCTTAGTTTCTGCATGTGGGGTAGCCACACGCTTCGATG
34415515	CCCGCGTTAACCATACACCGCGAAACATCGGCCACGGTCCCGTTGAACTTAATGTAAATAAGGCACCTACCACAGCTATAGGGGTAGCCACACGCTTCGATG
34415557	CCCGCGTTAACCATACACCGCGAAACATCGGCCACGGTCCCGTTGAACTTGCAATCAATAAATGGAACTATTGGCCAGGCGTGGTAGCCACACGCTTCGATG
34415930	CCCGCGTTAACCATACACCGCGAAACATCGGCCACGGTCCCGTTGAACTTGTGATTAATGCAGGATTAGAAACAGGATCAACGGTAGCCACACGCTTCGATG
34416004	CCCGCGTTAACCATACACCGCGAAACATCGGCCACGGTCCCGTTGAACTTCTGGAAAGGGTGAAACATACAAGTGTGTATATGGTAGCCACACGCTTCGATG
34416182	CCCGCGTTAACCATACACCGCGAAACATCGGCCACGGTCCCGTTGAACTTAGATGGCCACCTGTTTCATATTCTAGGCAACAGGTAGCCACACGCTTCGATG
34416224	CCCGCGTTAACCATACACCGCGAAACATCGGCCACGGTCCCGTTGAACTTAAGCTATGGAAATCCAAGATTTAGGAGACTGGGGTAGCCACACGCTTCGATG
34416266	CCCGCGTTAACCATACACCGCGAAACATCGGCCACGGTCCCGTTGAACTTTAAGCCAAAGTTATCCCTCAAAACCAGAATGCGGTAGCCACACGCTTCGATG
34416354	CCCGCGTTAACCATACACCGCGAAACATCGGCCACGGTCCCGTTGAACTTCCGAAAAGTGATAATAGTAATCAGCAAGCAGAGGTAGCCACACGCTTCGATG
34416463	CCCGCGTTAACCATACACCGCGAAACATCGGCCACGGTCCCGTTGAACTTAACTACATTTCCAGTGGAGAAATTCAATTGCCGGTAGCCACACGCTTCGATG
34416505	CCCGCGTTAACCATACACCGCGAAACATCGGCCACGGTCCCGTTGAACTTCTTATGCAACTCTGGTTCTCAAAGGTCCCTAAGGTAGCCACACGCTTCGATG
34416652	CCCGCGTTAACCATACACCGCGAAACATCGGCCACGGTCCCGTTGAACTTAACAGAGATGGACAGTGCTGATGATAGAGTCGGGTAGCCACACGCTTCGATG
34416694	CCCGCGTTAACCATACACCGCGAAACATCGGCCACGGTCCCGTTGAACTTTACTTTTGCCCTTCTCTTGGAGCTGGTCAGAGGGTAGCCACACGCTTCGATG
34416761	CCCGCGTTAACCATACACCGCGAAACATCGGCCACGGTCCCGTTGAACTTCAAGATCTACTGGCAGAGATCCTGATGGGCTGGGTAGCCACACGCTTCGATG
34416820	CCCGCGTTAACCATACACCGCGAAACATCGGCCACGGTCCCGTTGAACTTCAGCACACATCTATGGAACAATGCAACTGTAAGGTAGCCACACGCTTCGATG
34416862	CCCGCGTTAACCATACACCGCGAAACATCGGCCACGGTCCCGTTGAACTTGCTAGGTACCCATACAGAATAAGTACCTTACAGGTAGCCACACGCTTCGATG
34416913	CCCGCGTTAACCATACACCGCGAAACATCGGCCACGGTCCCGTTGAACTTTGCAGTCTTACAATTAATGATCCATGTGTGAGGGTAGCCACACGCTTCGATG
34416955	CCCGCGTTAACCATACACCGCGAAACATCGGCCACGGTCCCGTTGAACTTCTAATGGCAGTAACAGAGGGTTTGCAGATATGGGTAGCCACACGCTTCGATG
34417018	CCCGCGTTAACCATACACCGCGAAACATCGGCCACGGTCCCGTTGAACTTGGAGTTCTATTACGGAATGAATCTTCTCTTGAGGTAGCCACACGCTTCGATG
34417108	CCCGCGTTAACCATACACCGCGAAACATCGGCCACGGTCCCGTTGAACTTCAGGCACCTGGGTCTCGTCTGAATATTCTAGTGGTAGCCACACGCTTCGATG
34417150	CCCGCGTTAACCATACACCGCGAAACATCGGCCACGGTCCCGTTGAACTTCACCCAGTAGCTCTTTGTTCCTTTATTCATTTGGTAGCCACACGCTTCGATG
34417237	CCCGCGTTAACCATACACCGCGAAACATCGGCCACGGTCCCGTTGAACTTGAGCTGGAGTTACAATGGTGAGTTAGACAAACGGTAGCCACACGCTTCGATG
34417279	CCCGCGTTAACCATACACCGCGAAACATCGGCCACGGTCCCGTTGAACTTCCTAAGAGGCTACTGACAGGTAAATAAGTAAAGGTAGCCACACGCTTCGATG
34417442	CCCGCGTTAACCATACACCGCGAAACATCGGCCACGGTCCCGTTGAACTTAGTTATTTTCAGAGAAGGTGGGAGGATGGATGGGTAGCCACACGCTTCGATG
34417484	CCCGCGTTAACCATACACCGCGAAACATCGGCCACGGTCCCGTTGAACTTGGCAGAGACAGGAGTGAGTGTTCTCCGCAGAGGGTAGCCACACGCTTCGATG
34417548	CCCGCGTTAACCATACACCGCGAAACATCGGCCACGGTCCCGTTGAACTTTTGCAGGGTATGTCCAACCAAATGGCCCAAGAGGTAGCCACACGCTTCGATG
34417590	CCCGCGTTAACCATACACCGCGAAACATCGGCCACGGTCCCGTTGAACTTATACGGTGGAGTATGTATGTGTGTGATGTTGAGGTAGCCACACGCTTCGATG
34417632	CCCGCGTTAACCATACACCGCGAAACATCGGCCACGGTCCCGTTGAACTTGGGTAGAAAGCAAAGCCAGGAACAAGAAGAAGGGTAGCCACACGCTTCGATG
34417790	CCCGCGTTAACCATACACCGCGAAACATCGGCCACGGTCCCGTTGAACTTAACAAAAGAAATATTAGCTGGGCAGTCCCTGCGGTAGCCACACGCTTCGATG
34418032	CCCGCGTTAACCATACACCGCGAAACATCGGCCACGGTCCCGTTGAACTTGTTGATGTCATTAAATCTGAGCAGATTCTGTGGGTAGCCACACGCTTCGATG
34418086	CCCGCGTTAACCATACACCGCGAAACATCGGCCACGGTCCCGTTGAACTTCTTCGGTTTCTATGCTAGCTATTGATGCTTCCGGTAGCCACACGCTTCGATG
34418128	CCCGCGTTAACCATACACCGCGAAACATCGGCCACGGTCCCGTTGAACTTCTGTTAAAGCCTATCTATTCCCAACTAACTGTGGTAGCCACACGCTTCGATG
34418175	CCCGCGTTAACCATACACCGCGAAACATCGGCCACGGTCCCGTTGAACTTCAGCAGTTTCGTCAATGTGAGTAAGAAAACTAGGTAGCCACACGCTTCGATG
34418236	CCCGCGTTAACCATACACCGCGAAACATCGGCCACGGTCCCGTTGAACTTCTGTCCACAGAAAGCCTATAAAGTATTTGAACGGTAGCCACACGCTTCGATG
34418305	CCCGCGTTAACCATACACCGCGAAACATCGGCCACGGTCCCGTTGAACTTCCTAAGTGCAAAGATCATGTTTTCCCAGATTCGGTAGCCACACGCTTCGATG
34418347	CCCGCGTTAACCATACACCGCGAAACATCGGCCACGGTCCCGTTGAACTTAAGTAATCAACCCTTAACCAGCTGCAGCCAGCGGTAGCCACACGCTTCGATG
34418403	CCCGCGTTAACCATACACCGCGAAACATCGGCCACGGTCCCGTTGAACTTAAACACAAGCATACTCCTTCCACTCACATGCTGGTAGCCACACGCTTCGATG
34418483	CCCGCGTTAACCATACACCGCGAAACATCGGCCACGGTCCCGTTGAACTTCCACAAAGCCTCAAGCAGCAGGAACATGTAATGGTAGCCACACGCTTCGATG
34418582	CCCGCGTTAACCATACACCGCGAAACATCGGCCACGGTCCCGTTGAACTTCTGTCGGCAACAATACACCTGAAAATTTGATTGGTAGCCACACGCTTCGATG
34418624	CCCGCGTTAACCATACACCGCGAAACATCGGCCACGGTCCCGTTGAACTTAGTTTCCCAAACTTTTGTGTTGATACAGACAGGGTAGCCACACGCTTCGATG
34418666	CCCGCGTTAACCATACACCGCGAAACATCGGCCACGGTCCCGTTGAACTTGTAGTAGGAGATTCTAAACAGCTCAACCCAAAGGTAGCCACACGCTTCGATG
34418708	CCCGCGTTAACCATACACCGCGAAACATCGGCCACGGTCCCGTTGAACTTCTCAATATGAACAAAAGAGAGTTGCCAGAGGGGGTAGCCACACGCTTCGATG
34418828	CCCGCGTTAACCATACACCGCGAAACATCGGCCACGGTCCCGTTGAACTTGTAAATGACAGATCCCTGGGCTTTTCATGGTGGGTAGCCACACGCTTCGATG
34418870	CCCGCGTTAACCATACACCGCGAAACATCGGCCACGGTCCCGTTGAACTTCCTGACCTAGACTACCATCCTTCACTCCTCTGGGTAGCCACACGCTTCGATG
34418913	CCCGCGTTAACCATACACCGCGAAACATCGGCCACGGTCCCGTTGAACTTCACATGGTGATGGGAACCTGGGAATCCTCAGGGGTAGCCACACGCTTCGATG
34418968	CCCGCGTTAACCATACACCGCGAAACATCGGCCACGGTCCCGTTGAACTTTGACTGCAGCAGGAGAATGTTCTTGTCTCAATGGTAGCCACACGCTTCGATG
34419030	CCCGCGTTAACCATACACCGCGAAACATCGGCCACGGTCCCGTTGAACTTCCCTAACAGCTTAATCCTTATGTTAAAACCTCGGTAGCCACACGCTTCGATG
34419147	CCCGCGTTAACCATACACCGCGAAACATCGGCCACGGTCCCGTTGAACTTTTGTTCCTTGCTCTAATACTCAAACCAGGAAAGGTAGCCACACGCTTCGATG
34419189	CCCGCGTTAACCATACACCGCGAAACATCGGCCACGGTCCCGTTGAACTTTAGCACTTTTCTGTCTCAGTGGTGCACATACAGGTAGCCACACGCTTCGATG
34419231	CCCGCGTTAACCATACACCGCGAAACATCGGCCACGGTCCCGTTGAACTTCCAATTATAACTCAAACTGCAGGCTCAAACTCGGTAGCCACACGCTTCGATG
34419551	CCCGCGTTAACCATACACCGCGAAACATCGGCCACGGTCCCGTTGAACTTCAGTTGTGTATCCATCACAATTTTAGAACACGGGTAGCCACACGCTTCGATG
34419636	CCCGCGTTAACCATACACCGCGAAACATCGGCCACGGTCCCGTTGAACTTCCGTATATCCTTAGGCAACCACTAATCTGCTGGGTAGCCACACGCTTCGATG
34419772	CCCGCGTTAACCATACACCGCGAAACATCGGCCACGGTCCCGTTGAACTTGGTTCACCATGTTGTAGCATGTATAGTATTTCGGTAGCCACACGCTTCGATG
34419853	CCCGCGTTAACCATACACCGCGAAACATCGGCCACGGTCCCGTTGAACTTCTTTCCATTAATCACTTATGGGCATTTGGGTGGGTAGCCACACGCTTCGATG
34419925	CCCGCGTTAACCATACACCGCGAAACATCGGCCACGGTCCCGTTGAACTTCATTCATACACAAGCTTTTGGGTGAACAGATTGGTAGCCACACGCTTCGATG
34419968	CCCGCGTTAACCATACACCGCGAAACATCGGCCACGGTCCCGTTGAACTTTGGTATTCTCTTAGGTGAGTATCTAGAAGTGAGGTAGCCACACGCTTCGATG
34420036	CCCGCGTTAACCATACACCGCGAAACATCGGCCACGGTCCCGTTGAACTTTGAGGAACTACTAGACTATGTTCCAAAGAACTGGTAGCCACACGCTTCGATG
34420090	CCCGCGTTAACCATACACCGCGAAACATCGGCCACGGTCCCGTTGAACTTGCAATGTATGAGGATTCCAGTTTCTCCACATCGGTAGCCACACGCTTCGATG
34420195	CCCGCGTTAACCATACACCGCGAAACATCGGCCACGGTCCCGTTGAACTTGGTTTTGGTTTGCACTTCCCTGATGGCAAATGGGTAGCCACACGCTTCGATG
34420237	CCCGCGTTAACCATACACCGCGAAACATCGGCCACGGTCCCGTTGAACTTCCTTTTCATGTGCTTATTGGTCATGTATATCCGGTAGCCACACGCTTCGATG
34420283	CCCGCGTTAACCATACACCGCGAAACATCGGCCACGGTCCCGTTGAACTTCCTATTCAGAGTCTTTGTCCATAATTGTGTTGGGTAGCCACACGCTTCGATG
34420419	CCCGCGTTAACCATACACCGCGAAACATCGGCCACGGTCCCGTTGAACTTGATTTGCAACTGTTTTCTACCATCCTATGAGTGGTAGCCACACGCTTCGATG
34420465	CCCGCGTTAACCATACACCGCGAAACATCGGCCACGGTCCCGTTGAACTTGATAGCACAAACCTTAAGGCACAAAAGCTTTTGGTAGCCACACGCTTCGATG
34420581	CCCGCGTTAACCATACACCGCGAAACATCGGCCACGGTCCCGTTGAACTTCTTGGCCCTTTACAATTTCCAACTCCCTGGTTGGTAGCCACACGCTTCGATG
34420842	CCCGCGTTAACCATACACCGCGAAACATCGGCCACGGTCCCGTTGAACTTCTTCTGCTGTCATATCTAAGAAACCATTGACTGGTAGCCACACGCTTCGATG
34421007	CCCGCGTTAACCATACACCGCGAAACATCGGCCACGGTCCCGTTGAACTTGATTGTTCCAGCAATATCATCTCTGAAAAGACGGTAGCCACACGCTTCGATG
34421060	CCCGCGTTAACCATACACCGCGAAACATCGGCCACGGTCCCGTTGAACTTGACACCATTGAGGAAAATCAACTGACCATAAAGGTAGCCACACGCTTCGATG
34421137	CCCGCGTTAACCATACACCGCGAAACATCGGCCACGGTCCCGTTGAACTTGTCTGTTCTTATACCATCATCACCATCTTGATGGTAGCCACACGCTTCGATG
34421180	CCCGCGTTAACCATACACCGCGAAACATCGGCCACGGTCCCGTTGAACTTTGTAGTAAGTCTTGAAACCAGGAGTGTGAGTCGGTAGCCACACGCTTCGATG
34421293	CCCGCGTTAACCATACACCGCGAAACATCGGCCACGGTCCCGTTGAACTTTTTCTGCAAAGTCAGCTGTAATTCCGATAGGGGGTAGCCACACGCTTCGATG
34421371	CCCGCGTTAACCATACACCGCGAAACATCGGCCACGGTCCCGTTGAACTTTATTCAGTGTTCCAAGCCATTAACATGGGATGGGTAGCCACACGCTTCGATG
34421551	CCCGCGTTAACCATACACCGCGAAACATCGGCCACGGTCCCGTTGAACTTGTCTGCTCATTGCTTCTGTACAGAAATACAATGGTAGCCACACGCTTCGATG
34421598	CCCGCGTTAACCATACACCGCGAAACATCGGCCACGGTCCCGTTGAACTTGTCCTTGTCTTCTGCAATCTTGCGTATATGCCGGTAGCCACACGCTTCGATG
34421640	CCCGCGTTAACCATACACCGCGAAACATCGGCCACGGTCCCGTTGAACTTGGCATAGATAGATAGATAACTGGAACACCAATGGTAGCCACACGCTTCGATG
34421685	CCCGCGTTAACCATACACCGCGAAACATCGGCCACGGTCCCGTTGAACTTCACAATATCCACCTTTAACCTCTTTCCTATCTGGTAGCCACACGCTTCGATG
34421728	CCCGCGTTAACCATACACCGCGAAACATCGGCCACGGTCCCGTTGAACTTTCTGCTTTTAGTTCAGGGCCTCACACCTACTGGGTAGCCACACGCTTCGATG
34421770	CCCGCGTTAACCATACACCGCGAAACATCGGCCACGGTCCCGTTGAACTTATCCTCATAGACTTCTAACAGAGCTTTCTGCTGGTAGCCACACGCTTCGATG
34421854	CCCGCGTTAACCATACACCGCGAAACATCGGCCACGGTCCCGTTGAACTTCTGAAAGACAAGACTTTCACGCAATTTACTTGGGTAGCCACACGCTTCGATG
34421968	CCCGCGTTAACCATACACCGCGAAACATCGGCCACGGTCCCGTTGAACTTAATGTATACTCCTGTCACCTTCCAATGTAACTGGTAGCCACACGCTTCGATG
34422002	CCCGCGTTAACCATACACCGCGAAACATCGGCCACGGTCCCGTTGAACTTTGTAAGCCTTCAGACACACTGGTTACTTTATTGGTAGCCACACGCTTCGATG
34422086	CCCGCGTTAACCATACACCGCGAAACATCGGCCACGGTCCCGTTGAACTTGGATACCTCTGTGAATCTTTTCTTTCTAGTCTGGTAGCCACACGCTTCGATG
34422140	CCCGCGTTAACCATACACCGCGAAACATCGGCCACGGTCCCGTTGAACTTTCTTCCTCTGGGAGCTCAGAAAGTCCTACATTGGTAGCCACACGCTTCGATG
34422182	CCCGCGTTAACCATACACCGCGAAACATCGGCCACGGTCCCGTTGAACTTGCTGAGCCTAATACATTACAATGAAGTTGGAAGGTAGCCACACGCTTCGATG
34422244	CCCGCGTTAACCATACACCGCGAAACATCGGCCACGGTCCCGTTGAACTTAGCATCCAAATAAAAGAGGAGAGGGTAAGAAAGGTAGCCACACGCTTCGATG
34422286	CCCGCGTTAACCATACACCGCGAAACATCGGCCACGGTCCCGTTGAACTTAAATGTAACTTCAAAGTACAGTCTCTAGGCTCGGTAGCCACACGCTTCGATG
34422328	CCCGCGTTAACCATACACCGCGAAACATCGGCCACGGTCCCGTTGAACTTGATGAGCTGGAAAATGGAAACGTTGTTAATTGGGTAGCCACACGCTTCGATG
34422380	CCCGCGTTAACCATACACCGCGAAACATCGGCCACGGTCCCGTTGAACTTCCATGATCAAAGGAGATAGGCTTTTGTGAAATGGTAGCCACACGCTTCGATG
34422451	CCCGCGTTAACCATACACCGCGAAACATCGGCCACGGTCCCGTTGAACTTGTTTCCCAGGAAATTAACCTCCTGTTCATTTTGGTAGCCACACGCTTCGATG
34422555	CCCGCGTTAACCATACACCGCGAAACATCGGCCACGGTCCCGTTGAACTTGGAAGGAAGCCAGTATCATTTCTTAATTTACGGGTAGCCACACGCTTCGATG
34422721	CCCGCGTTAACCATACACCGCGAAACATCGGCCACGGTCCCGTTGAACTTCCTTCCACATATACAAAGGATGTACAATACGAGGTAGCCACACGCTTCGATG
34422817	CCCGCGTTAACCATACACCGCGAAACATCGGCCACGGTCCCGTTGAACTTGTCTATCTTAAGACACAGGCTTATTTGGGTTAGGTAGCCACACGCTTCGATG
34422948	CCCGCGTTAACCATACACCGCGAAACATCGGCCACGGTCCCGTTGAACTTGGAGTTTGGTATATACTAAAACCTCTGCAGTAGGTAGCCACACGCTTCGATG
34423063	CCCGCGTTAACCATACACCGCGAAACATCGGCCACGGTCCCGTTGAACTTACTTACAGTTCAAAAGGCACACCATAGGAATGGGTAGCCACACGCTTCGATG
34423105	CCCGCGTTAACCATACACCGCGAAACATCGGCCACGGTCCCGTTGAACTTGTGCTTTAGTAGCCAAGATACACAGTTAAAAGGGTAGCCACACGCTTCGATG
34423211	CCCGCGTTAACCATACACCGCGAAACATCGGCCACGGTCCCGTTGAACTTCTGAGATGTGGTAGAAACAGATGAAAACATTCGGTAGCCACACGCTTCGATG
34423337	CCCGCGTTAACCATACACCGCGAAACATCGGCCACGGTCCCGTTGAACTTTATGTCAAGGGTGACAGTAATGCCTACTTAGTGGTAGCCACACGCTTCGATG
34423379	CCCGCGTTAACCATACACCGCGAAACATCGGCCACGGTCCCGTTGAACTTATTCAAAGGTCAAATACTGGCCGGGAGCTATGGGTAGCCACACGCTTCGATG
34423968	CCCGCGTTAACCATACACCGCGAAACATCGGCCACGGTCCCGTTGAACTTCTCCACCTCCACCCTTCTTTATTTTCTCCTAGGGTAGCCACACGCTTCGATG
34424033	CCCGCGTTAACCATACACCGCGAAACATCGGCCACGGTCCCGTTGAACTTGAGTTAGGCTGTCTGCTTTAACAGTTATTAACGGTAGCCACACGCTTCGATG
34424076	CCCGCGTTAACCATACACCGCGAAACATCGGCCACGGTCCCGTTGAACTTGGGCAAACCAGTTAAATTCTCTGAACTTTCATGGTAGCCACACGCTTCGATG
34424144	CCCGCGTTAACCATACACCGCGAAACATCGGCCACGGTCCCGTTGAACTTTTGTGAGGACAAAAGGAGTGAATACGAGTGCTGGTAGCCACACGCTTCGATG
34424186	CCCGCGTTAACCATACACCGCGAAACATCGGCCACGGTCCCGTTGAACTTCCTGGCAGTATTCGTTAAGTGTTAGCTATTATGGTAGCCACACGCTTCGATG
34424269	CCCGCGTTAACCATACACCGCGAAACATCGGCCACGGTCCCGTTGAACTTCTAGAAAGGGTGAAATGTTTGTGTTCTTTAGCGGTAGCCACACGCTTCGATG
34424378	CCCGCGTTAACCATACACCGCGAAACATCGGCCACGGTCCCGTTGAACTTTAAAGCTGCAATCAAACACTAACTCTTGGGAGGGTAGCCACACGCTTCGATG
34424459	CCCGCGTTAACCATACACCGCGAAACATCGGCCACGGTCCCGTTGAACTTGACTTAGGCAAGTTGTTTTGAGTAAACAGGTAGGTAGCCACACGCTTCGATG
34424504	CCCGCGTTAACCATACACCGCGAAACATCGGCCACGGTCCCGTTGAACTTGAGCTCATGAGTAGGAATCAAGATTTGAATGTGGTAGCCACACGCTTCGATG
34424576	CCCGCGTTAACCATACACCGCGAAACATCGGCCACGGTCCCGTTGAACTTGCTGATGCTTCACACACATAATGTTTAAGTTCGGTAGCCACACGCTTCGATG
34424624	CCCGCGTTAACCATACACCGCGAAACATCGGCCACGGTCCCGTTGAACTTGGATCACAAACTAGATCAAGTGATTCAGCAAAGGTAGCCACACGCTTCGATG
34424667	CCCGCGTTAACCATACACCGCGAAACATCGGCCACGGTCCCGTTGAACTTGGCAATGCATTCATTGAATGCTGTTCCAAATAGGTAGCCACACGCTTCGATG
34424807	CCCGCGTTAACCATACACCGCGAAACATCGGCCACGGTCCCGTTGAACTTCAGGCTATAGTGAAGGAGCTTAAGTTTGTTAAGGTAGCCACACGCTTCGATG
34424849	CCCGCGTTAACCATACACCGCGAAACATCGGCCACGGTCCCGTTGAACTTTTTAGCTCGGCTTCTAGGCCAGCCTTCAGGAAGGTAGCCACACGCTTCGATG
34424891	CCCGCGTTAACCATACACCGCGAAACATCGGCCACGGTCCCGTTGAACTTGCTTCAGATGACATAAAATCTAAATGTCTCCCGGTAGCCACACGCTTCGATG
34424962	CCCGCGTTAACCATACACCGCGAAACATCGGCCACGGTCCCGTTGAACTTCAAAGCAGAAGTTGTACAGTATATTGAGGACTGGTAGCCACACGCTTCGATG
34425038	CCCGCGTTAACCATACACCGCGAAACATCGGCCACGGTCCCGTTGAACTTCTGAAGTCAGACTCATTTCTCATAATCCAAGTGGTAGCCACACGCTTCGATG
34425099	CCCGCGTTAACCATACACCGCGAAACATCGGCCACGGTCCCGTTGAACTTAGCCTCAATGTTAAGTGTTTGAAACTCAGAGTGGTAGCCACACGCTTCGATG
34425176	CCCGCGTTAACCATACACCGCGAAACATCGGCCACGGTCCCGTTGAACTTATGACTCTGCATGTGCTAAGGAACAGCTTCCTGGTAGCCACACGCTTCGATG
34425262	CCCGCGTTAACCATACACCGCGAAACATCGGCCACGGTCCCGTTGAACTTGGAGTTAAAAGTTCAGTAATTTCACTGGAGACGGTAGCCACACGCTTCGATG
34425304	CCCGCGTTAACCATACACCGCGAAACATCGGCCACGGTCCCGTTGAACTTATGTATTTCTTCTAGGCTAACCACACATCCACGGTAGCCACACGCTTCGATG
34425364	CCCGCGTTAACCATACACCGCGAAACATCGGCCACGGTCCCGTTGAACTTTTCATCTTGTGCATTAGGAATACAATCCAGTCGGTAGCCACACGCTTCGATG
34425406	CCCGCGTTAACCATACACCGCGAAACATCGGCCACGGTCCCGTTGAACTTCACTGTACAATGTCAATTTCACCAGGTAATAGGGTAGCCACACGCTTCGATG
34425462	CCCGCGTTAACCATACACCGCGAAACATCGGCCACGGTCCCGTTGAACTTGGTGAGGAATGGGTATATTTAAAGGCTATGATGGTAGCCACACGCTTCGATG
34425517	CCCGCGTTAACCATACACCGCGAAACATCGGCCACGGTCCCGTTGAACTTTCTTTCTATACAAGATAATGGTGGTTGGGTGCGGTAGCCACACGCTTCGATG
34425723	CCCGCGTTAACCATACACCGCGAAACATCGGCCACGGTCCCGTTGAACTTCCAAAGGAGCTCTGTCTATAGTTTTGATTTTGGGTAGCCACACGCTTCGATG
34425810	CCCGCGTTAACCATACACCGCGAAACATCGGCCACGGTCCCGTTGAACTTTAGATAGAATGTTGCTGCAACAATTCAGGAAGGGTAGCCACACGCTTCGATG
34425870	CCCGCGTTAACCATACACCGCGAAACATCGGCCACGGTCCCGTTGAACTTTTACCAAGCAGCTATTTACTCAGTATGACTCAGGTAGCCACACGCTTCGATG
34425912	CCCGCGTTAACCATACACCGCGAAACATCGGCCACGGTCCCGTTGAACTTACTGAAGGGTGTATAGTCTAGCGGACTTAGAAGGTAGCCACACGCTTCGATG
34425954	CCCGCGTTAACCATACACCGCGAAACATCGGCCACGGTCCCGTTGAACTTATAGGAACAAGGATGTACACAGCATGTAGAAGGGTAGCCACACGCTTCGATG
34426088	CCCGCGTTAACCATACACCGCGAAACATCGGCCACGGTCCCGTTGAACTTCTGGCTTCAAAGGTATTAATGGCTAAACAAGAGGTAGCCACACGCTTCGATG
34426290	CCCGCGTTAACCATACACCGCGAAACATCGGCCACGGTCCCGTTGAACTTCAAGTCAAAATGTGTAGGGAAGGAAGAAAGAAGGTAGCCACACGCTTCGATG
34426332	CCCGCGTTAACCATACACCGCGAAACATCGGCCACGGTCCCGTTGAACTTAATGCCCTTGAAAGTTGTACCTTAGTCCACTGGGTAGCCACACGCTTCGATG
34426374	CCCGCGTTAACCATACACCGCGAAACATCGGCCACGGTCCCGTTGAACTTCCTCAAAAGACATCACAGTATGGATAATGAACGGTAGCCACACGCTTCGATG
34426457	CCCGCGTTAACCATACACCGCGAAACATCGGCCACGGTCCCGTTGAACTTGCCATGGTATACAAAACTCTCTATTAAGCCTAGGTAGCCACACGCTTCGATG
34426499	CCCGCGTTAACCATACACCGCGAAACATCGGCCACGGTCCCGTTGAACTTGAGATTTGATGATAAAGTTCTGAGGGTCCTATGGTAGCCACACGCTTCGATG
34426542	CCCGCGTTAACCATACACCGCGAAACATCGGCCACGGTCCCGTTGAACTTCAAATAGCTTCCTTCTGTAGCCAGTCATGGAGGGTAGCCACACGCTTCGATG
34426642	CCCGCGTTAACCATACACCGCGAAACATCGGCCACGGTCCCGTTGAACTTGAGTTTGAAATTGCTTAGATCTGGATCTTCCTGGTAGCCACACGCTTCGATG
34426777	CCCGCGTTAACCATACACCGCGAAACATCGGCCACGGTCCCGTTGAACTTGACTGTACCTTACCTTTGCACTTAACATTAACGGTAGCCACACGCTTCGATG
34426819	CCCGCGTTAACCATACACCGCGAAACATCGGCCACGGTCCCGTTGAACTTCAAGTAATCTGTTTATTATGGAGAGCCTCACTGGTAGCCACACGCTTCGATG
34426861	CCCGCGTTAACCATACACCGCGAAACATCGGCCACGGTCCCGTTGAACTTGTTGACATTTTATTACACACCAAGTACCTGGCGGTAGCCACACGCTTCGATG
34426903	CCCGCGTTAACCATACACCGCGAAACATCGGCCACGGTCCCGTTGAACTTCTGTGTTTATCATCTAGAAACAAGGACATGCAGGTAGCCACACGCTTCGATG
34427023	CCCGCGTTAACCATACACCGCGAAACATCGGCCACGGTCCCGTTGAACTTGGAAACCTGAAATAAGACTTTAGAGAGCTGTAGGTAGCCACACGCTTCGATG
34427223	CCCGCGTTAACCATACACCGCGAAACATCGGCCACGGTCCCGTTGAACTTCAACCTACTTGTTGAATGTTGACCCAAATATGGGTAGCCACACGCTTCGATG
34427289	CCCGCGTTAACCATACACCGCGAAACATCGGCCACGGTCCCGTTGAACTTGCTGTGTTACAACTTACTCAGATAACTGCTAAGGTAGCCACACGCTTCGATG
34427346	CCCGCGTTAACCATACACCGCGAAACATCGGCCACGGTCCCGTTGAACTTGAAGCTTTTCCCACTATATAGTCAGCTGTTGCGGTAGCCACACGCTTCGATG
34427406	CCCGCGTTAACCATACACCGCGAAACATCGGCCACGGTCCCGTTGAACTTTAATTAACAGACAAACATAACAGGCCAGGCGTGGTAGCCACACGCTTCGATG
34427732	CCCGCGTTAACCATACACCGCGAAACATCGGCCACGGTCCCGTTGAACTTGACTTGAAATTCATGCCACATGTGTTATGACAGGTAGCCACACGCTTCGATG
34427789	CCCGCGTTAACCATACACCGCGAAACATCGGCCACGGTCCCGTTGAACTTGGAGCTCATGGAAGCTGTGTATATTTCATAAAGGTAGCCACACGCTTCGATG
34427864	CCCGCGTTAACCATACACCGCGAAACATCGGCCACGGTCCCGTTGAACTTCGAATATCACACTACTCAACAGTTGCATTAACGGTAGCCACACGCTTCGATG
34428131	CCCGCGTTAACCATACACCGCGAAACATCGGCCACGGTCCCGTTGAACTTCACCAAGCACATGCCAATCATTATAATTACTGGGTAGCCACACGCTTCGATG
34428358	CCCGCGTTAACCATACACCGCGAAACATCGGCCACGGTCCCGTTGAACTTCAGAAATGGCTGATTATCAGACTATGCCAATAGGTAGCCACACGCTTCGATG
34428756	CCCGCGTTAACCATACACCGCGAAACATCGGCCACGGTCCCGTTGAACTTGGCCTAATTGCTAAACTTATGTGCAGTTATCTGGTAGCCACACGCTTCGATG
34428823	CCCGCGTTAACCATACACCGCGAAACATCGGCCACGGTCCCGTTGAACTTCCTGACAAAACCACACATAAACAATCACAAACGGTAGCCACACGCTTCGATG
34429261	CCCGCGTTAACCATACACCGCGAAACATCGGCCACGGTCCCGTTGAACTTGGAAACTATGCCAGACTAAAATCACCAATAACGGTAGCCACACGCTTCGATG
34429593	CCCGCGTTAACCATACACCGCGAAACATCGGCCACGGTCCCGTTGAACTTTCTTGACTCCTGGAATATGAGGTCCAATTCAAGGTAGCCACACGCTTCGATG
34429635	CCCGCGTTAACCATACACCGCGAAACATCGGCCACGGTCCCGTTGAACTTCACATTGCAGGTTTTGTGGATAAATGCAATAGGGTAGCCACACGCTTCGATG
34429681	CCCGCGTTAACCATACACCGCGAAACATCGGCCACGGTCCCGTTGAACTTCAAGTAATTCTGGTGATTCAGTGTATTCCAGGGGTAGCCACACGCTTCGATG
34429723	CCCGCGTTAACCATACACCGCGAAACATCGGCCACGGTCCCGTTGAACTTCAACTCTTTCTTACCCTAGAAAATGCTTTGCAGGTAGCCACACGCTTCGATG
34429782	CCCGCGTTAACCATACACCGCGAAACATCGGCCACGGTCCCGTTGAACTTCCAGTGTCACAACTGTCCTGGCCAGGTCCAGGGGTAGCCACACGCTTCGATG
34429939	CCCGCGTTAACCATACACCGCGAAACATCGGCCACGGTCCCGTTGAACTTCCATCTGAAAACTTCTTAGTGCAGAGAGTAATGGTAGCCACACGCTTCGATG
34430353	CCCGCGTTAACCATACACCGCAAGTATGCAGCGCGATTGACCGTCTCGTTTCATGAAATTACCAGTACACAGCAGCTATGTCGGTAGCCACACGCTTCGATG
34430503	CCCGCGTTAACCATACACCGCAAGTATGCAGCGCGATTGACCGTCTCGTTGGCCCAGAGAAAATTACAGTATCTACATGTTTGGTAGCCACACGCTTCGATG
34430581	CCCGCGTTAACCATACACCGCAAGTATGCAGCGCGATTGACCGTCTCGTTCGCAGTACTTACTTTGTTATAGTTGGTGCTATGGTAGCCACACGCTTCGATG
34430642	CCCGCGTTAACCATACACCGCAAGTATGCAGCGCGATTGACCGTCTCGTTAGAAGCATACGGTGTTCAGGGAGGGATAATTCGGTAGCCACACGCTTCGATG
34431086	CCCGCGTTAACCATACACCGCAAGTATGCAGCGCGATTGACCGTCTCGTTCAGAAGTAAATACCTACCAACATATGTCCAGTGGTAGCCACACGCTTCGATG
34431191	CCCGCGTTAACCATACACCGCAAGTATGCAGCGCGATTGACCGTCTCGTTCATCACTGTAGTTGGGTCATTTTATCCTGATTGGTAGCCACACGCTTCGATG
34431292	CCCGCGTTAACCATACACCGCAAGTATGCAGCGCGATTGACCGTCTCGTTGGAATGACTGATGACACTGTTAACTTAAACCTGGTAGCCACACGCTTCGATG
34431516	CCCGCGTTAACCATACACCGCAAGTATGCAGCGCGATTGACCGTCTCGTTAGCTTTGAACCCACACAACCATGGTTAAGGTTGGTAGCCACACGCTTCGATG
34431558	CCCGCGTTAACCATACACCGCAAGTATGCAGCGCGATTGACCGTCTCGTTGTGTACCGAGTAAATTTAGAGGCATTAGGATTGGTAGCCACACGCTTCGATG
34431603	CCCGCGTTAACCATACACCGCAAGTATGCAGCGCGATTGACCGTCTCGTTGCCCTTAGAGTTCAATGTTGGTATTTGTGATTGGTAGCCACACGCTTCGATG
34431647	CCCGCGTTAACCATACACCGCAAGTATGCAGCGCGATTGACCGTCTCGTTCAGAGATACTTACAACCAATTCTCACATCTCAGGTAGCCACACGCTTCGATG
34431696	CCCGCGTTAACCATACACCGCAAGTATGCAGCGCGATTGACCGTCTCGTTGCCAATTGCCTTTGAAATCACTGCCAAATATTGGTAGCCACACGCTTCGATG
34431798	CCCGCGTTAACCATACACCGCAAGTATGCAGCGCGATTGACCGTCTCGTTACAAAACTCATCCACTTTGTCCCAAGTAGAAGGGTAGCCACACGCTTCGATG
34431840	CCCGCGTTAACCATACACCGCAAGTATGCAGCGCGATTGACCGTCTCGTTGATAACCCTCTATCACCTCAATAAACTACCTGGGTAGCCACACGCTTCGATG
34431926	CCCGCGTTAACCATACACCGCAAGTATGCAGCGCGATTGACCGTCTCGTTACTAAGAAGGCATAGAGACCTTGGGTAGTCCGGGTAGCCACACGCTTCGATG
34431968	CCCGCGTTAACCATACACCGCAAGTATGCAGCGCGATTGACCGTCTCGTTATACTCCTTAGCAGCACAGCAACAAATCAGCAGGTAGCCACACGCTTCGATG
34432018	CCCGCGTTAACCATACACCGCAAGTATGCAGCGCGATTGACCGTCTCGTTCCTAATCTAGGTCAATACAACAGCCAAAACTTGGTAGCCACACGCTTCGATG
34432068	CCCGCGTTAACCATACACCGCAAGTATGCAGCGCGATTGACCGTCTCGTTCTCTTCCTGGAGATCAACACTGTTCTAATTAAGGTAGCCACACGCTTCGATG
34432110	CCCGCGTTAACCATACACCGCAAGTATGCAGCGCGATTGACCGTCTCGTTCATGAAAGGGCTTAATAGCAACACAAGTGTTCGGTAGCCACACGCTTCGATG
34432247	CCCGCGTTAACCATACACCGCAAGTATGCAGCGCGATTGACCGTCTCGTTGCCAAGAACAGAAATTAGGAGTATATGCTACTGGTAGCCACACGCTTCGATG
34432468	CCCGCGTTAACCATACACCGCAAGTATGCAGCGCGATTGACCGTCTCGTTAGATACTGTTTAGTCAATGATCTGACCCAGAGGGTAGCCACACGCTTCGATG
34432662	CCCGCGTTAACCATACACCGCAAGTATGCAGCGCGATTGACCGTCTCGTTGGTTTATGCTAAGCTATACATACCATCTTCCTGGTAGCCACACGCTTCGATG
34432708	CCCGCGTTAACCATACACCGCAAGTATGCAGCGCGATTGACCGTCTCGTTGATACCTGACGGAAGGTGCAATCGACAGCTATGGTAGCCACACGCTTCGATG
34432775	CCCGCGTTAACCATACACCGCAAGTATGCAGCGCGATTGACCGTCTCGTTTACAAAAGCATCAAACTCCTGTCCACGGCCTCGGTAGCCACACGCTTCGATG
34432817	CCCGCGTTAACCATACACCGCAAGTATGCAGCGCGATTGACCGTCTCGTTTACTCCAACCAAGTTAACTGGTTCAAACTGCTGGTAGCCACACGCTTCGATG
34432859	CCCGCGTTAACCATACACCGCAAGTATGCAGCGCGATTGACCGTCTCGTTGTGATAACTACAGGAATAAGCACAAAGAAAGGGGTAGCCACACGCTTCGATG
34432926	CCCGCGTTAACCATACACCGCAAGTATGCAGCGCGATTGACCGTCTCGTTACAGGTTTACAATTCAAATTCCCATGTCCTGAGGTAGCCACACGCTTCGATG
34432968	CCCGCGTTAACCATACACCGCAAGTATGCAGCGCGATTGACCGTCTCGTTCTTAAATAACTCACCTCTCAAATCACAGACGTGGTAGCCACACGCTTCGATG
34433054	CCCGCGTTAACCATACACCGCAAGTATGCAGCGCGATTGACCGTCTCGTTCAATTCATGTTCACTGTGAGGAATATCTAGCTGGTAGCCACACGCTTCGATG
34433099	CCCGCGTTAACCATACACCGCAAGTATGCAGCGCGATTGACCGTCTCGTTCTACACAAAACCAGAACTCAGTGAAACATAACGGTAGCCACACGCTTCGATG
34433150	CCCGCGTTAACCATACACCGCAAGTATGCAGCGCGATTGACCGTCTCGTTGCTTGAGATTCGTATCAGTAGTCATTAAACGAGGTAGCCACACGCTTCGATG
34433210	CCCGCGTTAACCATACACCGCAAGTATGCAGCGCGATTGACCGTCTCGTTCTTGAAGGACTACTGCAGAGAAATTCAATTACGGTAGCCACACGCTTCGATG
34433279	CCCGCGTTAACCATACACCGCAAGTATGCAGCGCGATTGACCGTCTCGTTGGATGGGATGATGTGTGAACCACCAGCAGTGGGGTAGCCACACGCTTCGATG
34433366	CCCGCGTTAACCATACACCGCAAGTATGCAGCGCGATTGACCGTCTCGTTCAGAATTTGGTTCACTGACACTAAAAGTGGTAGGTAGCCACACGCTTCGATG
34433450	CCCGCGTTAACCATACACCGCAAGTATGCAGCGCGATTGACCGTCTCGTTGGAGGTAGTGACACAAAGTGTTGGAATTTAAAGGTAGCCACACGCTTCGATG
34433704	CCCGCGTTAACCATACACCGCAAGTATGCAGCGCGATTGACCGTCTCGTTGTCCATGGACATTTCCAGTTAAACATTCATACGGTAGCCACACGCTTCGATG
34433770	CCCGCGTTAACCATACACCGCAAGTATGCAGCGCGATTGACCGTCTCGTTAACACATTCATACATGACATGATGATTCTGGCGGTAGCCACACGCTTCGATG
34434375	CCCGCGTTAACCATACACCGCAAGTATGCAGCGCGATTGACCGTCTCGTTTTGCTGGGATTTCATTAGTGGTTTCATTACGTGGTAGCCACACGCTTCGATG
34434686	CCCGCGTTAACCATACACCGCAAGTATGCAGCGCGATTGACCGTCTCGTTGAGGGTAAAAGACGTGCCTTGTTCAGTGCTTTGGTAGCCACACGCTTCGATG
34434728	CCCGCGTTAACCATACACCGCAAGTATGCAGCGCGATTGACCGTCTCGTTTGTTCAGCACAGGGCCTGGCACATAGTATGTGGGTAGCCACACGCTTCGATG
34434800	CCCGCGTTAACCATACACCGCAAGTATGCAGCGCGATTGACCGTCTCGTTTCCTATGCTCAAACAACTCTGCTTTCATAGCTGGTAGCCACACGCTTCGATG
34434842	CCCGCGTTAACCATACACCGCAAGTATGCAGCGCGATTGACCGTCTCGTTGAAATTCTATCAGTGCTGTTTACTATCAGTGCGGTAGCCACACGCTTCGATG
34434892	CCCGCGTTAACCATACACCGCAAGTATGCAGCGCGATTGACCGTCTCGTTGCTTGACAATAGCCTCTTTCAATTTCTTTCTCGGTAGCCACACGCTTCGATG
34435761	CCCGCGTTAACCATACACCGCAAGTATGCAGCGCGATTGACCGTCTCGTTTTTAGAGCAAGGTAATACGTCATGTATGCTCTGGTAGCCACACGCTTCGATG
34435846	CCCGCGTTAACCATACACCGCAAGTATGCAGCGCGATTGACCGTCTCGTTTTTTCATCATTAAGAATTCTATAGGCCAGGCGGGTAGCCACACGCTTCGATG
34436211	CCCGCGTTAACCATACACCGCAAGTATGCAGCGCGATTGACCGTCTCGTTCACACAGTGGTAACAAACTTGGTTGATATATCGGTAGCCACACGCTTCGATG
34436305	CCCGCGTTAACCATACACCGCAAGTATGCAGCGCGATTGACCGTCTCGTTCTTCCATAGCAATGGCCAGAGCTCCTCTGTGGGGTAGCCACACGCTTCGATG
34436411	CCCGCGTTAACCATACACCGCAAGTATGCAGCGCGATTGACCGTCTCGTTCTACATTAATTCCCTGAAAGCTTCTGTCTCCTGGTAGCCACACGCTTCGATG
34436456	CCCGCGTTAACCATACACCGCAAGTATGCAGCGCGATTGACCGTCTCGTTTTATCTTGGAGTAGAAGCCAGATTATCCCTCAGGTAGCCACACGCTTCGATG
34436688	CCCGCGTTAACCATACACCGCAAGTATGCAGCGCGATTGACCGTCTCGTTGATAGCAGTATGCCCGGTAATAAAGTAAAAGTGGTAGCCACACGCTTCGATG
34437064	CCCGCGTTAACCATACACCGCAAGTATGCAGCGCGATTGACCGTCTCGTTGGCCTAACTACCAATGTTTTCTGGAGTTTAAAGGTAGCCACACGCTTCGATG
34437284	CCCGCGTTAACCATACACCGCAAGTATGCAGCGCGATTGACCGTCTCGTTGTTTTCTGATGCTGTCCTTATTGGATTCTCAAGGTAGCCACACGCTTCGATG
34437348	CCCGCGTTAACCATACACCGCAAGTATGCAGCGCGATTGACCGTCTCGTTCCTCTGTAAATATCCTCTAGCATAGCATTTCAGGTAGCCACACGCTTCGATG
34437403	CCCGCGTTAACCATACACCGCAAGTATGCAGCGCGATTGACCGTCTCGTTAATGGCCAATTCCTGTGCTTGCTGCCAAGGTCGGTAGCCACACGCTTCGATG
34437445	CCCGCGTTAACCATACACCGCAAGTATGCAGCGCGATTGACCGTCTCGTTGCAGAGGACCTGAAGCATTTGAAAATATGAAAGGTAGCCACACGCTTCGATG
34437926	CCCGCGTTAACCATACACCGCAAGTATGCAGCGCGATTGACCGTCTCGTTCGCCAAATGCCTCCTATTTAATTAATTCTTGGGGTAGCCACACGCTTCGATG
34438062	CCCGCGTTAACCATACACCGCAAGTATGCAGCGCGATTGACCGTCTCGTTGTAAGAAAATGACCAGGCGTTTGGAACATTTGGGTAGCCACACGCTTCGATG
34438104	CCCGCGTTAACCATACACCGCAAGTATGCAGCGCGATTGACCGTCTCGTTGGTGTGAAGTAGAAAATTTTGAGAGCCTACAAGGTAGCCACACGCTTCGATG
34438449	CCCGCGTTAACCATACACCGCAAGTATGCAGCGCGATTGACCGTCTCGTTCCAAAATTATGGACTTTAAGGAAACTGTTGGGGGTAGCCACACGCTTCGATG
34438531	CCCGCGTTAACCATACACCGCAAGTATGCAGCGCGATTGACCGTCTCGTTCCCACGAATTTTCACATCAAGGCAGTAATAATGGTAGCCACACGCTTCGATG
34438591	CCCGCGTTAACCATACACCGCAAGTATGCAGCGCGATTGACCGTCTCGTTCCGGACTCTCAGGTTAATGTCTAGGTAAAGGAGGTAGCCACACGCTTCGATG
34438634	CCCGCGTTAACCATACACCGCAAGTATGCAGCGCGATTGACCGTCTCGTTGCCTCCATTCCTTATTACACTGTGGGCATCTCGGTAGCCACACGCTTCGATG
34438754	CCCGCGTTAACCATACACCGCAAGTATGCAGCGCGATTGACCGTCTCGTTAGAGATACAGGAGGTTAGTAGGCTCTGGAATTGGTAGCCACACGCTTCGATG
34438796	CCCGCGTTAACCATACACCGCAAGTATGCAGCGCGATTGACCGTCTCGTTGTGTGGTTTTCACAAATGAACAGTCTCTTAAGGGTAGCCACACGCTTCGATG
34438909	CCCGCGTTAACCATACACCGCAAGTATGCAGCGCGATTGACCGTCTCGTTCTGCTTTCCTGAAGAAAATTTCAGCATGAGTTGGTAGCCACACGCTTCGATG
34439098	CCCGCGTTAACCATACACCGCAAGTATGCAGCGCGATTGACCGTCTCGTTCCCTTCTTATAAAAGATGATACTTTCCCTCCCGGTAGCCACACGCTTCGATG
34439289	CCCGCGTTAACCATACACCGCAAGTATGCAGCGCGATTGACCGTCTCGTTGAAAACAGAAACCTTGCATGTCTCATGGAGCCGGTAGCCACACGCTTCGATG
34439331	CCCGCGTTAACCATACACCGCAAGTATGCAGCGCGATTGACCGTCTCGTTTGTACTCACAAAGCACAAAATCAAGGATGCTGGGTAGCCACACGCTTCGATG
34439521	CCCGCGTTAACCATACACCGCAAGTATGCAGCGCGATTGACCGTCTCGTTGATGGGCCATAATTTGACCTCCTTTAATCTTAGGTAGCCACACGCTTCGATG
34439653	CCCGCGTTAACCATACACCGCAAGTATGCAGCGCGATTGACCGTCTCGTTCATTGCCTTAGAGAGCTGATTTCCTTATTTACGGTAGCCACACGCTTCGATG
34439747	CCCGCGTTAACCATACACCGCAAGTATGCAGCGCGATTGACCGTCTCGTTTACAATGAGTCATGTCTGTGGATACAGCAATGGGTAGCCACACGCTTCGATG
34439789	CCCGCGTTAACCATACACCGCAAGTATGCAGCGCGATTGACCGTCTCGTTCAGGGCTTGTATTCCAGTGTGTGAGCAACTGTGGTAGCCACACGCTTCGATG
34439875	CCCGCGTTAACCATACACCGCAAGTATGCAGCGCGATTGACCGTCTCGTTCATATAGAGCAGGTTGATATAAGTGCTATGGAGGTAGCCACACGCTTCGATG
34439926	CCCGCGTTAACCATACACCGCAAGTATGCAGCGCGATTGACCGTCTCGTTCGAGATAGGGAGTGGAGAAATAGGTATTTTAAGGTAGCCACACGCTTCGATG
34439968	CCCGCGTTAACCATACACCGCAAGTATGCAGCGCGATTGACCGTCTCGTTTCAAAGAAGGCTTCCCTAAGGTAACATCTGAGGGTAGCCACACGCTTCGATG
34440027	CCCGCGTTAACCATACACCGCAAGTATGCAGCGCGATTGACCGTCTCGTTGCTTCAAATTCCCACTCAAAAGGGATGTTTACGGTAGCCACACGCTTCGATG
34440161	CCCGCGTTAACCATACACCGCAAGTATGCAGCGCGATTGACCGTCTCGTTGGGTTCAAAGTGATCTTCCCAAGTATCTGGGAGGTAGCCACACGCTTCGATG
34440258	CCCGCGTTAACCATACACCGCAAGTATGCAGCGCGATTGACCGTCTCGTTTGTTGCTCAGTCTCTCACTCCTGGGCTCAAGGGGTAGCCACACGCTTCGATG
34440330	CCCGCGTTAACCATACACCGCAAGTATGCAGCGCGATTGACCGTCTCGTTGCAAGAACTGCCACACCTGGCCTCAAAAGGGAGGTAGCCACACGCTTCGATG
34440423	CCCGCGTTAACCATACACCGCAAGTATGCAGCGCGATTGACCGTCTCGTTCAGGAAAGGTAACAGCTTTGTTCAATCTGATAGGTAGCCACACGCTTCGATG
34440506	CCCGCGTTAACCATACACCGCAAGTATGCAGCGCGATTGACCGTCTCGTTTTAAGCCATACTGTCTCTACTGAAGCTACATAGGTAGCCACACGCTTCGATG
34440548	CCCGCGTTAACCATACACCGCAAGTATGCAGCGCGATTGACCGTCTCGTTAGAATAATGAAGAAGGTTCACCTGAGCTCAGGGGTAGCCACACGCTTCGATG
34440824	CCCGCGTTAACCATACACCGCAAGTATGCAGCGCGATTGACCGTCTCGTTCACACTTACCTCAACAAATAAGCTACAAGTTCGGTAGCCACACGCTTCGATG
34440943	CCCGCGTTAACCATACACCGCAAGTATGCAGCGCGATTGACCGTCTCGTTCTGAGAAACCTGAAAGGCAATAATCTGATTTGGGTAGCCACACGCTTCGATG
34441046	CCCGCGTTAACCATACACCGCAAGTATGCAGCGCGATTGACCGTCTCGTTTCATGCAAAAGTAACTCCTTTTACTAGCCCACGGTAGCCACACGCTTCGATG
34441092	CCCGCGTTAACCATACACCGCAAGTATGCAGCGCGATTGACCGTCTCGTTCAGTTGACCACAGTAAACAAATGATCTGAACAGGTAGCCACACGCTTCGATG
34441264	CCCGCGTTAACCATACACCGCAAGTATGCAGCGCGATTGACCGTCTCGTTAGTCATTACCAACTGAATGGCAGGAGAATCACGGTAGCCACACGCTTCGATG
34441474	CCCGCGTTAACCATACACCGCAAGTATGCAGCGCGATTGACCGTCTCGTTGTTAACAGACTGATATGTATCTTTCCAGACCAGGTAGCCACACGCTTCGATG
34441951	CCCGCGTTAACCATACACCGCAAGTATGCAGCGCGATTGACCGTCTCGTTATAGCCTGGCATAGTGCTGTGTGCCTACAGTCGGTAGCCACACGCTTCGATG
34442047	CCCGCGTTAACCATACACCGCAAGTATGCAGCGCGATTGACCGTCTCGTTAAAGACAGTGAGACAGTGAGACCTCATCTCTTGGTAGCCACACGCTTCGATG
34442158	CCCGCGTTAACCATACACCGCAAGTATGCAGCGCGATTGACCGTCTCGTTCAAAACTGATGAGTGGACATCCTGATATATGTGGTAGCCACACGCTTCGATG
34442273	CCCGCGTTAACCATACACCGCAAGTATGCAGCGCGATTGACCGTCTCGTTCTTGGCTAAGATGTTATGGTATCACTTTCAGAGGTAGCCACACGCTTCGATG
34442326	CCCGCGTTAACCATACACCGCAAGTATGCAGCGCGATTGACCGTCTCGTTCTGGTCAATCAAGAAAACAGGTATGAAACAAGGGTAGCCACACGCTTCGATG
34442780	CCCGCGTTAACCATACACCGCAAGTATGCAGCGCGATTGACCGTCTCGTTGCGAGAGACCCTGTTTCAAAACACAAAACAAAGGTAGCCACACGCTTCGATG
34442843	CCCGCGTTAACCATACACCGCAAGTATGCAGCGCGATTGACCGTCTCGTTGCAGGTTTGTTATATAGGTAGTTTGCATGTTGGGTAGCCACACGCTTCGATG
34442968	CCCGCGTTAACCATACACCGCAAGTATGCAGCGCGATTGACCGTCTCGTTACCCTAAGGTAGGCCTCATGTCTGTTGTTCCCGGTAGCCACACGCTTCGATG
34443041	CCCGCGTTAACCATACACCGCAAGTATGCAGCGCGATTGACCGTCTCGTTCTCCAACTGAGAACATGAAGCATTTGGTTTTCGGTAGCCACACGCTTCGATG
34443114	CCCGCGTTAACCATACACCGCAAGTATGCAGCGCGATTGACCGTCTCGTTCACTCGTGATTGCAAATGACATGATCTTGTTCGGTAGCCACACGCTTCGATG
34443381	CCCGCGTTAACCATACACCGCAAGTATGCAGCGCGATTGACCGTCTCGTTGCTGAAACTAAATTACATTGTCACCAGCATTGGGTAGCCACACGCTTCGATG
34443537	CCCGCGTTAACCATACACCGCAAGTATGCAGCGCGATTGACCGTCTCGTTAGTGATTTTAGGTTTAGCATTTAGGCTGAGCAGGTAGCCACACGCTTCGATG
34443580	CCCGCGTTAACCATACACCGCAAGTATGCAGCGCGATTGACCGTCTCGTTGCTTGTCACCTACATGTATGTCTTCTTTTGAAGGTAGCCACACGCTTCGATG
34443968	CCCGCGTTAACCATACACCGCAAGTATGCAGCGCGATTGACCGTCTCGTTCAGGCCCAGTTTTAGAATATTTCTATCACTCTGGTAGCCACACGCTTCGATG
34444028	CCCGCGTTAACCATACACCGCAAGTATGCAGCGCGATTGACCGTCTCGTTTTTTGCTTGAGCCAGAAGAGCAGCAAACCACAGGTAGCCACACGCTTCGATG
34444070	CCCGCGTTAACCATACACCGCAAGTATGCAGCGCGATTGACCGTCTCGTTCTGAACTATGCTTTAACCAGGCAATATTGAGAGGTAGCCACACGCTTCGATG
34444112	CCCGCGTTAACCATACACCGCAAGTATGCAGCGCGATTGACCGTCTCGTTATGTGTCTGGATAACTGGCTTCGGTGGTCCACGGTAGCCACACGCTTCGATG
34444737	CCCGCGTTAACCATACACCGCAAGTATGCAGCGCGATTGACCGTCTCGTTTCTACTGGCTAACTTGTCATTCTGGATAGTTTGGTAGCCACACGCTTCGATG
34444779	CCCGCGTTAACCATACACCGCAAGTATGCAGCGCGATTGACCGTCTCGTTCTAAGCATTTCATCCCATCTTAGAGAAATGGAGGTAGCCACACGCTTCGATG
34444850	CCCGCGTTAACCATACACCGCAAGTATGCAGCGCGATTGACCGTCTCGTTTCTCAGGGAGTTACTATGACTCAAATAAGTCTGGTAGCCACACGCTTCGATG
34444893	CCCGCGTTAACCATACACCGCAAGTATGCAGCGCGATTGACCGTCTCGTTGTGACAAATTATTCTGCTAGTGGAATATGGCAGGTAGCCACACGCTTCGATG
34445455	CCCGCGTTAACCATACACCGCAAGTATGCAGCGCGATTGACCGTCTCGTTGGAAGACAATGTAAAGGATGACATTTTATGCCGGTAGCCACACGCTTCGATG
34445557	CCCGCGTTAACCATACACCGCAAGTATGCAGCGCGATTGACCGTCTCGTTGTAAGAAGACCACAACATTTTCTAGAAACCTGGGTAGCCACACGCTTCGATG
34445601	CCCGCGTTAACCATACACCGCAAGTATGCAGCGCGATTGACCGTCTCGTTCAAAGTGGCAAATAAGACTGCAAGTGTGAATAGGTAGCCACACGCTTCGATG
34445680	CCCGCGTTAACCATACACCGCAAGTATGCAGCGCGATTGACCGTCTCGTTACACGATAGAGCAAGCCTCATCGTTTAATACAGGTAGCCACACGCTTCGATG
34445722	CCCGCGTTAACCATACACCGCAAGTATGCAGCGCGATTGACCGTCTCGTTAACGTTTTAGTGTCACGATGCTTTGCTCTCTTGGTAGCCACACGCTTCGATG
34446264	CCCGCGTTAACCATACACCGCAAGTATGCAGCGCGATTGACCGTCTCGTTTATCTGGTTTAACAAAAGACAGCTGGGTTCTCGGTAGCCACACGCTTCGATG
34446306	CCCGCGTTAACCATACACCGCAAGTATGCAGCGCGATTGACCGTCTCGTTCTCCATTCAATCTACTGTGATATCAAATGGCAGGTAGCCACACGCTTCGATG
34446391	CCCGCGTTAACCATACACCGCAAGTATGCAGCGCGATTGACCGTCTCGTTGACAGTCAATGTCTTAGTATTGCTATGGAAGTGGTAGCCACACGCTTCGATG
34446437	CCCGCGTTAACCATACACCGCAAGTATGCAGCGCGATTGACCGTCTCGTTAAATTCCATGAATGGTCTTTAGGGACCCGCAGGGTAGCCACACGCTTCGATG
34446479	CCCGCGTTAACCATACACCGCAAGTATGCAGCGCGATTGACCGTCTCGTTCACACTTTGAAAACCAGTCGTTTTGTAGAAAGGGTAGCCACACGCTTCGATG
34446521	CCCGCGTTAACCATACACCGCAAGTATGCAGCGCGATTGACCGTCTCGTTAGTTAGGCAGATCTGAGAATGAATGTCATTCTGGTAGCCACACGCTTCGATG
34446666	CCCGCGTTAACCATACACCGCAAGTATGCAGCGCGATTGACCGTCTCGTTCTGTTGTAAGGAGCAGAGACAATATTGATGTGGGTAGCCACACGCTTCGATG
34446708	CCCGCGTTAACCATACACCGCAAGTATGCAGCGCGATTGACCGTCTCGTTCAGATACTGGCATAAAGAAGCTGTTTGACAATGGTAGCCACACGCTTCGATG
34446786	CCCGCGTTAACCATACACCGCAAGTATGCAGCGCGATTGACCGTCTCGTTGTCATCCTTACCCAGCTTTCATATTTGTTGTTGGTAGCCACACGCTTCGATG
34446836	CCCGCGTTAACCATACACCGCAAGTATGCAGCGCGATTGACCGTCTCGTTAACTCTTACCTATTTATGTAAGCAGCCAACTGGGTAGCCACACGCTTCGATG
34447020	CCCGCGTTAACCATACACCGCAAGTATGCAGCGCGATTGACCGTCTCGTTGTCGCAAGAGCATACCGGGCATGGGAGGAGAAGGTAGCCACACGCTTCGATG
34447138	CCCGCGTTAACCATACACCGCAAGTATGCAGCGCGATTGACCGTCTCGTTCTGATAGGCTATCTGGGTATGAGGCAGAGTGGGGTAGCCACACGCTTCGATG
34447377	CCCGCGTTAACCATACACCGCAAGTATGCAGCGCGATTGACCGTCTCGTTAACATACTGACATACTGGTTCCCAGAGGAACTGGTAGCCACACGCTTCGATG
34447510	CCCGCGTTAACCATACACCGCAAGTATGCAGCGCGATTGACCGTCTCGTTCTAAAAGAAAGAGCTTGTCAGAATATGGTGGAGGTAGCCACACGCTTCGATG
34447563	CCCGCGTTAACCATACACCGCAAGTATGCAGCGCGATTGACCGTCTCGTTGTAAGGGCTGTTTCTGTATGTCTTTGGACTAGGGTAGCCACACGCTTCGATG
34447665	CCCGCGTTAACCATACACCGCAAGTATGCAGCGCGATTGACCGTCTCGTTAGGATGGTGGCTGTGATCCCTTTCCATTTACCGGTAGCCACACGCTTCGATG
34448075	CCCGCGTTAACCATACACCGCAAGTATGCAGCGCGATTGACCGTCTCGTTTCAGGTCTTAAATTTATTTGGTACTCCTCGTGGGTAGCCACACGCTTCGATG
34448724	CCCGCGTTAACCATACACCGCAAGTATGCAGCGCGATTGACCGTCTCGTTCCGTCTCAATTGCTAAAGTTTCTTTTAGGACTGGTAGCCACACGCTTCGATG
34448776	CCCGCGTTAACCATACACCGCAAGTATGCAGCGCGATTGACCGTCTCGTTCTTCGTCTTGTCATTAGATGGAGGAAGAACAAGGTAGCCACACGCTTCGATG
34448875	CCCGCGTTAACCATACACCGCAAGTATGCAGCGCGATTGACCGTCTCGTTGAATATTTCAAAGGATCTGATAGGGTCTGCTCGGTAGCCACACGCTTCGATG
34449171	CCCGCGTTAACCATACACCGCAAGTATGCAGCGCGATTGACCGTCTCGTTAAGACTCTCAGTTTATACTGGAATCTCCGTCAGGTAGCCACACGCTTCGATG
34449213	CCCGCGTTAACCATACACCGCAAGTATGCAGCGCGATTGACCGTCTCGTTAAGCTAACTTATCCCAGTTAACAGAATTCCAGGGTAGCCACACGCTTCGATG
34449416	CCCGCGTTAACCATACACCGCAAGTATGCAGCGCGATTGACCGTCTCGTTAGATGCAACATAAGAGGATCAAACCCGTTTTAGGTAGCCACACGCTTCGATG
34449462	CCCGCGTTAACCATACACCGCAAGTATGCAGCGCGATTGACCGTCTCGTTAGAGTAAGCCCTAGAATAGCTGCCCATGATTCGGTAGCCACACGCTTCGATG
34449552	CCCGCGTTAACCATACACCGCAAGTATGCAGCGCGATTGACCGTCTCGTTTGAACTGTGGTCTCAATGGTTAGAAGCACTAGGGTAGCCACACGCTTCGATG
34449713	CCCGCGTTAACCATACACCGCAAGTATGCAGCGCGATTGACCGTCTCGTTGAGGCAAGAGAAAGTGGAAGATAAACTTAAGTGGTAGCCACACGCTTCGATG
34449799	CCCGCGTTAACCATACACCGCAAGTATGCAGCGCGATTGACCGTCTCGTTGAGTGCAAATAGAGCAACTTACACAACATTTCGGTAGCCACACGCTTCGATG
34449912	CCCGCGTTAACCATACACCGCAAGTATGCAGCGCGATTGACCGTCTCGTTCCGAGTCTCTAAGACTAATTTGCTTAAGTGGCGGTAGCCACACGCTTCGATG
34450001	CCCGCGTTAACCATACACCGCAAGTATGCAGCGCGATTGACCGTCTCGTTGAGTATGATTTCCCATGTTATATCCAGTACCTGGTAGCCACACGCTTCGATG
34450158	CCCGCGTTAACCATACACCGCAAGTATGCAGCGCGATTGACCGTCTCGTTCTTGAAAGGAAATAGCTTCTACCCAATGAGTAGGTAGCCACACGCTTCGATG
34450254	CCCGCGTTAACCATACACCGCAAGTATGCAGCGCGATTGACCGTCTCGTTCTTGGATACTTTGGAACAGTCTTAATTCCAGAGGTAGCCACACGCTTCGATG
34450330	CCCGCGTTAACCATACACCGCAAGTATGCAGCGCGATTGACCGTCTCGTTCATCCTAAATACTAGGCAACTATCTGTAACCTGGTAGCCACACGCTTCGATG
34450380	CCCGCGTTAACCATACACCGCAAGTATGCAGCGCGATTGACCGTCTCGTTTTGCTACACATCCATAAACCCAAAGGACTGCAGGTAGCCACACGCTTCGATG
34450456	CCCGCGTTAACCATACACCGCAAGTATGCAGCGCGATTGACCGTCTCGTTAGAGAGGTCTCTCATAAGGGAATTGGATAACAGGTAGCCACACGCTTCGATG
34450791	CCCGCGTTAACCATACACCGCAAGTATGCAGCGCGATTGACCGTCTCGTTGTCTTGGCCTTTGAAGACCTTGTTTGCTCCAAGGTAGCCACACGCTTCGATG
34450846	CCCGCGTTAACCATACACCGCAAGTATGCAGCGCGATTGACCGTCTCGTTGCTACCCAGAAGGCATCTTTGAAATCAATATAGGTAGCCACACGCTTCGATG
34450896	CCCGCGTTAACCATACACCGCAAGTATGCAGCGCGATTGACCGTCTCGTTCTGCAGATGCTTTAAAGGCTTGATTTAATGCAGGTAGCCACACGCTTCGATG
34450958	CCCGCGTTAACCATACACCGCAAGTATGCAGCGCGATTGACCGTCTCGTTCTGAGTAGTATTCCTGACTCTACTTCTGCAAGGGTAGCCACACGCTTCGATG
34451151	CCCGCGTTAACCATACACCGCAAGTATGCAGCGCGATTGACCGTCTCGTTTTTAAATTTGGATTCTCAGTCAGGAAACCTGCGGTAGCCACACGCTTCGATG
34451221	CCCGCGTTAACCATACACCGCAAGTATGCAGCGCGATTGACCGTCTCGTTCGCTCTCTAACAGGATAGCTTCGTATTTTAAAGGTAGCCACACGCTTCGATG
34451313	CCCGCGTTAACCATACACCGCAAGTATGCAGCGCGATTGACCGTCTCGTTGGTGTACTGACAATGAAGTTCCTTCTAAAAGTGGTAGCCACACGCTTCGATG
34451394	CCCGCGTTAACCATACACCGCAAGTATGCAGCGCGATTGACCGTCTCGTTAATACATTTAGGCCACCCTCAGATTACAGGGTGGTAGCCACACGCTTCGATG
34451486	CCCGCGTTAACCATACACCGCAAGTATGCAGCGCGATTGACCGTCTCGTTCTCCTAAGGCTACTGTTTTGTTTACATTGACAGGTAGCCACACGCTTCGATG
34451766	CCCGCGTTAACCATACACCGCAAGTATGCAGCGCGATTGACCGTCTCGTTGGGTGTTGCTTTCTCTTTACATTTCCCTAGGGGGTAGCCACACGCTTCGATG
34451832	CCCGCGTTAACCATACACCGCAAGTATGCAGCGCGATTGACCGTCTCGTTAACCTTCCTTGATTCCCATCTTTTGACCATACGGTAGCCACACGCTTCGATG
34451968	CCCGCGTTAACCATACACCGCAAGTATGCAGCGCGATTGACCGTCTCGTTCTCTTAATAGATTTGTCCCTGCATCCGGAATTGGTAGCCACACGCTTCGATG
34452121	CCCGCGTTAACCATACACCGCAAGTATGCAGCGCGATTGACCGTCTCGTTCTAGATGGAAAGTAACAAACTGAGGAGCGAGCGGTAGCCACACGCTTCGATG
34452174	CCCGCGTTAACCATACACCGCAAGTATGCAGCGCGATTGACCGTCTCGTTGGTAATAAGCTCAAATTTAGGTCCCACTTGTAGGTAGCCACACGCTTCGATG
34452266	CCCGCGTTAACCATACACCGCAAGTATGCAGCGCGATTGACCGTCTCGTTTAGTCTTCCTCAAAAGCTCTAAGTGGCATGACGGTAGCCACACGCTTCGATG
34452311	CCCGCGTTAACCATACACCGCAAGTATGCAGCGCGATTGACCGTCTCGTTTCTCATTCGGGACATTTTCTTTTAAAGTGACCGGTAGCCACACGCTTCGATG
34452513	CCCGCGTTAACCATACACCGCAAGTATGCAGCGCGATTGACCGTCTCGTTCCTTCTGCTTTTCTCTTCATCTCTTCTTACATGGTAGCCACACGCTTCGATG
34452585	CCCGCGTTAACCATACACCGCAAGTATGCAGCGCGATTGACCGTCTCGTTGCCTTCCCAGTTCTCTATCTTTTGTAATTTCTGGTAGCCACACGCTTCGATG
34453095	CCCGCGTTAACCATACACCGCAAGTATGCAGCGCGATTGACCGTCTCGTTATTTCATGCCTTCCTTTCCTAGAGGCTCAACAGGTAGCCACACGCTTCGATG
34453144	CCCGCGTTAACCATACACCGCAAGTATGCAGCGCGATTGACCGTCTCGTTTCTCACATTCTTCTACTTTCGCTTTATCCTTCGGTAGCCACACGCTTCGATG
34453186	CCCGCGTTAACCATACACCGCAAGTATGCAGCGCGATTGACCGTCTCGTTTCCCTAATGGGAATGTCAGATCCCTCTTGGGAGGTAGCCACACGCTTCGATG
34453229	CCCGCGTTAACCATACACCGCAAGTATGCAGCGCGATTGACCGTCTCGTTGTATAAACTCCAACCCAGACTCCTTTACAGGAGGTAGCCACACGCTTCGATG
34453295	CCCGCGTTAACCATACACCGCAAGTATGCAGCGCGATTGACCGTCTCGTTCCACAAATCCGGACTCAACACTCGCTTTGCACGGTAGCCACACGCTTCGATG
34453734	CCCGCGTTAACCATACACCGCAAGTATGCAGCGCGATTGACCGTCTCGTTTGCCAATCACGCCTGGAGTGGTTGCAAAAGCAGGTAGCCACACGCTTCGATG
34454336	CCCGCGTTAACCATACACCGCAAGTATGCAGCGCGATTGACCGTCTCGTTGGTAAAGCAACATATCTGATATGGTTTTGCTGGGTAGCCACACGCTTCGATG
34454724	CCCGCGTTAACCATACACCGCAAGTATGCAGCGCGATTGACCGTCTCGTTCTCCCTATTTTCCACACTTCTAGTTGCAAATTGGTAGCCACACGCTTCGATG
34455171	CCCGCGTTAACCATACACCGCAAGTATGCAGCGCGATTGACCGTCTCGTTCAAAGCACCTCTGGAATTCCTCTTTAACTAAAGGTAGCCACACGCTTCGATG
34455628	CCCGCGTTAACCATACACCGCAAGTATGCAGCGCGATTGACCGTCTCGTTCACCAATTCAACTTAATTCTGGGAGATTAAGCGGTAGCCACACGCTTCGATG
34455671	CCCGCGTTAACCATACACCGCAAGTATGCAGCGCGATTGACCGTCTCGTTCCTCCCATTGTTTAAACAATTCAACCAGAGATGGTAGCCACACGCTTCGATG
34455745	CCCGCGTTAACCATACACCGCAAGTATGCAGCGCGATTGACCGTCTCGTTGAAACCATAGACTTACCTCCTTCATGTTCTTAGGTAGCCACACGCTTCGATG
34455868	CCCGCGTTAACCATACACCGCAAGTATGCAGCGCGATTGACCGTCTCGTTCTGATGCCATAATCTCTTAAGTACCTAGACAAGGTAGCCACACGCTTCGATG
34455954	CCCGCGTTAACCATACACCGCAAGTATGCAGCGCGATTGACCGTCTCGTTCACACAAACATACAACAGTAGCACAATGCTATGGTAGCCACACGCTTCGATG
34456066	CCCGCGTTAACCATACACCGCAAGTATGCAGCGCGATTGACCGTCTCGTTCCAGGAAATTAAGGATCTTTCTGTCCTCATTCGGTAGCCACACGCTTCGATG
34456396	CCCGCGTTAACCATACACCGCAAGTATGCAGCGCGATTGACCGTCTCGTTGTCCTCATTCTTTAATTGGAACCAGTGACAATGGTAGCCACACGCTTCGATG
34456509	CCCGCGTTAACCATACACCGCAAGTATGCAGCGCGATTGACCGTCTCGTTAGGTTATGAAATAAGGTGTATAAGGTGGTGGTGGTAGCCACACGCTTCGATG
34456552	CCCGCGTTAACCATACACCGCAAGTATGCAGCGCGATTGACCGTCTCGTTCCAAATGTACAGAAACCTAAAACTGTGCAACTGGTAGCCACACGCTTCGATG
34456602	CCCGCGTTAACCATACACCGCAAGTATGCAGCGCGATTGACCGTCTCGTTAACCCTAAGCAATGAGAGGAACCAAAATTGGAGGTAGCCACACGCTTCGATG
34456644	CCCGCGTTAACCATACACCGCAAGTATGCAGCGCGATTGACCGTCTCGTTCTGACTTGTCCTATGCCTAATCCTTAAATTCTGGTAGCCACACGCTTCGATG
34456690	CCCGCGTTAACCATACACCGCAAGTATGCAGCGCGATTGACCGTCTCGTTAGACAGCTCTCCAAAGCTCTCCTCTACCTTTGGGTAGCCACACGCTTCGATG
34456783	CCCGCGTTAACCATACACCGCAAGTATGCAGCGCGATTGACCGTCTCGTTGGCATGTTGATGGAAACAAATGCTATGACTTAGGTAGCCACACGCTTCGATG
34456842	CCCGCGTTAACCATACACCGCAAGTATGCAGCGCGATTGACCGTCTCGTTTTTCTCACTTGCACTCTGGTTTCACGTTGGAAGGTAGCCACACGCTTCGATG
34456884	CCCGCGTTAACCATACACCGCAAGTATGCAGCGCGATTGACCGTCTCGTTGGTCATGCCCTGAATGTAAGTTGCTCCCTTATGGTAGCCACACGCTTCGATG
34456926	CCCGCGTTAACCATACACCGCAAGTATGCAGCGCGATTGACCGTCTCGTTAACATCTACTAAGCATTCACTATAAGCCAGGCGGTAGCCACACGCTTCGATG
34456968	CCCGCGTTAACCATACACCGCAAGTATGCAGCGCGATTGACCGTCTCGTTATGTAGATGGTGCTCAGAGATCCTGTTTTAAAGGTAGCCACACGCTTCGATG
34457035	CCCGCGTTAACCATACACCGCAAGTATGCAGCGCGATTGACCGTCTCGTTGTGGGCTCTAACTTAAGAGACTGTAACTCAGTGGTAGCCACACGCTTCGATG
34457077	CCCGCGTTAACCATACACCGCAAGTATGCAGCGCGATTGACCGTCTCGTTCTCTCTCTGCAGTGGAGCCCAAAGCAATTATAGGTAGCCACACGCTTCGATG
34457220	CCCGCGTTAACCATACACCGCAAGTATGCAGCGCGATTGACCGTCTCGTTTTAATGGACAACCCTTCCACCTGTATCCCAGGGGTAGCCACACGCTTCGATG
34457317	CCCGCGTTAACCATACACCGCAAGTATGCAGCGCGATTGACCGTCTCGTTCTCTGACAGAAGGTTACTCAGACAAATCAGCAGGTAGCCACACGCTTCGATG
34457359	CCCGCGTTAACCATACACCGCAAGTATGCAGCGCGATTGACCGTCTCGTTCTAGCATGTGCAGAACTGAAAGGCGTGAAGCAGGTAGCCACACGCTTCGATG
34457401	CCCGCGTTAACCATACACCGCAAGTATGCAGCGCGATTGACCGTCTCGTTTTTGGCAATCTCTTAAGTAGACACTTGTGGCTGGTAGCCACACGCTTCGATG
34457487	CCCGCGTTAACCATACACCGCAAGTATGCAGCGCGATTGACCGTCTCGTTAAGGGTCTTGTCCACAATGCTACAATGTGAGAGGTAGCCACACGCTTCGATG
34457582	CCCGCGTTAACCATACACCGCAAGTATGCAGCGCGATTGACCGTCTCGTTCTACCCTTCCTTGAAACCTGATTAAATGACAAGGTAGCCACACGCTTCGATG
34457657	CCCGCGTTAACCATACACCGCAAGTATGCAGCGCGATTGACCGTCTCGTTGAGAAGTTCAGGTGATGGCAATAACATTTTGGGGTAGCCACACGCTTCGATG
34457699	CCCGCGTTAACCATACACCGCAAGTATGCAGCGCGATTGACCGTCTCGTTGCTAAAAGTGGTAACTTGATCAGGTGTGGTGGGGTAGCCACACGCTTCGATG
34458027	CCCGCGTTAACCATACACCGCAAGTATGCAGCGCGATTGACCGTCTCGTTTAAAAGTGGTAACTGACTCAGCAGATGTGAGAGGTAGCCACACGCTTCGATG
34458069	CCCGCGTTAACCATACACCGCAAGTATGCAGCGCGATTGACCGTCTCGTTCTAAATTGGCAATGAGGAAAGCAAAATGCAGAGGTAGCCACACGCTTCGATG
34458155	CCCGCGTTAACCATACACCGCAAGTATGCAGCGCGATTGACCGTCTCGTTGCAAGTCCATTCCAAGATGGCCATTATAATAGGGTAGCCACACGCTTCGATG
34459704	CCCGCGTTAACCATACACCGCAAGTATGCAGCGCGATTGACCGTCTCGTTACCAGTCAGAAAACACTCTTCAGGGTATTATTGGTAGCCACACGCTTCGATG
34460137	CCCGCGTTAACCATACACCGCAAGTATGCAGCGCGATTGACCGTCTCGTTAAGCACTAAACATGGTTACGAACAACCAGTACGGTAGCCACACGCTTCGATG
34460491	CCCGCGTTAACCATACACCGCAAGTATGCAGCGCGATTGACCGTCTCGTTCTGGTCTCTTATAAACAGACTTTAAGCCAACAGGTAGCCACACGCTTCGATG
34464170	CCCGCGTTAACCATACACCGCAAGTATGCAGCGCGATTGACCGTCTCGTTAATACCTAATGTAAATGACAAGCTGACAGGTGGGTAGCCACACGCTTCGATG
34464308	CCCGCGTTAACCATACACCGCAAGTATGCAGCGCGATTGACCGTCTCGTTGGAGATAAAGGTAACCCTAAGAACAAGTAGATGGTAGCCACACGCTTCGATG
34464366	CCCGCGTTAACCATACACCGCAAGTATGCAGCGCGATTGACCGTCTCGTTTTGGCTCACTAGATCCTCTTTCTCATTCCAGTGGTAGCCACACGCTTCGATG
34464426	CCCGCGTTAACCATACACCGCAAGTATGCAGCGCGATTGACCGTCTCGTTCGTAAAACAGAGTCCTTGGGAGGAACATATTCGGTAGCCACACGCTTCGATG
34464819	CCCGCGTTAACCATACACCGCAAGTATGCAGCGCGATTGACCGTCTCGTTCGCTAATCTTTCTGCTTCTTGCCTCACAGAGGGGTAGCCACACGCTTCGATG
34464865	CCCGCGTTAACCATACACCGCAAGTATGCAGCGCGATTGACCGTCTCGTTTATACACTCCAGGGAAGAGTACAGAGGATACTGGTAGCCACACGCTTCGATG
34464914	CCCGCGTTAACCATACACCGCAAGTATGCAGCGCGATTGACCGTCTCGTTTAATCTTGTAACACACAGACACACAGACACATGGTAGCCACACGCTTCGATG
34465045	CCCGCGTTAACCATACACCGCAAGTATGCAGCGCGATTGACCGTCTCGTTCTGTATGTCAACTAAGGTGGTAGTTACCTAATGGTAGCCACACGCTTCGATG
34465282	CCCGCGTTAACCATACACCGCAAGTATGCAGCGCGATTGACCGTCTCGTTAAACCTGAAGCTATCTCCCAGAACATAGGAAGGGTAGCCACACGCTTCGATG
34465327	CCCGCGTTAACCATACACCGCAAGTATGCAGCGCGATTGACCGTCTCGTTGAAGACTGGTTTAGAGGGACCAACATCCAAATGGTAGCCACACGCTTCGATG
34465484	CCCGCGTTAACCATACACCGCAAGTATGCAGCGCGATTGACCGTCTCGTTACAGACCTACAAGGTACATCATTGCTACATTTGGTAGCCACACGCTTCGATG
34465526	CCCGCGTTAACCATACACCGCAAGTATGCAGCGCGATTGACCGTCTCGTTGGGAAGCTAGAGAAGGTGAAAATATACAAACAGGTAGCCACACGCTTCGATG
34465614	CCCGCGTTAACCATACACCGCAAGTATGCAGCGCGATTGACCGTCTCGTTGTAAAGCCTTCAAAATTCTCAGGCAACCTAAAGGTAGCCACACGCTTCGATG
34465683	CCCGCGTTAACCATACACCGCAAGTATGCAGCGCGATTGACCGTCTCGTTGAGAAACGTATCTTCAGATACACAGAGTTCCCGGTAGCCACACGCTTCGATG
34465812	CCCGCGTTAACCATACACCGCAAGTATGCAGCGCGATTGACCGTCTCGTTGGATGATTATGAAAGAAGGTCCCAAGATGAAGGGTAGCCACACGCTTCGATG
34465862	CCCGCGTTAACCATACACCGCAAGTATGCAGCGCGATTGACCGTCTCGTTAGGAAAACTGGTATACATCGGAGCACATAAGGGGTAGCCACACGCTTCGATG
34465937	CCCGCGTTAACCATACACCGCAAGTATGCAGCGCGATTGACCGTCTCGTTTGGTGTTCATTAGAGAGGAGATGGAGACAACTGGTAGCCACACGCTTCGATG
34466013	CCCGCGTTAACCATACACCGCAAGTATGCAGCGCGATTGACCGTCTCGTTAAAAGAAGTGTCAACCCAGAATCCTATGTTCAGGTAGCCACACGCTTCGATG
34466055	CCCGCGTTAACCATACACCGCAAGTATGCAGCGCGATTGACCGTCTCGTTCCTTCAGGAATGAAAAGAAAACTGACAATCTCGGTAGCCACACGCTTCGATG
34466142	CCCGCGTTAACCATACACCGCAAGTATGCAGCGCGATTGACCGTCTCGTTCTACAGGAAGTTCTCTTTAGCCAAACAAAACAGGTAGCCACACGCTTCGATG
34466213	CCCGCGTTAACCATACACCGCAAGTATGCAGCGCGATTGACCGTCTCGTTTAGGAACACCAGGGAGACAGAAAATGGTGAGCGGTAGCCACACGCTTCGATG
34466369	CCCGCGTTAACCATACACCGCAAGTATGCAGCGCGATTGACCGTCTCGTTTATAGGATAAGTGGTGGAGGTTAAAGGGACATGGTAGCCACACGCTTCGATG
34466434	CCCGCGTTAACCATACACCGCAAGTATGCAGCGCGATTGACCGTCTCGTTCTGGTAAAATGACCACATAAGTAGACTGTGATGGTAGCCACACGCTTCGATG
34466561	CCCGCGTTAACCATACACCGCAAGTATGCAGCGCGATTGACCGTCTCGTTCGTAACCTGGAGAAAGGCAAACAAAACAAAATGGTAGCCACACGCTTCGATG
34466614	CCCGCGTTAACCATACACCGCAAGTATGCAGCGCGATTGACCGTCTCGTTAGGGAAACCAAAGAACAGAGAGAACAGAAAACGGTAGCCACACGCTTCGATG
34466766	CCCGCGTTAACCATACACCGCAAGTATGCAGCGCGATTGACCGTCTCGTTCCTAATTATACGTTGTCCACAAGAAACTCACTGGTAGCCACACGCTTCGATG
34467256	CCCGCGTTAACCATACACCGCAAGTATGCAGCGCGATTGACCGTCTCGTTGCCAGGGCAACATACTAAGATTCCATTACAATGGTAGCCACACGCTTCGATG
34467407	CCCGCGTTAACCATACACCGCAAGTATGCAGCGCGATTGACCGTCTCGTTATCATGAAATGCTTGGAAGCAGAAGTGTTTTGGGTAGCCACACGCTTCGATG
34467702	CCCGCGTTAACCATACACCGCAAGTATGCAGCGCGATTGACCGTCTCGTTGGAGACATGTTTATTTCTTCAGAGGCTAAAACGGTAGCCACACGCTTCGATG
34467812	CCCGCGTTAACCATACACCGCAAGTATGCAGCGCGATTGACCGTCTCGTTCCTGTTGCACAAGCAATGAAATAAAACTTCGTGGTAGCCACACGCTTCGATG
34467907	CCCGCGTTAACCATACACCGCAAGTATGCAGCGCGATTGACCGTCTCGTTACTGGATCCCTCACGCATTACTACGGGAATGTGGTAGCCACACGCTTCGATG
34467964	CCCGCGTTAACCATACACCGCAAGTATGCAGCGCGATTGACCGTCTCGTTTGTATTTTCCAAATATTACTTGAACCCGGGAGGGTAGCCACACGCTTCGATG
34468039	CCCGCGTTAACCATACACCGCAAGTATGCAGCGCGATTGACCGTCTCGTTCTGGGTGAGAAAATGGCAGTTTCTTAAAATACGGTAGCCACACGCTTCGATG
34468083	CCCGCGTTAACCATACACCGCAAGTATGCAGCGCGATTGACCGTCTCGTTTATCATATGATCCAGCAACTCTACTCCTACATGGTAGCCACACGCTTCGATG
34468226	CCCGCGTTAACCATACACCGCAAGTATGCAGCGCGATTGACCGTCTCGTTGCTGAATGAATAAACGAAATGTGGTGTATCTGGGTAGCCACACGCTTCGATG
34468751	CCCGCGTTAACCATACACCGCAAGTATGCAGCGCGATTGACCGTCTCGTTGGGAGTGGGAATAATTGTATATATAGGCACAAGGTAGCCACACGCTTCGATG
34468830	CCCGCGTTAACCATACACCGCAAGTATGCAGCGCGATTGACCGTCTCGTTGACAACTGCACAATTCTGTGTACACTTACAATGGTAGCCACACGCTTCGATG
34469091	CCCGCGTTAACCATACACCGCAAGTATGCAGCGCGATTGACCGTCTCGTTCCACCAAGAGCATTTGACAATGTAACTAAAACGGTAGCCACACGCTTCGATG
34469144	CCCGCGTTAACCATACACCGCAAGTATGCAGCGCGATTGACCGTCTCGTTCCTCTATGCGCTTTTGAAGTGCTATTTGATAAGGTAGCCACACGCTTCGATG
34469212	CCCGCGTTAACCATACACCGCAAGTATGCAGCGCGATTGACCGTCTCGTTGGTTGAAGACAGTGATTATAGAAACTGGCAATGGTAGCCACACGCTTCGATG
34469303	CCCGCGTTAACCATACACCGCAAGTATGCAGCGCGATTGACCGTCTCGTTGATTGAGAAGAGGCCAATACACTAACTGTATAGGTAGCCACACGCTTCGATG
[truncated: 7,365 more rows]

## Sheet: ACTB-oligopool
Table S1 oligo-pool
[truncated: 4,930 more rows]
