# Supplementary material for: RAD21 is the core subunit of the cohesin complex involved in directing genome organization
Source: Genome Biol. 2023 Jun 28;24:155. doi: 10.1186/s13059-023-02982-1 (PMC10303866; doi:10.1186/s13059-023-02982-1)
Supplement: Supplementary file 3 — Additional file 3: Table S2. Information of probe sequence with Alexa 647. [file 13059_2023_2982_MOESM3_ESM.xlsx]

## Sheet: Sheet1
Table S2: probe with Alexa647
Forward PCR primer with T7	GCCGTACGGATAATACGACTCACTATAGGGCCCGCGTTAACCATACACCG
Reverse transcription primer	/5Alex647N/ CATCGAAGCGTGTGGCTACC
